# Supplementary material for: Crystal structure and Hirshfeld surface analysis of (E)-2-(2,4,6-tri­methyl­benzyl­idene)-3,4-di­hydro­naphthalen-1(2H)-one
Source: Acta Crystallogr E Crystallogr Commun. 2019 May 10;75(Pt 6):746–50. doi: 10.1107/S2056989019006182 (PMC6658959; doi:10.1107/S2056989019006182)
Supplement: Supplementary file 1 [file e-75-00746-sup1.cif]

##############################################################################
#                                                                            #
# This CIF contains the data in a paper accepted for publication in          #
# Acta Crystallographica Section E. It conforms to the requirements of       #
# Notes for Authors for Acta Crystallographica Section E, and has been       #
# peer reviewed under the auspices of the IUCr Commission on Journals.       #
#                                                                            #
# Full details of the Crystallographic Information File format               #
# are given in the paper "The Crystallographic Information File (CIF):       #
# a New Standard Archive File for Crystallography" by S. R. Hall, F. H.      #
# Allen and I. D. Brown [Acta Cryst. (1991), A47, 655-685].                  #
#                                                                            #
# The current version of the core CIF dictionary is obtainable from          #
# ftp://ftp.iucr.org/pub/cif_core.dic.                                       #
#                                                                            #
# Software is freely available for graphical display of the structure(s)     #
# in this CIF. For information consult the CIF software page                 #
# http://www.iucr.org/resources/cif/software.                                #
#                                                                            #
# This file may be used for bona fide research purposes within the           #
# scientific community so long as proper attribution is given to the journal # 
# article from which it was obtained.                                        #
#                                                                            #
##############################################################################
data_I
_database_code_depnum_ccdc_archive 'CCDC 1913649'
_audit_creation_method     'SHELXL-2018/3'
_journal_date_recd_electronic     2019-03-18
_journal_date_accepted     2019-05-02
_journal_name_full     'Acta Crystallographica, Section E'
_journal_year     2019
_journal_volume     75
_journal_issue      6
_journal_page_first     746
_journal_page_last     750
_journal_paper_category     GO
_journal_paper_doi     10.1107/S2056989019006182
_journal_coeditor_code     WM5495
_publ_contact_author_name     'Irina A. Golenya'
_publ_contact_author_address
;
Taras Shevchenko National University of Kyiv, Department of Chemistry, 64,
Vladimirska Str., 01601
Kiev,
Ukraine
;
_publ_contact_author_email
;
igolenya@ua.fm, cemle28baydere@hotmail.com,
necmid@omu.edu.tr
;
_publ_section_title
;\
Crystal structure and Hirshfeld surface analysis of
(<i>E</i>)-2-(2,4,6-trimethylbenzylidene)-3,4-dihydronaphthalen-1(2<i>H</i>)-\
one
;
loop_
    _publ_author_name
    _publ_author_footnote
    _publ_author_address
    'Baydere, Cemile' .
;
Department of Physics
Faculty of Arts and Sciences
Ondokuz May\?is University
55139-Samsun
Turkey
;
    'Ta\,s\,c\?i, Merve' .
;
Sakarya University, Faculty of Arts & Sciences, Chemistry Department, Sakarya,
.
Turkey
;
    'Dege, Necmi' .
;
Department of Physics
Faculty of Arts and Sciences
Ondokuz May\?is University
55139-Samsun
Turkey
;
    'Arslan, Mustafa' .
;
Sakarya University, Faculty of Arts & Sciences, Chemistry Department, Sakarya,
.
Turkey
;
    'Atalay, Yusuf' .
;
Sakarya University, Faculty of Arts & Sciences, Chemistry Department, Sakarya,
.
Turkey
;
    'Golenya, Irina A.' .
;
Taras Shevchenko National University of Kyiv, Department of Chemistry, 64,
Vladimirska Str., 01601
Kiev,
Ukraine
;
_publ_section_synopsis
;
In the title compound,  C---H...O hydrogen bonds and weak  C---H...\p
interactions link adjacent molecules into a three-dimensional supramolecular
network.
;
_chemical_name_systematic
;
(<i>E</i>)-2-(2,4,6-Trimethylbenzylidene)-3,4-dihydronaphthalen-1(2<i>H</i>)-one
;
_chemical_name_common     ?
_chemical_formula_moiety     'C20 H20 O'
_chemical_formula_sum     'C20 H20 O'
_chemical_formula_iupac     'C20 H20 O'
_chemical_formula_weight     276.36
_chemical_melting_point     ?
_space_group_crystal_system     triclinic
_space_group_name_H-M_alt     'P -1'
_space_group_name_Hall     '-P 1'
loop_
    _space_group_symop_operation_xyz
    'x, y, z'
    '-x, -y, -z'
_cell_length_a     8.728(2)
_cell_length_b     8.757(2)
_cell_length_c     12.094(3)
_cell_angle_alpha     77.768(19)
_cell_angle_beta     80.822(19)
_cell_angle_gamma     61.929(18)
_cell_volume     795.2(4)
_cell_formula_units_Z     2
_cell_measurement_reflns_used     12610
_cell_measurement_theta_min     2.65
_cell_measurement_theta_max     30.20
_cell_measurement_temperature     293(2)
_exptl_crystal_description     'prism'
_exptl_crystal_colour     'colorless'
_exptl_crystal_size_max     0.640
_exptl_crystal_size_mid     0.513
_exptl_crystal_size_min     0.330
_exptl_crystal_density_diffrn     1.154
_exptl_crystal_density_meas     ?
_exptl_crystal_density_method     ?
_exptl_crystal_F_000     296
_exptl_absorpt_coefficient_mu     0.069
_exptl_absorpt_correction_type     integration
_exptl_absorpt_process_details
;
(X-RED32; Stoe & Cie, 2002)
;
_exptl_absorpt_correction_T_min     0.9555
_exptl_absorpt_correction_T_max     0.9823
_diffrn_ambient_temperature     293(2)
_diffrn_source     ?
_diffrn_radiation_type     MoK\a
_diffrn_radiation_wavelength     0.71073
_diffrn_measurement_device_type     'Stoe IPDS 2'
_diffrn_measurement_method     'rotation method'
_diffrn_detector_area_resol_mean     6.67
_diffrn_reflns_number     8143
_diffrn_reflns_av_R_equivalents     0.0877
_diffrn_reflns_av_unetI/netI     0.0955
_diffrn_reflns_theta_min     2.651
_diffrn_reflns_theta_max     24.999
_diffrn_reflns_theta_full     24.999
_diffrn_measured_fraction_theta_max     0.971
_diffrn_measured_fraction_theta_full     0.971
_diffrn_reflns_limit_h_min     -10
_diffrn_reflns_limit_h_max     10
_diffrn_reflns_limit_k_min     -10
_diffrn_reflns_limit_k_max     10
_diffrn_reflns_limit_l_min     -14
_diffrn_reflns_limit_l_max     14
_refine_special_details     ?
_reflns_number_total     2726
_reflns_number_gt     1102
_reflns_threshold_expression     'I > 2\s(I)'
_refine_ls_structure_factor_coef     Fsqd
_refine_ls_matrix_type     full
_refine_ls_R_factor_all     0.1695
_refine_ls_R_factor_gt     0.0614
_refine_ls_wR_factor_gt     0.1210
_refine_ls_wR_factor_ref     0.1550
_refine_ls_goodness_of_fit_ref     0.906
_refine_ls_restrained_S_all     0.906
_refine_ls_number_reflns     2726
_refine_ls_number_parameters     194
_refine_ls_number_restraints     0
_refine_ls_hydrogen_treatment     constr
_refine_ls_weighting_scheme     calc
_refine_ls_weighting_details
                      'w=1/[\s^2^(Fo^2^)+(0.0601P)^2^] where P=(Fo^2^+2Fc^2^)/3'
_atom_sites_solution_hydrogens     geom
_atom_sites_solution_primary     ?
_atom_sites_solution_secondary     ?
_refine_ls_shift/su_max     0.000
_refine_ls_shift/su_mean     0.000
_refine_diff_density_max     0.251
_refine_diff_density_min     -0.143
_refine_ls_extinction_method
;
SHELXL2018 (Sheldrick, 2015b)
;
_refine_ls_extinction_coef     0.016(4)
_refine_ls_extinction_expression
                                  'Fc^*^=kFc[1+0.001xFc^2^\l^3^/sin(2\q)]^-1/4^'
loop_
    _atom_type_symbol
    _atom_type_description
    _atom_type_scat_dispersion_real
    _atom_type_scat_dispersion_imag
    _atom_type_scat_source
    'C' 'C' 0.0033 0.0016
                         'International Tables Vol C Tables 4.2.6.8 and 6.1.1.4'
    'H' 'H' 0.0000 0.0000
                         'International Tables Vol C Tables 4.2.6.8 and 6.1.1.4'
    'O' 'O' 0.0106 0.0060
                         'International Tables Vol C Tables 4.2.6.8 and 6.1.1.4'
_computing_data_collection
;
X-AREA (Stoe & Cie, 2002)
;
_computing_cell_refinement
;
X-AREA (Stoe & Cie, 2002)
;
_computing_data_reduction
;
X-RED (Stoe & Cie, 2002)
;
_computing_structure_solution
;
SHELXT2017 (Sheldrick, 2015a)
;
_computing_structure_refinement
;
SHELXL2018 (Sheldrick, 2015b)
;
_computing_molecular_graphics
;
Mercury (Macrae <i>et al.</i>,  2008) and PLATON (Spek, 2009)
;
_computing_publication_material
;
WinGX (Farrugia, 2012), SHELXL2018 (Sheldrick, 2015b),
PLATON (Spek, 2009) and publCIF (Westrip, 2010)
;
loop_
    _atom_site_type_symbol
    _atom_site_label
    _atom_site_fract_x
    _atom_site_fract_y
    _atom_site_fract_z
    _atom_site_U_iso_or_equiv
    _atom_site_adp_type
    _atom_site_calc_flag
    _atom_site_occupancy
    _atom_site_disorder_assembly
    _atom_site_disorder_group
    O O1 -1.0524(3) -0.2385(4) -0.7862(2) 0.0977(9) Uani d 1 . .
    C C12 -0.4930(4) -0.5186(5) -0.8354(3) 0.0635(9) Uani d 1 . .
    C C2 -1.0387(4) -0.2214(4) -0.5971(3) 0.0639(9) Uani d 1 . .
    C C17 -0.4278(4) -0.6907(5) -0.8516(3) 0.0705(10) Uani d 1 . .
    C C1 -0.9638(4) -0.2867(5) -0.7056(3) 0.0715(10) Uani d 1 . .
    C C10 -0.7746(4) -0.4083(4) -0.7133(3) 0.0695(10) Uani d 1 . .
    C C13 -0.3805(5) -0.4437(5) -0.8456(3) 0.0744(10) Uani d 1 . .
    C C11 -0.6837(4) -0.4120(4) -0.8119(3) 0.0736(11) Uani d 1 . .
    H H11 -0.745928 -0.339613 -0.873942 0.088 Uiso calc 1 . .
    C C15 -0.1364(4) -0.7151(5) -0.8870(3) 0.0711(10) Uani d 1 . .
    C C7 -0.9379(4) -0.2800(5) -0.5040(3) 0.0743(10) Uani d 1 . .
    C C16 -0.2502(5) -0.7860(5) -0.8766(3) 0.0762(11) Uani d 1 . .
    H H16 -0.206551 -0.902035 -0.886559 0.091 Uiso calc 1 . .
    C C14 -0.2038(5) -0.5443(5) -0.8704(3) 0.0798(11) Uani d 1 . .
    H H14 -0.128920 -0.494447 -0.875919 0.096 Uiso calc 1 . .
    C C3 -1.2113(4) -0.0905(5) -0.5883(3) 0.0792(11) Uani d 1 . .
    H H3 -1.280000 -0.051417 -0.649452 0.095 Uiso calc 1 . .
    C C9 -0.7027(5) -0.5193(6) -0.6044(3) 0.1051(15) Uani d 1 . .
    H H9A -0.745452 -0.606334 -0.583241 0.126 Uiso calc 1 . .
    H H9B -0.576855 -0.580756 -0.615353 0.126 Uiso calc 1 . .
    C C8 -0.7503(4) -0.4167(5) -0.5111(3) 0.0951(13) Uani d 1 . .
    H H8A -0.676588 -0.358974 -0.520287 0.114 Uiso calc 1 . .
    H H8B -0.726257 -0.496759 -0.439895 0.114 Uiso calc 1 . .
    C C4 -1.2801(5) -0.0192(5) -0.4895(4) 0.0909(13) Uani d 1 . .
    H H4 -1.394381 0.067973 -0.484398 0.109 Uiso calc 1 . .
    C C6 -1.0115(5) -0.2062(6) -0.4058(3) 0.0942(13) Uani d 1 . .
    H H6 -0.945571 -0.244732 -0.343260 0.113 Uiso calc 1 . .
    C C5 -1.1799(6) -0.0771(6) -0.4000(4) 0.0988(14) Uani d 1 . .
    H H5 -1.226312 -0.028553 -0.333787 0.119 Uiso calc 1 . .
    C C20 0.0576(4) -0.8225(6) -0.9157(3) 0.1039(15) Uani d 1 . .
    H H20A 0.094884 -0.940932 -0.877619 0.156 Uiso calc 1 . .
    H H20B 0.121224 -0.772547 -0.891430 0.156 Uiso calc 1 . .
    H H20C 0.078722 -0.821651 -0.996162 0.156 Uiso calc 1 . .
    C C18 -0.5449(5) -0.7765(5) -0.8436(4) 0.1077(15) Uani d 1 . .
    H H18A -0.589023 -0.792507 -0.766309 0.162 Uiso calc 1 . .
    H H18B -0.479794 -0.888378 -0.868695 0.162 Uiso calc 1 . .
    H H18C -0.640231 -0.703345 -0.890605 0.162 Uiso calc 1 . .
    C C19 -0.4477(5) -0.2554(5) -0.8281(4) 0.1150(16) Uani d 1 . .
    H H19A -0.531484 -0.178397 -0.882365 0.173 Uiso calc 1 . .
    H H19B -0.352349 -0.226633 -0.838182 0.173 Uiso calc 1 . .
    H H19C -0.501571 -0.241994 -0.752796 0.173 Uiso calc 1 . .
loop_
    _atom_site_aniso_label
    _atom_site_aniso_U_11
    _atom_site_aniso_U_22
    _atom_site_aniso_U_33
    _atom_site_aniso_U_12
    _atom_site_aniso_U_13
    _atom_site_aniso_U_23
    O1 0.0782(16) 0.112(2) 0.088(2) -0.0233(15) -0.0269(14) -0.0175(16)
    C12 0.069(2) 0.057(2) 0.060(2) -0.0271(19) -0.0034(16) -0.0044(18)
    C2 0.061(2) 0.066(2) 0.066(2) -0.0311(19) -0.0055(18) -0.0045(19)
    C17 0.079(2) 0.061(3) 0.073(3) -0.032(2) -0.0094(18) -0.0086(19)
    C1 0.073(2) 0.071(3) 0.069(3) -0.031(2) -0.019(2) -0.001(2)
    C10 0.062(2) 0.070(3) 0.062(2) -0.0218(19) -0.0091(18) 0.0017(19)
    C13 0.082(3) 0.058(3) 0.081(3) -0.032(2) 0.0010(19) -0.014(2)
    C11 0.072(2) 0.072(3) 0.072(3) -0.029(2) -0.0174(19) -0.001(2)
    C15 0.077(2) 0.070(3) 0.058(2) -0.026(2) -0.0030(18) -0.012(2)
    C7 0.071(2) 0.084(3) 0.067(2) -0.037(2) -0.005(2) -0.006(2)
    C16 0.095(3) 0.059(3) 0.069(2) -0.028(2) -0.010(2) -0.0122(19)
    C14 0.082(3) 0.081(3) 0.085(3) -0.045(2) 0.0018(19) -0.015(2)
    C3 0.069(2) 0.077(3) 0.091(3) -0.032(2) -0.013(2) -0.008(2)
    C9 0.092(3) 0.101(3) 0.079(3) -0.013(2) -0.015(2) 0.003(3)
    C8 0.080(3) 0.099(3) 0.081(3) -0.018(2) -0.024(2) -0.003(3)
    C4 0.076(3) 0.085(3) 0.102(3) -0.030(2) 0.008(3) -0.022(3)
    C6 0.095(3) 0.109(3) 0.072(3) -0.040(3) -0.010(2) -0.012(3)
    C5 0.101(3) 0.107(4) 0.085(3) -0.045(3) 0.008(3) -0.025(3)
    C20 0.076(3) 0.113(4) 0.098(3) -0.020(2) 0.003(2) -0.030(3)
    C18 0.114(3) 0.093(3) 0.141(4) -0.065(3) -0.010(3) -0.023(3)
    C19 0.107(3) 0.073(3) 0.172(5) -0.044(2) 0.007(3) -0.038(3)
_geom_special_details
;
 All esds (except the esd in the dihedral angle between two l.s. planes)
 are estimated using the full covariance matrix.  The cell esds are taken
 into account individually in the estimation of esds in distances, angles
 and torsion angles; correlations between esds in cell parameters are only
 used when they are defined by crystal symmetry.  An approximate (isotropic)
 treatment of cell esds is used for estimating esds involving l.s. planes.
;
loop_
    _geom_bond_atom_site_label_1
    _geom_bond_atom_site_label_2
    _geom_bond_site_symmetry_2
    _geom_bond_distance
    _geom_bond_publ_flag
    O1 C1 . 1.218(4) ?
    C12 C17 . 1.384(4) ?
    C12 C13 . 1.393(4) ?
    C12 C11 . 1.491(4) ?
    C2 C7 . 1.396(5) ?
    C2 C3 . 1.404(4) ?
    C2 C1 . 1.473(4) ?
    C17 C16 . 1.390(4) ?
    C17 C18 . 1.510(5) ?
    C1 C10 . 1.486(4) ?
    C10 C11 . 1.319(4) ?
    C10 C9 . 1.490(5) ?
    C13 C14 . 1.389(4) ?
    C13 C19 . 1.519(5) ?
    C11 H11 . 0.9300 ?
    C15 C14 . 1.373(5) ?
    C15 C16 . 1.377(5) ?
    C15 C20 . 1.524(4) ?
    C7 C6 . 1.390(5) ?
    C7 C8 . 1.508(5) ?
    C16 H16 . 0.9300 ?
    C14 H14 . 0.9300 ?
    C3 C4 . 1.383(5) ?
    C3 H3 . 0.9300 ?
    C9 C8 . 1.477(5) ?
    C9 H9A . 0.9700 ?
    C9 H9B . 0.9700 ?
    C8 H8A . 0.9700 ?
    C8 H8B . 0.9700 ?
    C4 C5 . 1.359(5) ?
    C4 H4 . 0.9300 ?
    C6 C5 . 1.371(5) ?
    C6 H6 . 0.9300 ?
    C5 H5 . 0.9300 ?
    C20 H20A . 0.9600 ?
    C20 H20B . 0.9600 ?
    C20 H20C . 0.9600 ?
    C18 H18A . 0.9600 ?
    C18 H18B . 0.9600 ?
    C18 H18C . 0.9600 ?
    C19 H19A . 0.9600 ?
    C19 H19B . 0.9600 ?
    C19 H19C . 0.9600 ?
loop_
    _geom_angle_atom_site_label_1
    _geom_angle_atom_site_label_2
    _geom_angle_atom_site_label_3
    _geom_angle_site_symmetry_1
    _geom_angle_site_symmetry_3
    _geom_angle
    _geom_angle_publ_flag
    C17 C12 C13 . . 119.7(3) ?
    C17 C12 C11 . . 120.0(3) ?
    C13 C12 C11 . . 120.3(3) ?
    C7 C2 C3 . . 119.0(3) ?
    C7 C2 C1 . . 121.2(3) ?
    C3 C2 C1 . . 119.8(4) ?
    C12 C17 C16 . . 119.0(3) ?
    C12 C17 C18 . . 121.7(3) ?
    C16 C17 C18 . . 119.3(4) ?
    O1 C1 C2 . . 121.3(3) ?
    O1 C1 C10 . . 121.8(3) ?
    C2 C1 C10 . . 116.9(4) ?
    C11 C10 C1 . . 119.9(3) ?
    C11 C10 C9 . . 125.0(3) ?
    C1 C10 C9 . . 115.1(3) ?
    C14 C13 C12 . . 119.3(3) ?
    C14 C13 C19 . . 119.7(4) ?
    C12 C13 C19 . . 121.1(3) ?
    C10 C11 C12 . . 127.7(3) ?
    C10 C11 H11 . . 116.2 ?
    C12 C11 H11 . . 116.2 ?
    C14 C15 C16 . . 117.6(3) ?
    C14 C15 C20 . . 121.2(4) ?
    C16 C15 C20 . . 121.2(4) ?
    C6 C7 C2 . . 118.9(3) ?
    C6 C7 C8 . . 120.4(4) ?
    C2 C7 C8 . . 120.6(3) ?
    C15 C16 C17 . . 122.4(4) ?
    C15 C16 H16 . . 118.8 ?
    C17 C16 H16 . . 118.8 ?
    C15 C14 C13 . . 122.0(4) ?
    C15 C14 H14 . . 119.0 ?
    C13 C14 H14 . . 119.0 ?
    C4 C3 C2 . . 120.6(4) ?
    C4 C3 H3 . . 119.7 ?
    C2 C3 H3 . . 119.7 ?
    C8 C9 C10 . . 112.8(4) ?
    C8 C9 H9A . . 109.0 ?
    C10 C9 H9A . . 109.0 ?
    C8 C9 H9B . . 109.0 ?
    C10 C9 H9B . . 109.0 ?
    H9A C9 H9B . . 107.8 ?
    C9 C8 C7 . . 114.6(4) ?
    C9 C8 H8A . . 108.6 ?
    C7 C8 H8A . . 108.6 ?
    C9 C8 H8B . . 108.6 ?
    C7 C8 H8B . . 108.6 ?
    H8A C8 H8B . . 107.6 ?
    C5 C4 C3 . . 119.6(4) ?
    C5 C4 H4 . . 120.2 ?
    C3 C4 H4 . . 120.2 ?
    C5 C6 C7 . . 120.9(4) ?
    C5 C6 H6 . . 119.6 ?
    C7 C6 H6 . . 119.6 ?
    C4 C5 C6 . . 121.0(4) ?
    C4 C5 H5 . . 119.5 ?
    C6 C5 H5 . . 119.5 ?
    C15 C20 H20A . . 109.5 ?
    C15 C20 H20B . . 109.5 ?
    H20A C20 H20B . . 109.5 ?
    C15 C20 H20C . . 109.5 ?
    H20A C20 H20C . . 109.5 ?
    H20B C20 H20C . . 109.5 ?
    C17 C18 H18A . . 109.5 ?
    C17 C18 H18B . . 109.5 ?
    H18A C18 H18B . . 109.5 ?
    C17 C18 H18C . . 109.5 ?
    H18A C18 H18C . . 109.5 ?
    H18B C18 H18C . . 109.5 ?
    C13 C19 H19A . . 109.5 ?
    C13 C19 H19B . . 109.5 ?
    H19A C19 H19B . . 109.5 ?
    C13 C19 H19C . . 109.5 ?
    H19A C19 H19C . . 109.5 ?
    H19B C19 H19C . . 109.5 ?
loop_
    _geom_torsion_atom_site_label_1
    _geom_torsion_atom_site_label_2
    _geom_torsion_atom_site_label_3
    _geom_torsion_atom_site_label_4
    _geom_torsion_site_symmetry_1
    _geom_torsion_site_symmetry_2
    _geom_torsion_site_symmetry_3
    _geom_torsion_site_symmetry_4
    _geom_torsion
    _geom_torsion_publ_flag
    C13 C12 C17 C16 . . . . 0.7(5) ?
    C11 C12 C17 C16 . . . . 178.2(3) ?
    C13 C12 C17 C18 . . . . -178.9(3) ?
    C11 C12 C17 C18 . . . . -1.3(5) ?
    C7 C2 C1 O1 . . . . 178.4(4) ?
    C3 C2 C1 O1 . . . . -5.3(5) ?
    C7 C2 C1 C10 . . . . -3.8(5) ?
    C3 C2 C1 C10 . . . . 172.5(3) ?
    O1 C1 C10 C11 . . . . 27.7(6) ?
    C2 C1 C10 C11 . . . . -150.1(3) ?
    O1 C1 C10 C9 . . . . -152.2(4) ?
    C2 C1 C10 C9 . . . . 30.0(5) ?
    C17 C12 C13 C14 . . . . -0.8(5) ?
    C11 C12 C13 C14 . . . . -178.4(3) ?
    C17 C12 C13 C19 . . . . -179.9(4) ?
    C11 C12 C13 C19 . . . . 2.6(5) ?
    C1 C10 C11 C12 . . . . 177.2(3) ?
    C9 C10 C11 C12 . . . . -2.9(7) ?
    C17 C12 C11 C10 . . . . 83.3(5) ?
    C13 C12 C11 C10 . . . . -99.2(5) ?
    C3 C2 C7 C6 . . . . -0.4(5) ?
    C1 C2 C7 C6 . . . . 175.9(3) ?
    C3 C2 C7 C8 . . . . -178.2(3) ?
    C1 C2 C7 C8 . . . . -2.0(5) ?
    C14 C15 C16 C17 . . . . 0.8(5) ?
    C20 C15 C16 C17 . . . . -179.4(3) ?
    C12 C17 C16 C15 . . . . -0.7(5) ?
    C18 C17 C16 C15 . . . . 178.9(3) ?
    C16 C15 C14 C13 . . . . -1.0(5) ?
    C20 C15 C14 C13 . . . . 179.2(3) ?
    C12 C13 C14 C15 . . . . 1.0(5) ?
    C19 C13 C14 C15 . . . . -179.9(4) ?
    C7 C2 C3 C4 . . . . 0.7(5) ?
    C1 C2 C3 C4 . . . . -175.6(3) ?
    C11 C10 C9 C8 . . . . 129.8(4) ?
    C1 C10 C9 C8 . . . . -50.3(5) ?
    C10 C9 C8 C7 . . . . 43.9(5) ?
    C6 C7 C8 C9 . . . . 163.5(4) ?
    C2 C7 C8 C9 . . . . -18.7(6) ?
    C2 C3 C4 C5 . . . . -0.4(6) ?
    C2 C7 C6 C5 . . . . -0.3(6) ?
    C8 C7 C6 C5 . . . . 177.5(4) ?
    C3 C4 C5 C6 . . . . -0.3(7) ?
    C7 C6 C5 C4 . . . . 0.7(7) ?
loop_
    _geom_hbond_atom_site_label_D
    _geom_hbond_atom_site_label_H
    _geom_hbond_atom_site_label_A
    _geom_hbond_site_symmetry_A
    _geom_hbond_distance_DH
    _geom_hbond_distance_HA
    _geom_hbond_distance_DA
    _geom_hbond_angle_DHA
    _geom_hbond_publ_flag
    C16 H16 O1 1_645 0.93 2.69 3.493(5) 145.0 yes
    C20 H20C O1 2_443 0.96 2.60 3.535(5) 165.3 yes
    C9 H9A Cg2 2_656 0.97 2.90 3.865(6) 175.0 yes
_shelx_space_group_comment
;
The symmetry employed for this shelxl refinement is uniquely defined
by the following loop, which should always be used as a source of
symmetry information in preference to the above space-group names.
They are only intended as comments.
;
_shelx_estimated_absorpt_T_min     ?
_shelx_estimated_absorpt_T_max     ?
_shelx_hkl_file
;
   0  -1   0 1114.52   24.17   0
   0   2   0  809.99   15.03   0
   0  -2   0  801.34   15.69   0
   0   3   0  241.82    9.48   0
   0  -3   0  250.93    9.96   0
   0   4   0  811.01   11.88   0
   0  -4   0  836.27   12.42   0
   0   5   0    6.72    5.74   0
   0   5   0    5.56    7.91   0
   0   6   0   95.78    6.66   0
   0   6   0   86.94    9.00   0
   0   7   0    4.51    9.31   0
   0   7   0   -0.82    6.42   0
   0   7   0   12.25    6.35   0
   0   8   0    1.50   11.15   0
   0   8   0    1.96    6.82   0
   0   8   0    0.74    6.90   0
   0   9   0    2.69    8.44   0
   0   9   0   -0.90    7.58   0
   0   9   0    2.67   13.49   0
   0   9   0    1.90   12.90   0
   0  10   0    6.28    8.48   0
   0  10   0   10.39    8.73   0
  -1  10   0    3.50    9.22   0
  -1  10   0   -3.23    9.00   0
  -1  10   0    2.45   15.23   0
  -1  10   0    1.53   15.31   0
  -1   9   0   -2.38   11.89   0
  -1   9   0    6.57    7.89   0
  -1   9   0    7.40    8.06   0
  -1   8   0    8.42   10.16   0
  -1   8   0    2.25    7.18   0
  -1   8   0   12.21    7.30   0
  -1   7   0    7.45    6.62   0
  -1   7   0    3.06    7.51   0
  -1   7   0    8.34    8.53   0
  -1   6   0    9.67    6.12   0
  -1   6   0    6.33    7.84   0
  -1   5   0    7.25    6.95   0
   1  -5   0   12.29    6.29   0
  -1   5   0    9.57    5.89   0
  -1   4   0   98.38    6.19   0
  -1   4   0   97.14    6.92   0
   1  -4   0   99.97    6.29   0
  -1   3   0    5.37    5.96   0
  -1   3   0    1.20    5.96   0
   1  -3   0   -1.29    6.62   0
   1  -2   0   10.21    6.22   0
  -1   2   0   13.74    5.77   0
  -1   2   0    7.01    6.36   0
  -1   1   0  236.44    8.44   0
  -1   1   0  266.59    8.54   0
   1  -1   0  247.90    8.65   0
   1  -1   0  208.47    8.11   0
  -1   0   0  510.82   12.59   0
   1   1   0 1954.96   19.54   0
  -1  -1   0 2034.48   27.13   0
  -1  -2   0 7756.97   29.80   0
   1   3   0    4.57    6.68   0
   1   4   0   48.84    6.44   0
   1   4   0   41.92   11.68   0
   1   5   0    2.17   11.00   0
   1   5   0   -1.68    6.04   0
   1   6   0   21.33   11.16   0
   1   6   0   21.18    6.28   0
   1   7   0   15.32    6.38   0
   1   7   0    7.77   13.16   0
   1   8   0    9.09    6.72   0
   1   9   0   15.75    7.47   0
   1  10   0    1.91    7.07   0
   1  10   0    8.60    8.34   0
   1  11   0    1.74    9.02   0
  -2   9   0    7.21    8.60   0
  -2   9   0   -6.50    8.52   0
  -2   9   0    1.24   12.10   0
  -2   8   0    2.49    7.37   0
  -2   8   0    4.17    7.38   0
  -2   8   0    2.46    9.08   0
  -2   7   0    1.96    8.16   0
  -2   7   0    1.94    6.95   0
  -2   6   0   39.08    7.81   0
  -2   6   0   43.68    7.12   0
  -2   5   0   72.32    7.64   0
   2  -5   0   73.23    6.36   0
  -2   5   0   74.66    6.32   0
  -2   4   0  145.61    7.02   0
   2  -4   0  157.94    7.00   0
  -2   4   0  144.38    6.27   0
  -2   3   0    3.61    5.77   0
   2  -3   0    4.26    5.44   0
  -2   3   0    0.70    5.40   0
   2  -2   0 1047.90   10.07   0
  -2   2   0 1103.99   10.26   0
  -2   2   0 1057.40   10.06   0
   2  -2   0 1141.81   10.71   0
  -2   1   0   45.64    5.71   0
   2  -1   0   49.71    5.99   0
   2  -1   0   46.23    5.85   0
  -2   1   0   40.49    5.90   0
  -2   0   0   30.00    6.65   0
   2   0   0   28.72    6.60   0
   2   0   0   27.49    6.19   0
  -2   0   0   26.92    5.97   0
  -2  -1   0  111.64    8.15   0
  -2  -1   0  113.18    8.12   0
   2   1   0  110.69    7.99   0
   2   1   0  113.65    8.06   0
   2   2   0 9999.99   30.14   0
  -2  -2   0 9904.07   40.51   0
  -2  -3   0  417.79   16.22   0
  -2  -3   0  389.94   17.41   0
  -2  -3   0  387.31    8.61   0
  -2  -4   0  442.86    8.29   0
   2   6   0   19.26    6.35   0
   2   7   0    0.60    6.51   0
   2   8   0   12.65    6.71   0
   2  11   0   -2.85    8.77   0
  -3   9   0   -1.39    9.36   0
  -3   9   0    2.63   11.28   0
  -3   9   0    1.21    9.27   0
  -3   8   0    4.22    7.99   0
  -3   8   0    0.33    9.73   0
  -3   7   0    0.18    7.21   0
  -3   7   0    2.71    8.73   0
  -3   6   0    7.41    6.94   0
  -3   6   0   17.86    8.01   0
  -3   5   0   54.20    7.19   0
   3  -5   0   58.26    6.36   0
  -3   5   0   57.14    6.48   0
  -3   4   0  174.34    7.05   0
   3  -4   0  198.79    7.21   0
  -3   4   0  183.41    6.87   0
  -3   3   0    9.11    5.44   0
  -3   3   0    1.39    6.07   0
   3  -3   0    3.04    6.08   0
  -3   2   0  112.96    6.04   0
  -3   2   0  111.35    6.31   0
   3  -2   0  108.88    6.31   0
   3  -2   0  117.32    6.02   0
   3  -1   0  231.62    6.72   0
  -3   1   0  227.97    7.27   0
  -3   1   0  227.84    6.84   0
   3  -1   0  221.63    7.10   0
   3   0   0   44.21    6.52   0
  -3   0   0   37.38    5.70   0
  -3   0   0   41.92    6.05   0
   3   0   0   34.29    5.50   0
   3   1   0  766.53    9.44   0
   3   1   0  744.79    9.09   0
  -3  -1   0  744.42    9.56   0
  -3  -1   0  711.91    8.86   0
   3   2   0  147.28    7.14   0
   3   2   0  150.09    7.17   0
  -3  -2   0  152.95    7.30   0
  -3  -2   0  152.38    7.08   0
  -3  -3   0   27.10    7.62   0
   3   3   0   27.17    6.43   0
  -3  -4   0 1710.35   12.28   0
  -3  -4   0 1775.51   22.46   0
  -3  -4   0 1876.49   21.00   0
  -3  -5   0   24.68    6.24   0
  -3  -6   0   74.51    6.33   0
  -4   8   0    2.05    9.86   0
  -4   8   0    5.73    8.86   0
  -4   7   0    2.48    8.74   0
  -4   7   0    2.94    7.71   0
  -4   6   0   -5.50    7.91   0
  -4   6   0   -1.42    7.07   0
  -4   5   0   10.11    6.58   0
  -4   5   0    7.95    6.33   0
  -4   4   0    7.39    6.26   0
   4  -4   0    6.86    5.84   0
  -4   4   0    8.23    5.93   0
  -4   3   0   36.13    5.70   0
   4  -3   0   40.42    5.67   0
  -4   3   0   46.11    6.73   0
   4  -3   0   29.83    6.11   0
   4  -2   0    7.39    5.63   0
  -4   2   0    2.25    5.59   0
   4  -2   0    6.67    6.05   0
  -4   2   0    2.45    5.52   0
  -4   1   0    4.01    6.07   0
  -4   1   0    9.19    5.20   0
   4  -1   0    3.12    5.24   0
   4  -1   0   -0.21    5.54   0
  -4   0   0  632.83    7.35   0
   4   0   0  695.91    7.99   0
  -4   0   0  661.85    9.03   0
   4   0   0  689.70    8.82   0
  -4  -1   0   10.19    5.58   0
  -4  -1   0   11.29    6.21   0
   4   1   0   15.92    6.65   0
   4   1   0   15.21    5.58   0
  -4  -2   0    2.05    6.31   0
   4   2   0    6.33    6.04   0
   4   2   0   -4.19    5.47   0
  -4  -2   0    1.34    6.12   0
  -4  -3   0   66.12    6.41   0
  -4  -3   0   59.59    6.35   0
   4   3   0   65.34    6.44   0
   4   4   0  363.52    6.94   0
  -4  -4   0  372.27    9.25   0
   4   5   0  100.33    6.55   0
  -4  -5   0   90.71   10.82   0
  -4  -5   0  103.43    9.66   0
  -4  -5   0   94.37    6.49   0
  -4  -6   0   14.79    6.33   0
  -4  -7   0  151.70    7.10   0
  -5   7   0    3.12    8.43   0
  -5   7   0    8.19    8.81   0
  -5   6   0    5.42    7.60   0
  -5   6   0    2.46    7.67   0
  -5   5   0   -2.97    6.97   0
  -5   5   0    3.73    6.80   0
  -5   4   0   12.43    6.99   0
  -5   4   0    0.96    7.37   0
  -5   3   0   12.47    6.50   0
   5  -3   0   16.78    6.67   0
  -5   3   0    8.05    6.26   0
   5  -3   0   10.69    7.00   0
   5  -2   0   16.61    5.80   0
  -5   2   0    4.85    6.67   0
   5  -2   0   12.03    5.87   0
  -5   2   0   15.51    5.77   0
  -5   1   0   42.01    5.95   0
   5  -1   0   42.37    5.57   0
  -5   1   0   35.98    5.56   0
   5  -1   0   33.35    5.81   0
  -5   0   0   13.49    5.17   0
   5   0   0    9.94    5.17   0
   5   0   0    9.82    5.52   0
  -5   0   0   14.76    5.70   0
  -5  -1   0    4.17    5.21   0
   5   1   0    0.80    5.21   0
   5   1   0    7.65    5.56   0
  -5  -1   0    9.05    5.76   0
   5   2   0  216.14    6.78   0
   5   2   0  232.52    6.52   0
  -5  -2   0  227.65    6.97   0
  -5  -2   0  206.82    7.11   0
   5   3   0   99.43    6.68   0
   5   3   0  110.99    6.32   0
  -5  -3   0  102.92    5.93   0
  -5  -3   0   78.32    6.56   0
   5   4   0    8.36    5.97   0
  -5  -4   0    4.23    5.65   0
  -5  -5   0   11.47    7.88   0
   5   5   0    8.01    6.09   0
  -5  -6   0  143.31    7.28   0
   5   6   0  155.38    6.84   0
  -5  -6   0  169.97   10.75   0
  -5  -6   0  146.62   11.51   0
   5   7   0   10.63    6.45   0
  -5  -7   0   12.17    6.59   0
  -5  -8   0    7.59    6.67   0
   5   8   0    8.55    6.55   0
  -6   6   0   11.12    8.51   0
  -6   6   0   14.11    8.51   0
  -6   5   0   -4.90    8.19   0
  -6   5   0    0.21    7.76   0
  -6   4   0    6.64    7.66   0
  -6   4   0    2.04    7.83   0
  -6   3   0    1.28    6.50   0
  -6   3   0    7.20    6.30   0
   6  -3   0    7.61    6.64   0
   6  -2   0   28.84    6.50   0
  -6   2   0   27.63    6.15   0
   6  -2   0   25.74    6.24   0
  -6   2   0   18.28    6.39   0
  -6   1   0    4.41    6.19   0
  -6   1   0   11.91    5.60   0
   6  -1   0    4.11    5.65   0
   6  -1   0    8.40    6.05   0
  -6   0   0   15.76    6.06   0
   6   0   0   17.15    5.85   0
   6   0   0   18.54    5.47   0
  -6   0   0   18.94    5.50   0
  -6  -1   0   18.17    6.29   0
   6   1   0   18.43    5.74   0
  -6  -1   0   26.14    5.62   0
   6   1   0   21.13    5.87   0
   6   2   0    8.01    5.55   0
  -6  -2   0   -2.06    6.02   0
  -6  -2   0   11.11    5.42   0
   6   2   0   -0.96    5.76   0
   6   3   0   30.19    5.89   0
  -6  -3   0   28.71    6.26   0
  -6  -3   0   20.91    6.11   0
  -6  -4   0    0.10    5.95   0
   6   4   0   -2.30    6.03   0
  -6  -4   0    3.70    6.11   0
   6   5   0    3.81    6.17   0
  -6  -5   0    7.20    6.93   0
  -6  -6   0    3.57    7.22   0
   6   6   0    6.10    6.09   0
  -6  -7   0    1.03    6.72   0
  -6  -7   0    3.24   10.87   0
  -6  -7   0    4.05   11.58   0
   6   7   0    1.62    6.37   0
  -6  -8   0   13.51    7.74   0
   6   8   0    6.96    5.77   0
  -6  -9   0    7.14    7.27   0
   6   9   0   11.85    7.01   0
   6  10   0    5.91    7.51   0
   6  11   0    7.90    8.38   0
   6  12   0    1.90    9.26   0
  -7   5   0    3.77    9.62   0
  -7   5   0   10.88    8.78   0
  -7   4   0    1.91    7.83   0
  -7   4   0    4.49    7.59   0
  -7   3   0   -1.51    7.24   0
  -7   3   0    1.40    6.96   0
   7  -3   0    0.69    7.08   0
  -7   2   0    7.27    6.60   0
  -7   2   0   -0.77    6.65   0
   7  -2   0    3.86    6.74   0
   7  -1   0   11.23    6.26   0
   7  -1   0    8.49    6.51   0
  -7   1   0   15.72    6.69   0
  -7   1   0   11.99    6.08   0
   7   0   0    4.62    4.98   0
  -7   0   0    4.62    5.44   0
  -7   0   0   10.17    5.85   0
   7   0   0    1.11    6.18   0
   7   1   0   11.46    5.78   0
  -7  -1   0    2.46    6.21   0
  -7  -1   0    8.18    5.65   0
   7   1   0   13.16    6.10   0
  -7  -2   0   45.12    6.05   0
   7   2   0   41.97    6.05   0
  -7  -2   0   39.59    6.48   0
   7   2   0   39.46    6.28   0
  -7  -3   0   72.20    6.83   0
   7   3   0   76.19    6.56   0
  -7  -3   0   82.66    6.24   0
   7   4   0   19.21    6.21   0
  -7  -4   0   22.00    5.84   0
  -7  -4   0   21.35    6.39   0
   7   5   0    0.35    6.05   0
  -7  -5   0    1.66    6.50   0
   7   6   0   10.43    6.30   0
  -7  -6   0   11.89    7.36   0
  -7  -7   0   13.48    8.79   0
  -7  -7   0    4.54    8.95   0
   7   7   0   10.52    6.50   0
  -7  -8   0    7.59    7.06   0
   7   8   0   15.07    6.74   0
  -7  -8   0   11.76   13.50   0
  -7  -8   0   13.52   13.41   0
  -7  -9   0    2.34    7.30   0
   7   9   0    0.25    6.99   0
  -7 -10   0   12.33    7.78   0
   7  10   0    7.47    7.61   0
   7  11   0   11.69    8.60   0
  -8   4   0    9.00    8.63   0
  -8   4   0    8.93    8.88   0
  -8   3   0   10.52    7.70   0
  -8   3   0    4.75    7.96   0
   8  -3   0    2.75    8.18   0
   8  -2   0    6.57    7.30   0
  -8   2   0    0.05    8.16   0
  -8   2   0    0.76    7.33   0
  -8   1   0    6.73    6.89   0
   8  -1   0   -1.47    6.82   0
  -8   1   0   -1.87    7.04   0
  -8   0   0    3.71    6.39   0
   8   0   0   -3.90    6.55   0
  -8   0   0   -3.89    7.66   0
  -8  -1   0    7.39    6.67   0
   8   1   0    1.64    6.64   0
  -8  -1   0    7.26    6.19   0
   8   2   0    7.00    6.52   0
  -8  -2   0    7.01    6.82   0
  -8  -2   0   26.19    6.18   0
  -8  -3   0   12.81    6.68   0
  -8  -3   0   14.14    6.03   0
   8   3   0   13.48    6.42   0
  -8  -4   0   16.18    6.77   0
   8   4   0   23.66    6.53   0
  -8  -4   0   10.59    6.88   0
   8   5   0    0.09    6.44   0
  -8  -5   0    3.47    6.15   0
   8   6   0    4.07    6.64   0
  -8  -6   0    2.81    6.78   0
   8   7   0    4.62    6.68   0
  -8  -7   0    2.01    7.89   0
  -8  -8   0    7.57   10.67   0
  -8  -8   0   -4.73    6.39   0
   8   8   0   -1.68    6.94   0
  -8  -8   0    4.02   10.36   0
   8   9   0   -7.65    7.36   0
  -8  -9   0    3.54    7.75   0
   8  10   0   -8.99    7.94   0
  -8 -10   0   17.34    8.11   0
  -8 -11   0    0.68    8.67   0
   8  11   0   -3.00    8.59   0
  -9   3   0    5.88    8.75   0
  -9   3   0   11.37    9.19   0
   9  -2   0    6.08    8.36   0
  -9   2   0    1.66    8.41   0
  -9   2   0   -0.52    8.10   0
   9  -1   0   -0.18    7.84   0
  -9   1   0   13.21    8.77   0
  -9   1   0   -1.38    7.62   0
  -9   0   0   -2.21    6.96   0
  -9   0   0   -0.70    7.19   0
   9   0   0    2.86    7.45   0
   9   1   0    0.38    7.00   0
  -9  -1   0   -2.58    7.20   0
  -9  -1   0    0.00    6.79   0
  -9  -2   0    3.80    6.69   0
  -9  -2   0    3.42    7.10   0
   9   2   0   -1.96    6.93   0
  -9  -3   0    1.91    6.86   0
   9   3   0    0.78    6.75   0
  -9  -3   0    0.37    7.13   0
  -9  -4   0    1.87    6.47   0
  -9  -4   0   -2.55    6.91   0
   9   4   0    5.30    6.77   0
  -9  -5   0    3.43    6.65   0
  -9  -5   0    3.26    6.99   0
   9   5   0    8.41    6.79   0
   9   6   0    4.23    6.92   0
  -9  -6   0    0.89    7.45   0
   9   7   0    8.24    7.21   0
  -9  -7   0    4.47    8.51   0
   9   8   0    0.89    7.33   0
  -9  -8   0   -0.17    9.87   0
  -9  -8   0    5.96   10.28   0
  -9  -9   0    0.98   13.81   0
  -9  -9   0   -0.79   12.82   0
   9   9   0    8.63    7.74   0
  -9  -9   0    0.27    8.01   0
   9  10   0    0.71    8.24   0
  -9 -10   0    9.20    8.50   0
   9  11   0    0.02    8.84   0
  -9 -11   0    5.66    9.04   0
 -10   1   0   10.33    8.93   0
  10  -1   0    1.52    9.05   0
 -10   1   0    7.24    8.60   0
 -10   0   0    4.18    8.33   0
  10   0   0    2.55    8.35   0
 -10   0   0   -6.94    7.80   0
  10   1   0    5.48    7.70   0
 -10  -1   0   -0.99    7.79   0
 -10  -1   0    3.58    7.76   0
 -10  -2   0    5.42    7.47   0
 -10  -2   0   -1.72    7.55   0
  10   2   0    5.49    7.42   0
 -10  -3   0    4.47    7.44   0
  10   3   0   -0.02    7.37   0
 -10  -3   0    5.18    6.95   0
  10   4   0   12.20    7.40   0
 -10  -4   0    7.12    7.46   0
 -10  -4   0   -6.93    8.19   0
 -10  -5   0   -2.73    7.88   0
  10   5   0    5.16    7.40   0
 -10  -5   0   11.53    7.58   0
 -10  -6   0    7.30    8.12   0
  10   6   0    7.98    7.50   0
 -10  -7   0    6.02    9.20   0
  10   7   0    0.85    7.93   0
 -10  -8   0    1.92   10.30   0
 -10  -8   0    1.92   10.63   0
  10   8   0   16.59    6.90   0
 -10  -9   0    8.34   11.68   0
 -10  -9   0    7.71   12.09   0
  10   9   0    8.68    7.03   0
 -10 -10   0    3.08    9.18   0
  10  10   0    3.46    8.96   0
  11   1   0    0.16    8.96   0
 -11  -1   0    0.89    8.87   0
 -11  -1   0   -0.35    8.72   0
  11   2   0    6.84    8.43   0
 -11  -2   0  -10.93    8.60   0
 -11  -2   0   -0.00    8.63   0
 -11  -3   0    0.43    8.08   0
 -11  -3   0    7.07    8.38   0
  11   3   0    0.06    8.08   0
 -11  -4   0   -0.80    7.80   0
 -11  -4   0   10.70    8.06   0
  11   4   0    8.85    8.31   0
  11   5   0    2.55    8.23   0
 -11  -5   0    3.58    7.94   0
 -11  -5   0   -3.84    8.28   0
 -11  -6   0    8.41    9.02   0
  11   6   0    0.37    8.36   0
 -11  -7   0   -2.99    9.22   0
  11   7   0    6.35    8.39   0
 -11  -8   0   -4.49   10.81   0
  11   8   0   -6.04    8.76   0
 -11  -8   0   -9.06   10.59   0
  11   9   0    2.29    7.92   0
 -11  -9   0   -0.51   11.97   0
 -11  -9   0    7.72   12.34   0
 -12  -4   0   -3.76    8.85   0
 -12  -4   0    3.37    8.04   0
  12   4   0    1.55    9.33   0
  12   5   0    6.24    8.98   0
 -12  -5   0   -1.63    9.02   0
 -12  -5   0    3.21    8.96   0
  12   6   0    3.13    9.32   0
 -12  -6   0   -1.16    8.92   0
 -12  -5   1    6.73    9.41   0
  11   9  -1    7.91    9.42   0
 -11  -9   1    3.71   13.22   0
 -11  -9   1    0.10   13.60   0
  11   8  -1    6.56    7.68   0
 -11  -8   1   -3.94   10.80   0
 -11  -7   1   10.63    9.27   0
  11   7  -1    0.20    8.67   0
  11   6  -1    7.91    8.43   0
 -11  -6   1    1.74    8.16   0
 -11  -5   1    7.61    7.98   0
  11   5  -1   -1.94    7.35   0
 -11  -5   1   -1.87    9.48   0
  11   4  -1    3.19    8.22   0
 -11  -4   1    3.21    8.19   0
 -11  -4   1    4.95    8.46   0
 -11  -3   1   -5.48    9.07   0
  11   3  -1    6.58    8.53   0
 -11  -3   1   -4.35    8.37   0
  11   2  -1    7.09    8.68   0
 -11  -2   1    1.77    8.47   0
 -11  -2   1   -5.19    8.56   0
 -11  -1   1    9.21    8.88   0
  11   1  -1   10.87    9.09   0
 -11  -1   1   -2.19    8.76   0
 -10 -10   1    8.66    9.39   0
  10  10  -1    7.41    9.03   0
 -10  -9   1   -1.37   13.03   0
  10   9  -1    9.34    8.52   0
 -10  -9   1    5.03   12.85   0
  10   8  -1    6.48    8.01   0
 -10  -8   1    2.70    9.73   0
  10   7  -1    0.55    7.67   0
 -10  -7   1    5.54    8.45   0
 -10  -6   1   12.24    8.30   0
  10   6  -1   11.48    7.63   0
 -10  -5   1    7.68    7.22   0
 -10  -5   1    3.25    7.81   0
  10   5  -1   11.37    7.73   0
  10   4  -1    5.85    7.44   0
 -10  -4   1    4.12    8.14   0
 -10  -4   1    1.56    7.53   0
  10   3  -1   11.24    7.61   0
 -10  -3   1   14.82    7.56   0
 -10  -3   1   -5.23    6.98   0
 -10  -2   1    4.23    7.82   0
  10   2  -1    6.76    7.76   0
 -10  -2   1    2.06    7.55   0
 -10  -1   1   -5.64    7.87   0
 -10  -1   1   10.11    7.91   0
  10   1  -1    6.51    8.08   0
 -10   0   1    0.11    7.92   0
  10   0  -1    4.88    8.43   0
 -10   0   1   10.29    7.17   0
  10  -1  -1    8.71    9.19   0
 -10   1   1    1.31    8.71   0
 -10   1   1    0.90    9.01   0
  -9 -11   1   -1.76    9.47   0
   9  11  -1    8.63    9.25   0
  -9 -10   1    1.20    8.71   0
   9  10  -1    2.89    8.41   0
  -9  -9   1    5.74   14.66   0
  -9  -9   1   -1.34   14.95   0
   9   9  -1    5.52    7.93   0
  -9  -9   1    4.62    8.20   0
  -9  -8   1    5.48   10.73   0
   9   8  -1    0.94    6.50   0
  -9  -8   1    2.32   10.58   0
  -9  -7   1   -1.27    8.76   0
   9   7  -1    0.42    7.09   0
  -9  -6   1    6.34    7.51   0
   9   6  -1    0.37    7.00   0
  -9  -5   1   -2.17    7.07   0
  -9  -5   1    3.47    7.55   0
   9   5  -1    4.48    6.81   0
  -9  -4   1    5.05    7.09   0
  -9  -4   1    2.46    7.48   0
   9   4  -1    0.75    6.90   0
  -9  -3   1    6.42    7.03   0
   9   3  -1    6.55    6.90   0
  -9  -3   1    8.30    6.61   0
  -9  -2   1    0.46    7.30   0
   9   2  -1   -0.17    6.08   0
  -9  -2   1    4.63    6.72   0
  -9  -1   1   -0.39    7.35   0
  -9  -1   1   -2.89    6.76   0
   9   1  -1   -0.80    7.32   0
  -9   0   1    1.19    7.20   0
   9   0  -1    6.54    8.23   0
  -9   0   1    1.72    7.32   0
  -9   1   1   -4.85    7.55   0
   9  -1  -1   -7.70    7.74   0
  -9   1   1    1.90    6.75   0
  -9   2   1   17.15    8.43   0
  -9   2   1    5.44    8.34   0
   9  -2  -1    0.67    7.26   0
   9  -3  -1    3.59    9.23   0
  -9   3   1    1.75    9.11   0
  -9   3   1    0.67    9.41   0
  -8 -11   1   10.25    9.12   0
   8  11  -1    5.77    9.03   0
   8  10  -1    1.74    8.02   0
  -8 -10   1    3.66    8.18   0
   8   9  -1   10.68    7.64   0
  -8  -9   1    4.10    7.68   0
  -8  -8   1    3.65   11.25   0
   8   8  -1    0.18    7.04   0
  -8  -8   1    1.73    6.32   0
  -8  -8   1    4.37   10.66   0
   8   7  -1    0.35    6.75   0
  -8  -7   1    2.45    8.80   0
   8   6  -1   15.35    5.52   0
  -8  -6   1   19.66    7.18   0
  -8  -5   1   14.23    6.64   0
  -8  -5   1   17.47    6.97   0
   8   5  -1   18.03    6.46   0
  -8  -4   1   14.32    6.66   0
  -8  -4   1    6.01    6.14   0
   8   4  -1    9.10    6.39   0
   8   3  -1   21.83    6.18   0
   8   3  -1   16.26    6.43   0
  -8  -3   1   26.22    6.11   0
  -8  -3   1   11.80    6.61   0
  -8  -2   1    6.38    7.10   0
  -8  -2   1    8.28    6.52   0
   8   2  -1    3.66    6.22   0
   8   2  -1    1.63    6.51   0
   8   1  -1   10.38    6.19   0
   8   1  -1   13.10    6.64   0
  -8  -1   1   19.29    6.27   0
  -8  -1   1   17.06    6.53   0
  -8   0   1   -3.73    6.79   0
   8   0  -1    1.61    6.41   0
   8   0  -1   -0.27    6.68   0
  -8   0   1   -4.32    6.42   0
   8  -1  -1    9.45    6.58   0
  -8   1   1    1.70    6.90   0
   8  -1  -1   -0.66    7.09   0
  -8   1   1   11.24    7.02   0
   8  -2  -1   -2.16    7.39   0
  -8   2   1    6.12    6.40   0
  -8   2   1   -1.96    7.34   0
   8  -3  -1    0.43    7.96   0
  -8   3   1   10.63    8.19   0
  -8   3   1    8.95    7.70   0
  -8   4   1    2.32    9.04   0
  -8   4   1    6.28    8.62   0
   7  11  -1    2.67    8.74   0
   7  10  -1    3.68    7.86   0
  -7 -10   1    0.18    7.99   0
  -7  -9   1    0.99    7.42   0
   7   9  -1    8.74    7.16   0
   7   8  -1    8.58    6.97   0
  -7  -8   1    6.19   16.67   0
  -7  -8   1    9.38   16.58   0
  -7  -8   1    4.77    7.02   0
  -7  -7   1    6.13    9.43   0
   7   7  -1   -0.17    6.32   0
  -7  -6   1    9.18    7.62   0
   7   6  -1   16.58    6.28   0
   7   5  -1   17.31    6.12   0
  -7  -5   1    6.29    7.12   0
   7   4  -1   21.62    6.16   0
   7   4  -1   24.71    6.68   0
  -7  -4   1   15.43    6.67   0
  -7  -4   1   14.09    6.48   0
  -7  -3   1   79.28    6.39   0
   7   3  -1   68.91    6.34   0
  -7  -3   1   61.70    6.88   0
   7   3  -1   69.21    6.62   0
  -7  -2   1   38.63    6.44   0
   7   2  -1   34.41    6.11   0
  -7  -2   1   39.40    6.79   0
   7   2  -1   36.70    6.21   0
   7   1  -1   25.38    6.14   0
  -7  -1   1   11.30    6.27   0
  -7  -1   1    8.89    5.71   0
   7   1  -1   15.13    5.74   0
  -7   0   1    3.67    6.44   0
  -7   0   1    4.78    5.90   0
   7   0  -1    5.11    5.86   0
   7   0  -1    4.73    6.30   0
   7  -1  -1    4.86    6.15   0
  -7   1   1    3.19    6.58   0
   7  -1  -1    3.16    6.57   0
  -7   1   1    5.93    6.14   0
  -7   2   1    2.47    6.77   0
   7  -2  -1    8.46    6.67   0
   7  -2  -1    6.26    6.56   0
  -7   2   1   -8.08    6.65   0
  -7   3   1    5.45    6.92   0
   7  -3  -1    2.14    5.99   0
  -7   3   1    3.41    7.19   0
   7  -3  -1    8.41    7.16   0
  -7   4   1    2.98    7.59   0
  -7   4   1    6.49    7.80   0
  -7   5   1   14.74    8.73   0
  -7   5   1    1.91    8.56   0
   6  11  -1   -2.33    8.60   0
   6  10  -1    2.47    7.87   0
  -6  -9   1   -3.27    7.02   0
   6   9  -1    5.82    7.15   0
  -6  -8   1   11.75    7.73   0
   6   8  -1    8.95    6.91   0
  -6  -7   1    7.63   11.95   0
   6   7  -1    5.13    6.42   0
  -6  -7   1   12.01   12.51   0
  -6  -7   1    7.37    6.58   0
   6   6  -1   15.84    6.15   0
  -6  -6   1    7.65    8.07   0
  -6  -5   1    4.52    7.15   0
   6   5  -1    7.53    5.98   0
  -6  -4   1   16.00    6.17   0
  -6  -4   1   17.17    6.07   0
   6   4  -1   16.64    6.10   0
   6   4  -1   21.67    6.02   0
  -6  -3   1  111.12    6.04   0
   6   3  -1  115.71    6.78   0
  -6  -3   1  103.00    6.60   0
   6   3  -1  114.23    6.52   0
   6   2  -1   52.40    6.03   0
  -6  -2   1   51.24    6.31   0
  -6  -2   1   55.94    5.89   0
   6   2  -1   51.45    5.88   0
  -6  -1   1   22.62    5.69   0
   6   1  -1   11.09    5.83   0
   6   1  -1   22.38    5.82   0
  -6  -1   1   11.68    6.25   0
  -6   0   1   -1.76    5.42   0
  -6   0   1    4.73    6.05   0
   6   0  -1    4.70    5.40   0
   6   0  -1    5.89    5.88   0
  -6   1   1    8.05    6.04   0
  -6   1   1   10.76    5.81   0
   6  -1  -1    3.65    5.56   0
   6  -1  -1   -3.19    5.95   0
  -6   2   1   13.73    6.25   0
  -6   2   1    0.57    6.39   0
   6  -2  -1    6.74    6.30   0
   6  -2  -1    6.47    6.10   0
  -6   3   1   -3.87    6.95   0
   6  -3  -1    0.63    6.50   0
   6  -3  -1    7.15    6.78   0
  -6   3   1    6.83    6.43   0
  -6   4   1    2.11    7.10   0
   6  -4  -1   -0.99    6.85   0
  -6   4   1   -0.78    6.71   0
  -6   5   1   -3.07    8.43   0
  -6   5   1    4.39    7.78   0
  -6   6   1    1.86    8.58   0
  -6   6   1    1.37    9.30   0
   5  11  -1   -1.38    8.46   0
   5  10  -1   -3.54    7.82   0
   5   9  -1    9.79    7.03   0
  -5  -8   1   10.63    6.69   0
   5   8  -1   15.90    6.80   0
   5   7  -1   71.79    6.78   0
  -5  -7   1   69.36    6.85   0
   5   6  -1   87.57    6.53   0
  -5  -6   1   83.36    6.89   0
  -5  -6   1   95.99   11.41   0
  -5  -5   1    7.80    7.88   0
   5   5  -1   15.02    6.16   0
   5   4  -1    5.13    5.71   0
   5   4  -1   -4.00    5.71   0
  -5  -4   1    0.27    6.59   0
  -5  -3   1   46.29    6.30   0
  -5  -3   1   35.13    6.17   0
   5   3  -1   49.94    5.91   0
   5   3  -1   40.17    5.81   0
   5   2  -1  143.68    6.15   0
   5   2  -1  144.96    6.17   0
  -5  -2   1  131.81    6.51   0
  -5  -2   1  137.70    6.04   0
   5   1  -1  191.88    6.45   0
  -5  -1   1  194.53    6.72   0
  -5  -1   1  190.06    6.19   0
   5   1  -1  196.97    6.23   0
  -5   0   1   16.26    5.56   0
  -5   0   1   16.49    4.53   0
   5   0  -1   24.13    5.27   0
   5   0  -1   22.81    5.38   0
   5  -1  -1    1.14    5.63   0
  -5   1   1    7.17    5.75   0
   5  -1  -1    3.38    5.43   0
  -5   1   1    2.48    5.35   0
   5  -2  -1    4.01    6.01   0
  -5   2   1   19.10    5.64   0
   5  -2  -1   11.72    5.69   0
  -5   2   1    3.30    6.02   0
   5  -3  -1    4.08    6.31   0
   5  -3  -1    2.48    5.95   0
  -5   3   1    1.12    6.33   0
  -5   3   1   -2.80    6.00   0
  -5   4   1    0.46    6.64   0
   5  -4  -1   -5.58    5.98   0
  -5   4   1    6.47    6.86   0
  -5   5   1   -1.58    7.56   0
   5  -5  -1   -5.59    6.75   0
  -5   5   1   11.64    7.74   0
  -5   6   1    3.36    7.82   0
  -5   6   1    4.43    8.46   0
  -5   7   1    1.37    9.46   0
  -5   7   1    7.88    8.68   0
  -4  -7   1   20.90    7.35   0
   4   6  -1  122.24    6.82   0
  -4  -6   1  101.96    7.47   0
   4   5  -1   47.91    6.20   0
  -4  -5   1   46.19   10.50   0
   4   4  -1  519.60    7.38   0
   4   4  -1  553.39   10.21   0
  -4  -4   1  546.02   10.52   0
   4   3  -1    3.52    6.07   0
  -4  -3   1    6.52    5.95   0
   4   3  -1    3.41    5.83   0
  -4  -3   1    3.72    6.14   0
  -4  -2   1   22.29    5.53   0
   4   2  -1   28.31    6.15   0
  -4  -2   1   17.92    6.12   0
   4   2  -1   21.08    5.80   0
   4   1  -1  506.66    7.84   0
  -4  -1   1  519.07    8.29   0
  -4  -1   1  533.58    7.68   0
   4   1  -1  566.48    8.06   0
  -4   0   1   33.90    4.73   0
   4   0  -1   33.18    5.45   0
  -4   0   1   39.28    5.91   0
   4   0  -1   37.36    5.69   0
   4  -1  -1   30.70    5.53   0
   4  -1  -1   29.35    5.14   0
  -4   1   1   19.40    5.32   0
  -4   1   1   23.68    5.57   0
  -4   2   1    7.07    5.24   0
   4  -2  -1    0.49    5.31   0
  -4   2   1    1.58    5.44   0
   4  -2  -1    4.47    5.31   0
   4  -3  -1    7.69    5.64   0
   4  -3  -1   10.68    6.60   0
  -4   3   1   14.02    5.66   0
  -4   3   1    5.93    5.85   0
  -4   4   1   39.17    6.38   0
  -4   4   1   43.98    6.78   0
   4  -4  -1   41.38    6.69   0
  -4   5   1   11.24    6.66   0
  -4   5   1   17.86    7.14   0
   4  -5  -1   21.39    7.18   0
  -4   6   1   -0.63    7.81   0
  -4   6   1    4.21    7.13   0
  -4   7   1    1.18    8.68   0
  -4   7   1    5.87    7.83   0
  -4   8   1    2.21    9.00   0
  -4   8   1    4.11    9.98   0
  -3  -6   1   17.09    6.15   0
  -3  -5   1  233.28    7.31   0
   3   4  -1  317.78    7.70   0
  -3  -4   1  312.51   13.22   0
   3   3  -1   20.05    6.32   0
   3   3  -1   24.81    7.34   0
  -3  -3   1   16.89    7.41   0
  -3  -2   1   23.70    6.54   0
   3   2  -1   31.02    6.42   0
   3   2  -1   26.68    6.32   0
  -3  -2   1   26.20    6.49   0
   3   1  -1   54.50    6.31   0
  -3  -1   1   60.48    6.32   0
   3   1  -1   66.99    6.23   0
  -3  -1   1   60.87    5.65   0
   3   0  -1 1012.80    9.52   0
  -3   0   1 1135.28    9.86   0
  -3   0   1 1158.77   10.69   0
   3   0  -1 1200.68    9.94   0
  -3   1   1 2039.61   12.81   0
   3  -1  -1 2036.04   12.18   0
   3  -1  -1 2131.52   12.67   0
  -3   1   1 2021.58   12.01   0
  -3   2   1   65.75    5.84   0
   3  -2  -1   66.88    5.62   0
   3  -2  -1   60.82    5.70   0
  -3   2   1   67.13    5.65   0
   3  -3  -1    7.24    5.41   0
   3  -3  -1    9.04    5.47   0
  -3   3   1    6.16    5.36   0
  -3   3   1    9.43    5.45   0
  -3   4   1   99.03    6.51   0
  -3   4   1   84.88    6.67   0
   3  -4  -1  101.09    6.03   0
  -3   5   1   39.47    6.91   0
   3  -5  -1   47.03    6.92   0
  -3   5   1   44.19    6.46   0
  -3   6   1    4.73    7.30   0
  -3   6   1   -0.69    6.77   0
   3  -6  -1    3.88    7.30   0
  -3   7   1    8.95    8.76   0
  -3   7   1   -3.50    7.46   0
  -3   8   1   -1.78    8.95   0
  -3   8   1   15.92    8.16   0
  -3   9   1    4.05   11.10   0
  -3   9   1    0.44    9.02   0
  -3   9   1   -4.80    9.15   0
  -2  -4   1  130.66    7.58   0
  -2  -3   1 1095.29   21.89   0
   2   3  -1 1143.25   20.74   0
  -2  -3   1 1112.50   11.70   0
  -2  -2   1 1028.36   14.60   0
   2   2  -1 1030.31   11.14   0
   2   2  -1 1072.58   15.12   0
   2   1  -1   19.05    6.07   0
   2   1  -1   13.07    6.47   0
  -2  -1   1   13.49    6.51   0
  -2  -1   1   18.49    7.29   0
  -2   0   1  351.12    7.88   0
  -2   0   1  383.83    8.41   0
   2   0  -1  377.31    7.62   0
   2   0  -1  321.50    7.75   0
   2  -1  -1  142.30    6.27   0
  -2   1   1  131.79    6.23   0
   2  -1  -1  131.94    6.22   0
  -2   1   1  130.52    5.64   0
   2  -2  -1  659.12    8.69   0
  -2   2   1  691.59    8.77   0
   2  -2  -1  703.14    8.81   0
  -2   2   1  638.96    8.54   0
   2  -3  -1  161.81    6.89   0
  -2   3   1  171.09    6.32   0
  -2   3   1  164.78    6.92   0
   2  -4  -1   10.90    5.46   0
  -2   4   1    4.46    5.52   0
  -2   4   1    5.15    6.21   0
  -2   5   1    5.72    6.51   0
   2  -5  -1    0.81    6.50   0
  -2   5   1    7.04    6.02   0
  -2   6   1    2.84    6.78   0
  -2   6   1   -0.71    6.66   0
   2  -6  -1    0.39    7.27   0
  -2   7   1    5.25    8.18   0
  -2   7   1    0.45    6.90   0
  -2   8   1    5.57    7.63   0
  -2   8   1    5.29    9.18   0
  -2   8   1  -10.44    7.78   0
  -2   9   1    1.08   10.39   0
  -2   9   1    1.54    8.40   0
  -2   9   1    1.88    8.44   0
   1  10  -1   10.25    8.36   0
   1  10  -1   -5.70    8.10   0
   1   9  -1   -4.15    8.37   0
   1   8  -1    9.09    6.76   0
   1   7  -1   19.76    7.10   0
   1   6  -1   12.07   13.92   0
   1   6  -1   11.36   13.59   0
   1   6  -1   14.48    6.27   0
   1   5  -1  102.59   14.57   0
   1   5  -1  101.50    7.22   0
   1   5  -1   91.24   14.17   0
   1   4  -1  275.56   17.39   0
   1   4  -1  261.29   16.65   0
   1   4  -1  276.75    8.19   0
   1   3  -1  731.98    9.92   0
  -1  -2   1 2991.53   39.33   0
  -1  -2   1 2896.47   20.10   0
   1   2  -1 2814.64   37.36   0
   1   1  -1   34.98   10.17   0
  -1  -1   1   32.48    8.40   0
   1   1  -1   47.27    9.86   0
  -1  -1   1   41.92   10.29   0
   1   0  -1 1213.83   15.09   0
  -1   0   1 1439.89   16.38   0
  -1   0   1 1495.79   16.36   0
   1   0  -1 1614.64   17.55   0
  -1   1   1    1.80    6.42   0
   1  -1  -1    1.47    6.48   0
  -1   1   1    2.46    7.08   0
   1  -1  -1    0.04    6.21   0
  -1   2   1  182.16    6.64   0
   1  -2  -1  172.79    7.22   0
  -1   2   1  167.75    6.68   0
  -1   3   1  134.46    6.23   0
  -1   3   1  122.80    6.84   0
   1  -3  -1  116.95    6.74   0
   1  -4  -1  266.58    7.15   0
  -1   4   1  264.49    7.32   0
  -1   4   1  289.28    6.86   0
   1  -5  -1    8.41    6.73   0
  -1   5   1   10.15    5.81   0
  -1   5   1    8.60    6.87   0
  -1   6   1    8.62    7.16   0
  -1   6   1    1.69    6.01   0
   1  -6  -1   -0.82    7.16   0
  -1   7   1   -4.23    6.63   0
  -1   7   1    0.08    8.58   0
  -1   8   1    6.36   10.00   0
  -1   8   1    1.19    7.27   0
  -1   8   1   -5.74    7.23   0
  -1   9   1   -1.27   11.17   0
  -1   9   1    8.23    7.87   0
  -1   9   1    4.26    7.97   0
  -1  10   1   -1.51    9.16   0
  -1  10   1    6.59   13.51   0
  -1  10   1    7.88    8.86   0
   0  10  -1   12.04    8.60   0
   0  10  -1    0.09    9.87   0
   0   9  -1    2.07   16.17   0
   0   9  -1   -3.50    7.89   0
   0   9  -1   -1.20    7.55   0
   0   9  -1   -0.96   16.78   0
   0   8  -1   14.22   12.08   0
   0   8  -1    4.36    6.88   0
   0   8  -1   15.37   11.89   0
   0   8  -1   11.41    6.99   0
   0   7  -1   52.27    6.52   0
   0   7  -1   36.59   10.48   0
   0   6  -1   -0.03    6.33   0
   0   6  -1    5.06    8.29   0
   0   5  -1   17.68    8.39   0
   0   5  -1   24.96    6.79   0
   0   4  -1   33.92    7.66   0
   0   3  -1  218.05    9.51   0
   0   2  -1   22.39    9.08   0
   0   1  -1  788.10   17.30   0
   0   1   1  245.59   11.67   0
   0  -1  -1  183.74   10.35   0
   0   2   1 1859.48   17.99   0
   0  -2  -1 1843.49   17.96   0
   0   3   1  107.69    8.09   0
   0  -3  -1  102.13    7.77   0
   0  -4  -1    4.07    6.44   0
   0   4   1    9.41    7.23   0
   0  -5  -1   12.82    7.74   0
   0   5   1   12.53    7.52   0
   0   6   1   11.93    7.73   0
   0   6   1   12.42    6.02   0
   0  -6  -1   13.97    7.81   0
   0   7   1   28.77    6.49   0
   0   7   1   27.51    9.02   0
   0   7   1   34.22    6.11   0
   0   8   1    0.26    6.95   0
   0   8   1   10.03    9.44   0
   0   8   1    0.71    6.79   0
   0   9   1   -2.26    7.50   0
   0   9   1    1.33    7.43   0
   0   9   1   -0.07   11.72   0
   0  10   1    2.55    8.33   0
   0  10   1    3.59   15.90   0
   0  10   1    4.09   17.09   0
   0  10   1    6.21    8.47   0
  -1  10  -1    0.55   16.55   0
  -1  10  -1    7.07    9.41   0
  -1  10  -1    4.83   10.22   0
  -1  10  -1   -0.03   17.36   0
  -1   9  -1    4.22   11.95   0
  -1   9  -1   -8.09    8.29   0
  -1   9  -1   -3.98    8.11   0
  -1   9  -1    5.88   12.88   0
  -1   8  -1   -3.28    7.33   0
  -1   8  -1    6.19   10.73   0
  -1   8  -1    5.85    7.20   0
  -1   7  -1    2.30    8.61   0
  -1   7  -1    4.28    6.53   0
  -1   7  -1   -0.19    6.51   0
  -1   6  -1   12.46    7.80   0
  -1   6  -1   12.01    6.91   0
  -1   5  -1   50.27    6.03   0
  -1   5  -1   53.40    7.10   0
  -1   4  -1   60.23    5.85   0
  -1   4  -1   53.52    6.58   0
  -1   3  -1   15.55    6.58   0
  -1   3  -1   12.74    5.76   0
  -1   2  -1   47.58    5.94   0
  -1   2  -1   48.30    6.51   0
  -1   1  -1   93.03    7.92   0
  -1   1  -1   98.79    8.13   0
   1   0   1 1126.55   20.20   0
  -1   0  -1 1145.03   19.98   0
  -1  -1  -1 1628.29   20.60   0
   1   1   1 1707.54   21.20   0
  -1  -2  -1  368.05    9.50   0
   1   2   1  334.86   13.74   0
   1   2   1  355.46    8.92   0
  -1  -2  -1  307.20   14.12   0
  -1  -3  -1  138.35   10.85   0
   1   3   1  133.09   12.26   0
   1   3   1  149.25    7.36   0
  -1  -4  -1  221.31   10.35   0
   1   4   1  215.13   10.96   0
   1   4   1  245.76    7.12   0
   1   5   1    5.35    9.38   0
  -1  -5  -1    8.44    8.49   0
   1   5   1    5.06    5.95   0
   1   6   1   20.40   10.05   0
  -1  -6  -1   24.25    9.23   0
   1   6   1   22.70    6.14   0
   1   7   1    5.77   10.82   0
   1   7   1    4.31    6.38   0
   1   8   1    9.32    6.77   0
   1   8   1   14.54   12.75   0
   1   9   1    2.61    7.15   0
   1   9   1    4.67    7.43   0
   1  10   1    7.50    8.12   0
   1  10   1    9.53    6.98   0
   1  11   1   -3.00   10.50   0
   1  11   1    2.99    9.12   0
  -2   9  -1    7.78    8.59   0
  -2   9  -1   16.20    9.86   0
  -2   9  -1    4.54   11.53   0
  -2   9  -1   -1.20   12.26   0
  -2   8  -1    2.00    7.65   0
  -2   8  -1   15.14    9.20   0
  -2   8  -1    2.39    7.72   0
  -2   7  -1   12.09    6.84   0
  -2   7  -1    2.41    8.66   0
  -2   6  -1    8.76    7.51   0
  -2   6  -1   10.06    7.20   0
  -2   5  -1   39.01    6.31   0
  -2   5  -1   39.51    7.51   0
  -2   4  -1    6.27    5.82   0
  -2   4  -1    5.68    6.08   0
  -2   3  -1   72.37    6.29   0
  -2   3  -1   71.31    6.07   0
  -2   2  -1  103.65    6.49   0
  -2   2  -1  108.02    6.99   0
  -2   1  -1   90.43    6.78   0
   2  -1   1   81.06    6.18   0
  -2   1  -1   83.19    6.60   0
  -2   0  -1  832.00   10.22   0
   2   0   1  860.97   12.16   0
  -2   0  -1  862.02   11.60   0
   2   1   1  178.31    8.83   0
  -2  -1  -1  183.29    7.76   0
  -2  -1  -1  181.42    9.75   0
  -2  -2  -1 1616.16   17.52   0
   2   2   1 1639.41   15.18   0
  -2  -3  -1  430.12   13.79   0
  -2  -3  -1  451.56    8.71   0
  -2  -4  -1   16.33    6.06   0
  -2  -4  -1   20.45   10.26   0
   2   5   1  206.07   15.61   0
   2   5   1  204.47    6.98   0
  -2  -5  -1  201.30   15.34   0
   2   6   1   11.92    6.10   0
   2   7   1   13.53    6.46   0
   2   8   1    4.65    6.74   0
   2   9   1    0.26    7.20   0
   2  11   1    9.66    8.72   0
  -3   9  -1    3.65   11.63   0
  -3   8  -1    3.45    8.09   0
  -3   8  -1    2.12    9.85   0
  -3   7  -1   16.74    8.17   0
  -3   7  -1    1.44    7.99   0
  -3   6  -1   -3.02    8.36   0
  -3   6  -1   -0.72    6.67   0
  -3   5  -1   -2.20    6.96   0
  -3   5  -1    5.01    6.27   0
  -3   4  -1   25.96    6.44   0
  -3   4  -1   20.07    6.22   0
  -3   3  -1   20.85    5.52   0
  -3   3  -1   18.60    5.76   0
  -3   2  -1  329.39    7.52   0
  -3   2  -1  342.89    7.93   0
   3  -2   1  321.84    7.38   0
   3  -2   1  323.00    7.06   0
  -3   1  -1   46.10    5.82   0
  -3   1  -1   42.86    6.79   0
   3  -1   1   44.43    6.14   0
   3  -1   1   41.01    5.02   0
   3   0   1   15.27    6.30   0
  -3   0  -1   21.58    5.78   0
   3   0   1   14.96    4.68   0
  -3   0  -1   21.65    5.51   0
  -3  -1  -1   41.51    6.61   0
   3   1   1   43.49    6.24   0
  -3  -1  -1   49.20    5.69   0
  -3  -2  -1  222.79    7.84   0
  -3  -2  -1  224.36    7.54   0
   3   2   1  236.87    7.73   0
   3   3   1  243.70    7.60   0
  -3  -3  -1  238.13    8.53   0
  -3  -4  -1  302.57    7.74   0
  -3  -4  -1  302.58   10.50   0
  -3  -4  -1  300.84   11.51   0
  -3  -5  -1    1.30    5.93   0
  -3  -5  -1    2.41   12.38   0
  -3  -5  -1    1.80   11.08   0
  -3  -6  -1  120.88    6.19   0
  -4   8  -1    5.95   10.92   0
  -4   8  -1    3.00    8.99   0
  -4   7  -1    1.90    8.95   0
  -4   7  -1   -0.10    8.71   0
  -4   6  -1    2.17    7.93   0
  -4   6  -1   -1.05    7.17   0
  -4   5  -1    9.35    7.15   0
  -4   5  -1    7.44    7.30   0
  -4   4  -1   -3.37    6.06   0
  -4   4  -1    5.95    6.61   0
  -4   3  -1   -0.87    6.19   0
  -4   3  -1    5.07    5.84   0
  -4   2  -1    5.58    5.41   0
  -4   2  -1    1.22    6.36   0
   4  -2   1    0.00    5.68   0
  -4   1  -1  132.32    5.89   0
  -4   1  -1  119.77    6.19   0
   4  -1   1  137.64    6.84   0
   4  -1   1  134.94    5.90   0
  -4   0  -1  520.18    8.48   0
   4   0   1  508.92    7.47   0
   4   0   1  497.45    8.50   0
  -4   0  -1  491.35    7.38   0
   4   1   1   53.29    6.06   0
  -4  -1  -1   64.69    7.07   0
  -4  -1  -1   61.11    5.66   0
  -4  -2  -1  178.71    6.57   0
  -4  -2  -1  173.64    7.20   0
   4   2   1  190.19    7.01   0
   4   3   1  326.07    8.48   0
  -4  -3  -1  315.69    7.69   0
   4   4   1   14.65    6.44   0
  -4  -4  -1   13.12    6.54   0
  -4  -5  -1   40.40    6.30   0
   4   5   1   53.86    6.30   0
  -4  -5  -1   50.37    8.47   0
  -4  -5  -1   44.19    9.76   0
  -4  -6  -1   33.93   14.09   0
  -4  -6  -1   40.10   12.48   0
  -4  -6  -1   44.38    6.23   0
  -4  -7  -1  201.60    7.17   0
  -5   7  -1    5.88    9.65   0
  -5   7  -1    3.18    8.71   0
  -5   6  -1    4.66    7.58   0
  -5   6  -1    2.05    7.65   0
  -5   5  -1   -1.83    7.86   0
  -5   5  -1   -3.28    7.80   0
  -5   4  -1    9.32    6.64   0
  -5   4  -1   13.81    6.48   0
  -5   3  -1   -1.97    5.84   0
  -5   3  -1    2.51    6.03   0
  -5   2  -1    2.66    6.04   0
  -5   2  -1    0.65    5.65   0
   5  -2   1    9.66    5.94   0
  -5   1  -1   10.33    5.59   0
  -5   1  -1   10.58    5.40   0
   5  -1   1    5.14    5.63   0
  -5   0  -1    0.71    5.72   0
   5   0   1   -3.62    5.58   0
  -5   0  -1    2.33    5.06   0
  -5  -1  -1   47.91    5.39   0
   5   1   1   38.92    5.76   0
  -5  -1  -1   33.04    6.03   0
  -5  -2  -1   13.28    6.09   0
  -5  -2  -1   16.16    6.17   0
   5   2   1   23.41    5.82   0
  -5  -3  -1   38.96    6.25   0
  -5  -3  -1   37.17    6.24   0
   5   3   1   36.98    6.07   0
   5   4   1   25.53    6.11   0
  -5  -4  -1   33.10    6.41   0
   5   5   1    7.20    5.97   0
  -5  -5  -1   -2.54    7.71   0
  -5  -5  -1    3.99    7.11   0
  -5  -6  -1   13.09    9.86   0
  -5  -6  -1    5.80    6.41   0
  -5  -6  -1   10.93    8.82   0
   5   6   1    9.22    6.38   0
  -5  -7  -1    7.52    6.44   0
   5   7   1    9.06    6.38   0
  -5  -8  -1   15.52    6.82   0
  -6   6  -1   -6.07    8.78   0
  -6   6  -1   -1.39    8.56   0
  -6   5  -1    9.85    7.64   0
  -6   5  -1   -1.14    7.52   0
  -6   4  -1    2.03    7.69   0
  -6   4  -1    2.57    7.93   0
  -6   3  -1    0.11    6.40   0
  -6   3  -1   -1.19    6.29   0
   6  -3   1   13.08    6.66   0
   6  -2   1    7.72    6.11   0
  -6   2  -1    5.59    6.20   0
  -6   2  -1    4.97    6.12   0
   6  -1   1    0.01    6.01   0
  -6   1  -1    5.18    5.72   0
  -6   1  -1    8.12    6.16   0
  -6   0  -1   11.18    5.85   0
   6   0   1    9.67    6.25   0
  -6   0  -1   11.80    5.38   0
  -6  -1  -1   38.15    7.01   0
  -6  -1  -1   49.68    5.59   0
   6   1   1   33.32    5.88   0
  -6  -2  -1  160.50    6.06   0
   6   2   1  151.22    6.61   0
  -6  -2  -1  145.89    7.50   0
   6   3   1   27.90    5.84   0
  -6  -3  -1   15.66    6.18   0
  -6  -3  -1   25.99    5.61   0
   6   4   1    6.97    6.01   0
  -6  -4  -1    3.38    6.08   0
  -6  -4  -1    2.18    6.13   0
   6   5   1    6.81    6.27   0
  -6  -5  -1    4.52    6.11   0
  -6  -6  -1    4.84    7.70   0
  -6  -6  -1    5.26    7.38   0
   6   6   1    2.45    6.20   0
  -6  -7  -1   11.79    9.39   0
  -6  -7  -1    8.91    6.34   0
  -6  -7  -1    9.97   10.14   0
   6   7   1   13.50    6.45   0
  -6  -8  -1    6.28    6.83   0
   6   8   1    7.10    5.73   0
  -6  -9  -1    0.14    7.17   0
   6   9   1   12.81    6.82   0
   6  10   1    7.14    7.34   0
   6  11   1   17.64    8.21   0
   6  12   1    7.50    9.14   0
  -7   5  -1    7.62    8.72   0
  -7   5  -1    7.95    9.55   0
  -7   4  -1    1.72    7.96   0
  -7   4  -1    6.26    7.63   0
  -7   3  -1    6.62    7.26   0
  -7   3  -1    1.43    6.96   0
  -7   2  -1    7.16    6.77   0
   7  -2   1    4.68    6.72   0
  -7   2  -1    3.48    6.55   0
  -7   1  -1   12.86    6.32   0
  -7   1  -1    8.59    6.38   0
   7  -1   1   12.07    7.09   0
   7   0   1    1.76    6.01   0
  -7   0  -1   12.62    6.17   0
  -7   0  -1    3.00    5.75   0
  -7  -1  -1    8.34    5.73   0
   7   1   1   10.58    6.06   0
  -7  -1  -1    5.26    6.24   0
  -7  -2  -1   34.46    5.95   0
   7   2   1   27.98    6.33   0
  -7  -2  -1   31.54    6.57   0
  -7  -3  -1  106.08    6.25   0
  -7  -3  -1   84.90    6.93   0
   7   3   1  102.76    6.74   0
   7   4   1   29.16    6.25   0
  -7  -4  -1   30.28    6.47   0
  -7  -4  -1   24.40    6.42   0
   7   5   1   10.05    6.26   0
  -7  -5  -1    9.78    6.48   0
  -7  -6  -1   13.10    7.18   0
   7   6   1   14.73    6.45   0
  -7  -7  -1    5.42    8.81   0
   7   7   1    6.49    5.81   0
  -7  -7  -1    2.51    8.48   0
  -7  -8  -1    1.96   11.81   0
  -7  -8  -1    3.62    6.90   0
   7   8   1    1.12    6.83   0
  -7  -8  -1    0.56   11.14   0
   7   9   1    4.27    7.03   0
  -7  -9  -1    0.26    7.31   0
  -7 -10  -1   -1.85    7.81   0
   7  10   1    2.69    7.66   0
   7  11   1    3.44    8.02   0
   7  12   1    0.93    9.09   0
  -8   4  -1   -1.91   10.00   0
  -8   4  -1    6.97    8.74   0
  -8   3  -1   12.13    8.02   0
  -8   3  -1   -5.25    8.28   0
  -8   2  -1    5.46    7.47   0
   8  -2   1   -4.62    7.53   0
  -8   2  -1    3.19    7.25   0
   8  -1   1   -0.85    7.61   0
  -8   1  -1   -5.41    6.85   0
  -8   1  -1    3.22    6.62   0
  -8   0  -1    2.90    6.26   0
   8   0   1    7.60    6.42   0
  -8   0  -1    5.01    6.66   0
  -8  -1  -1    3.10    6.16   0
  -8  -1  -1    4.15    6.64   0
   8   1   1    2.74    7.07   0
  -8  -2  -1    8.05    7.29   0
  -8  -2  -1    5.11    6.23   0
   8   2   1    7.33    6.26   0
  -8  -3  -1    2.12    6.07   0
  -8  -3  -1    5.95    6.52   0
   8   3   1    2.75    6.28   0
  -8  -4  -1   -1.27    6.53   0
   8   4   1   -0.36    6.31   0
  -8  -4  -1    6.56    5.88   0
   8   5   1    4.82    6.45   0
  -8  -5  -1    8.08    6.22   0
   8   6   1    2.23    6.67   0
  -8  -6  -1    3.08    6.76   0
  -8  -7  -1    7.45    8.06   0
  -8  -7  -1    3.68    7.74   0
   8   7   1    5.58    6.86   0
  -8  -8  -1    3.72    7.30   0
  -8  -8  -1    3.40    9.67   0
  -8  -8  -1    4.76    9.97   0
   8   8   1    9.08    7.18   0
  -8  -9  -1    2.94   15.49   0
  -8  -9  -1   -0.66   14.40   0
  -8  -9  -1   -4.94    7.59   0
   8   9   1   -5.00    7.34   0
   8  10   1   -0.68    6.83   0
  -8 -10  -1    7.08    7.99   0
   8  11   1    2.29    8.52   0
  -8 -11  -1    8.27    8.67   0
  -9   3  -1   18.45    8.76   0
  -9   3  -1    4.89    9.14   0
  -9   2  -1    3.31    8.12   0
   9  -2   1   -4.00    8.31   0
  -9   2  -1    5.72    8.33   0
   9  -1   1    3.28    7.85   0
  -9   1  -1   -0.67    7.48   0
  -9   1  -1    5.39    7.66   0
   9   0   1    4.26    7.52   0
  -9   0  -1    5.75    7.44   0
  -9   0  -1    3.78    6.94   0
  -9  -1  -1   -3.18    7.04   0
   9   1   1    2.21    6.91   0
  -9  -1  -1    3.80    6.79   0
  -9  -2  -1    1.20    6.93   0
  -9  -2  -1    4.84    6.67   0
   9   2   1   -0.76    6.69   0
   9   3   1    7.72    6.44   0
  -9  -3  -1    1.66    6.48   0
  -9  -3  -1    8.30    6.72   0
  -9  -4  -1    4.62    6.97   0
  -9  -4  -1    7.24    6.34   0
   9   4   1   10.53    6.71   0
  -9  -5  -1    2.12    6.55   0
  -9  -5  -1   12.04    6.95   0
   9   5   1   10.90    6.75   0
   9   6   1    2.33    6.86   0
  -9  -6  -1    5.11    7.34   0
  -9  -7  -1    3.54    8.68   0
   9   7   1    5.54    7.19   0
  -9  -7  -1    0.20    7.57   0
  -9  -8  -1   -0.14    9.40   0
  -9  -8  -1    4.97    9.13   0
   9   8   1   -3.62    7.43   0
  -9  -9  -1   -0.21    8.01   0
  -9  -9  -1   -0.40   11.97   0
   9   9   1   -0.43    7.70   0
  -9  -9  -1    0.97   12.49   0
  -9 -10  -1    1.39    8.56   0
   9  10   1   -2.54    8.26   0
  -9 -11  -1    9.49    9.13   0
   9  11   1    1.68    8.90   0
  10  -1   1   -4.56   10.13   0
 -10   1  -1    5.58    8.90   0
 -10   1  -1   -0.88    8.65   0
  10   0   1    7.55    8.54   0
 -10   0  -1    3.42    7.78   0
 -10   0  -1   -0.02    8.40   0
 -10  -1  -1    6.21    7.64   0
  10   1   1    7.41    7.96   0
 -10  -1  -1    7.51    7.93   0
 -10  -2  -1    0.71    7.44   0
  10   2   1    5.35    7.46   0
 -10  -2  -1    7.27    7.45   0
 -10  -3  -1    9.41    7.63   0
 -10  -3  -1   -5.83    6.94   0
  10   3   1    1.87    7.29   0
  10   4   1    0.64    7.27   0
 -10  -4  -1    7.40    7.35   0
 -10  -4  -1    6.94    7.79   0
 -10  -5  -1    0.60    7.18   0
 -10  -5  -1    2.83    7.19   0
  10   5   1    4.29    7.20   0
 -10  -6  -1    3.41    8.00   0
  10   6   1   10.54    7.45   0
  10   7   1    2.50    7.78   0
 -10  -7  -1   -1.24    8.26   0
 -10  -7  -1    3.62    8.69   0
 -10  -8  -1    5.19    9.65   0
 -10  -8  -1    4.37    9.47   0
  10   8   1    6.11    6.69   0
 -10  -9  -1    2.13   11.75   0
  10   9   1   10.07    8.29   0
 -10  -9  -1    5.99   11.52   0
 -10 -10  -1   11.58    9.05   0
 -10 -10  -1    5.14   16.59   0
 -10 -10  -1    1.73   16.48   0
  10  10   1    5.44    8.67   0
 -11  -1  -1   -2.07    8.90   0
  11   1   1    1.46    9.04   0
 -11  -1  -1    3.71    8.59   0
 -11  -2  -1    7.57    8.64   0
 -11  -2  -1   11.41    8.43   0
  11   2   1    8.73    8.45   0
  11   3   1   -4.91    8.39   0
 -11  -3  -1    3.19    8.02   0
 -11  -3  -1    5.38    8.39   0
 -11  -4  -1    2.56    7.90   0
  11   4   1   -4.84    8.08   0
 -11  -4  -1   -1.58    8.09   0
  11   5   1   -1.00    7.95   0
 -11  -5  -1    5.76    8.69   0
 -11  -5  -1    0.25    8.06   0
  11   6   1    6.44    8.27   0
 -11  -6  -1    5.54    8.92   0
 -11  -7  -1    2.03    9.39   0
  11   7   1    4.30    8.24   0
 -11  -7  -1    5.59    9.11   0
  11   8   1    6.46    8.65   0
 -11  -8  -1   -5.68    9.40   0
 -11  -8  -1    7.43    9.60   0
 -11  -9  -1    3.42   11.21   0
  11   9   1   -0.10    7.99   0
 -11  -9  -1    4.98   11.84   0
 -12  -4  -1   -3.57    9.26   0
  12   4   1    1.90    9.06   0
 -12  -4  -1   15.68    8.71   0
  12   5   1    7.61    9.04   0
 -12  -5  -1    5.14    9.16   0
 -12  -6  -1    7.86    9.89   0
  12   6   1   -0.44    9.35   0
  12   7   1    0.27    9.04   0
 -12  -7  -1    3.95   10.10   0
 -12  -7  -1   -0.05   10.38   0
  11   8  -2    7.39    9.05   0
 -11  -8   2   -1.33   11.17   0
  11   7  -2    0.07    8.58   0
 -11  -7   2    4.39   10.56   0
 -11  -6   2    8.42    9.37   0
  11   6  -2   -1.80    8.55   0
  11   5  -2    5.84    8.52   0
 -11  -5   2    1.40    8.27   0
 -11  -5   2   -5.95    8.42   0
  11   4  -2    3.77    8.65   0
 -11  -4   2   -0.97    8.59   0
 -11  -4   2    1.45    9.25   0
  11   3  -2   10.73    8.66   0
 -11  -3   2   10.77    8.77   0
 -11  -3   2    4.54    8.56   0
 -11  -2   2    0.81    8.54   0
 -11  -2   2   -8.45    9.12   0
  11   2  -2    4.18    8.75   0
 -11  -1   2    9.20    9.19   0
 -11  -1   2    5.31    7.85   0
  11   1  -2   -4.26    9.30   0
 -10  -9   2    2.71   13.58   0
 -10  -9   2    4.67   14.10   0
  10   9  -2    3.96    7.45   0
 -10  -9   2   -4.23    9.06   0
 -10  -8   2   -4.41   10.00   0
  10   8  -2    1.42    7.98   0
  10   7  -2    4.27    7.79   0
 -10  -7   2   -0.25    9.58   0
 -10  -6   2    3.50    8.51   0
  10   6  -2    5.40    7.62   0
  10   5  -2   -2.73    7.48   0
 -10  -5   2    2.44    7.67   0
 -10  -5   2    2.95    8.39   0
  10   4  -2    0.48    7.67   0
 -10  -4   2    0.25    7.58   0
 -10  -4   2    3.22    8.22   0
 -10  -3   2   -3.96    6.77   0
 -10  -3   2    1.61    7.29   0
  10   3  -2    9.91    7.79   0
 -10  -2   2    2.18    8.03   0
 -10  -2   2    3.41    7.64   0
  10   2  -2    2.86    7.90   0
 -10  -1   2   -3.64    8.38   0
  10   1  -2    0.40    8.30   0
 -10  -1   2    4.24    7.89   0
 -10   0   2    1.11    8.64   0
  10   0  -2   11.97    8.43   0
 -10   0   2    3.17    8.29   0
 -10   1   2    0.54    9.13   0
 -10   1   2    7.07    8.95   0
  10  -1  -2    6.39    9.27   0
   9  10  -2   -6.20    8.81   0
  -9 -10   2    3.43    8.93   0
  -9  -9   2    2.16    8.42   0
  -9  -9   2    3.15   16.09   0
   9   9  -2   11.89    8.18   0
  -9  -9   2    2.08   15.96   0
  -9  -8   2    2.40   10.90   0
   9   8  -2    0.72    7.53   0
   9   7  -2    4.13    7.22   0
  -9  -7   2    6.69    9.54   0
  -9  -6   2    6.39    7.85   0
   9   6  -2    2.22    7.10   0
  -9  -5   2   -1.21    6.90   0
   9   5  -2    2.98    6.80   0
  -9  -5   2    8.05    7.58   0
  -9  -4   2    9.43    7.02   0
  -9  -4   2    0.60    6.73   0
   9   4  -2    4.49    7.51   0
   9   4  -2   -2.37    6.87   0
   9   3  -2    1.61    6.57   0
  -9  -3   2    4.42    6.66   0
  -9  -3   2   -5.92    7.05   0
   9   3  -2   13.47    7.09   0
   9   2  -2    1.25    6.91   0
  -9  -2   2    1.86    7.09   0
   9   2  -2    2.15    7.04   0
  -9  -2   2   -0.47    6.84   0
   9   1  -2   -2.57    7.19   0
   9   1  -2    1.07    6.99   0
  -9  -1   2    4.31    7.00   0
  -9  -1   2   10.54    7.23   0
  -9   0   2    4.69    7.38   0
  -9   0   2    6.28    7.70   0
   9   0  -2   10.25    7.13   0
   9   0  -2   11.17    7.64   0
   9  -1  -2    6.51    7.56   0
   9  -1  -2    7.63    7.98   0
  -9   1   2    7.96    7.72   0
  -9   1   2   -8.34    8.10   0
  -9   2   2    1.30    8.44   0
   9  -2  -2   -4.15    8.39   0
  -9   2   2   -4.44    8.44   0
  -9   3   2   11.34    9.34   0
   9  -3  -2   16.68    9.34   0
  -8 -11   2    5.11   10.58   0
   8  11  -2   -0.96    9.46   0
  -8 -10   2   -3.85    9.24   0
   8  10  -2    7.07    8.33   0
  -8  -9   2    2.13    7.90   0
   8   9  -2    3.12    7.58   0
  -8  -8   2    0.49   11.94   0
  -8  -8   2    5.33   11.47   0
   8   8  -2    0.96    7.09   0
  -8  -8   2    1.09    7.43   0
   8   7  -2    7.52    6.93   0
  -8  -7   2    9.69    9.04   0
  -8  -6   2   -0.98    7.80   0
   8   6  -2   12.12    6.48   0
  -8  -5   2   18.88    7.18   0
  -8  -5   2   17.20    6.03   0
   8   5  -2   18.19    6.76   0
  -8  -4   2    1.32    7.15   0
   8   4  -2    4.50    6.36   0
  -8  -4   2    4.30    6.54   0
   8   4  -2    8.33    6.92   0
   8   3  -2    2.27    6.75   0
  -8  -3   2    5.61    6.12   0
   8   3  -2    8.46    5.54   0
  -8  -3   2    3.67    6.48   0
   8   2  -2    8.00    6.33   0
   8   2  -2    4.41    6.34   0
  -8  -2   2    6.98    6.28   0
  -8  -2   2   -6.76    5.70   0
   8   1  -2    6.66    6.29   0
  -8  -1   2    8.98    6.48   0
  -8  -1   2   -7.88    6.49   0
   8   1  -2    8.67    6.40   0
  -8   0   2    8.73    6.84   0
  -8   0   2   -3.87    6.48   0
   8   0  -2   12.53    6.80   0
   8   0  -2   -1.01    6.42   0
  -8   1   2    3.28    6.64   0
   8  -1  -2   -0.01    6.25   0
   8  -1  -2   10.29    6.73   0
  -8   1   2    3.27    7.21   0
  -8   2   2    1.31    6.47   0
   8  -2  -2    6.90    7.48   0
   8  -2  -2   -1.62    7.66   0
  -8   2   2    2.22    7.59   0
   8  -3  -2    0.86    7.89   0
  -8   3   2    6.14    8.08   0
  -8   3   2    4.02    8.35   0
   8  -3  -2   -1.21    8.02   0
  -8   4   2    0.74    9.06   0
  -8   4   2    1.70    8.89   0
   7  11  -2    0.81    9.11   0
   7  10  -2    5.58    8.12   0
  -7 -10   2    3.96    8.34   0
   7   9  -2   11.76    7.52   0
  -7  -9   2   -3.43    8.66   0
  -7  -8   2    3.13    7.21   0
   7   8  -2    2.32    6.93   0
  -7  -7   2    5.50   10.27   0
   7   7  -2    5.90    6.67   0
  -7  -6   2    1.63    7.74   0
   7   6  -2   -0.29    6.39   0
   7   5  -2   28.18    6.86   0
  -7  -5   2   28.71    6.85   0
   7   5  -2   29.63    5.48   0
  -7  -4   2   35.14    6.87   0
   7   4  -2   39.31    6.87   0
  -7  -4   2   23.57    5.49   0
   7   4  -2   34.44    6.13   0
   7   3  -2   83.34    6.51   0
  -7  -3   2   59.19    6.70   0
   7   3  -2   61.96    6.49   0
  -7  -3   2   67.09    6.38   0
  -7  -2   2    3.70    6.20   0
   7   2  -2    1.44    5.11   0
   7   2  -2    5.49    6.02   0
  -7  -2   2    9.28    5.95   0
  -7  -1   2    5.39    5.93   0
   7   1  -2   10.62    5.22   0
   7   1  -2    8.95    6.03   0
  -7  -1   2   12.36    6.18   0
   7   0  -2   10.73    5.93   0
   7   0  -2   10.33    6.38   0
  -7   0   2    2.84    6.02   0
  -7   0   2    6.05    6.53   0
  -7   1   2   -2.98    6.23   0
   7  -1  -2    9.33    6.12   0
   7  -1  -2    7.00    6.52   0
  -7   1   2    4.29    6.67   0
   7  -2  -2    0.86    6.57   0
  -7   2   2    4.48    6.65   0
  -7   2   2   11.54    6.85   0
   7  -2  -2   -3.42    7.04   0
  -7   3   2    3.59    7.04   0
   7  -3  -2    9.38    7.01   0
   7  -3  -2    3.19    7.25   0
  -7   3   2   -3.11    7.31   0
  -7   4   2   -3.02    7.56   0
   7  -4  -2    3.76    8.53   0
  -7   4   2    0.16    7.94   0
  -7   5   2    1.63    9.47   0
  -7   5   2   14.46    8.72   0
   6  11  -2    6.45    8.65   0
   6  10  -2    5.76    7.84   0
  -6  -9   2   14.47    7.46   0
   6   9  -2   11.72    7.40   0
   6   8  -2   -9.32    6.77   0
  -6  -8   2    2.46    6.93   0
  -6  -7   2    1.25   12.44   0
   6   7  -2    2.06    6.49   0
  -6  -7   2   -0.76    7.45   0
   6   6  -2   -2.01    6.10   0
  -6  -6   2    2.00    8.52   0
   6   5  -2    4.13    6.00   0
   6   5  -2    5.23    7.21   0
  -6  -5   2    3.89    7.35   0
  -6  -4   2    0.49    6.18   0
   6   4  -2   -0.96    6.21   0
   6   4  -2    6.15    5.89   0
  -6  -4   2    2.46    5.30   0
  -6  -3   2    0.45    6.00   0
   6   3  -2   -1.71    5.49   0
   6   3  -2    3.75    5.01   0
  -6  -3   2    0.29    5.48   0
   6   2  -2   94.44    6.02   0
  -6  -2   2   63.83    6.48   0
   6   2  -2   80.14    6.11   0
  -6  -2   2   84.29    6.04   0
   6   1  -2    4.38    5.63   0
  -6  -1   2    0.53    5.89   0
  -6  -1   2    4.90    5.71   0
   6   1  -2    3.30    5.75   0
   6   0  -2   10.59    5.35   0
   6   0  -2    8.19    5.86   0
  -6   0   2   12.22    5.40   0
  -6   0   2   -2.70    5.85   0
  -6   1   2   34.88    6.17   0
   6  -1  -2   38.69    5.87   0
   6  -1  -2   49.82    6.10   0
  -6   1   2   41.81    5.92   0
  -6   2   2    3.37    6.09   0
   6  -2  -2   -3.25    6.23   0
   6  -2  -2    3.56    6.10   0
  -6   2   2    4.53    6.26   0
  -6   3   2   -4.12    6.62   0
   6  -3  -2   -1.12    6.44   0
  -6   3   2   -3.63    6.68   0
   6  -3  -2   -1.22    6.71   0
  -6   4   2    5.58    7.15   0
  -6   4   2   -4.01    6.78   0
   6  -4  -2    1.93    6.84   0
  -6   5   2    0.86    7.57   0
  -6   5   2    3.79    7.76   0
   6  -5  -2    9.66    7.45   0
  -6   6   2    8.37    8.62   0
  -6   6   2    1.56    8.38   0
   5  11  -2    3.88    8.59   0
   5  10  -2    1.37    7.77   0
   5   9  -2   10.72    7.50   0
  -5  -8   2    0.04    7.33   0
   5   8  -2    5.40    6.64   0
  -5  -7   2   48.18    6.71   0
   5   7  -2   56.59    6.74   0
  -5  -6   2   13.02   11.25   0
  -5  -6   2   15.50    7.43   0
   5   6  -2   11.49    6.48   0
  -5  -5   2   14.76    7.52   0
   5   5  -2   10.52    7.36   0
   5   5  -2   20.18    6.24   0
   5   4  -2   16.37    5.98   0
  -5  -4   2   10.08    6.79   0
   5   4  -2    6.60    5.05   0
  -5  -3   2   55.64    6.20   0
  -5  -3   2   66.77    6.59   0
   5   3  -2   72.61    5.90   0
   5   3  -2   77.14    5.91   0
   5   2  -2   11.75    5.46   0
  -5  -2   2   20.34    5.48   0
  -5  -2   2    9.36    5.94   0
   5   2  -2   18.01    5.65   0
   5   1  -2   52.69    4.95   0
  -5  -1   2   53.59    5.97   0
   5   1  -2   58.67    5.69   0
  -5  -1   2   66.48    5.66   0
   5   0  -2    8.53    5.30   0
  -5   0   2    1.83    5.67   0
   5   0  -2    8.28    5.10   0
  -5   0   2    5.38    5.25   0
  -5   1   2    6.81    5.44   0
  -5   1   2    7.36    5.72   0
   5  -1  -2   11.82    5.64   0
   5  -1  -2    1.23    4.57   0
  -5   2   2    9.72    5.81   0
   5  -2  -2   10.19    5.97   0
  -5   2   2   10.70    5.92   0
   5  -2  -2    9.85    5.79   0
   5  -3  -2    9.35    6.41   0
   5  -3  -2    5.92    6.13   0
  -5   3   2    7.17    6.01   0
  -5   3   2   11.05    6.31   0
  -5   4   2    5.37    6.62   0
   5  -4  -2    0.20    6.16   0
  -5   4   2    2.88    6.42   0
  -5   5   2   -2.26    7.11   0
   5  -5  -2    6.05    7.63   0
  -5   5   2   -3.03    7.80   0
  -5   6   2    2.41    7.70   0
  -5   6   2   14.13    8.46   0
   5  -6  -2    4.14    7.42   0
  -5   7   2    7.83    9.62   0
  -5   7   2   -4.93    8.63   0
   4   7  -2    4.78    6.58   0
  -4  -7   2   11.94    6.35   0
  -4  -6   2   10.84    6.39   0
   4   6  -2   17.72    6.40   0
  -4  -5   2   99.71   10.61   0
   4   5  -2   97.57    6.56   0
   4   4  -2   62.73    6.50   0
   4   4  -2   56.04    6.85   0
  -4  -4   2   62.28    7.30   0
  -4  -3   2   78.16    6.45   0
  -4  -3   2   92.19    6.37   0
   4   3  -2   97.42    6.44   0
   4   3  -2  100.33    6.38   0
  -4  -2   2   28.13    6.24   0
  -4  -2   2   17.35    6.04   0
   4   2  -2   22.48    5.58   0
   4   2  -2   27.08    5.73   0
   4   1  -2   20.46    5.43   0
  -4  -1   2   15.70    5.85   0
  -4  -1   2    7.77    5.56   0
   4   1  -2   16.91    5.56   0
   4   0  -2  181.78    6.23   0
  -4   0   2  155.02    6.26   0
   4   0  -2  177.54    5.98   0
  -4   0   2  175.54    5.88   0
   4  -1  -2   13.63    5.15   0
   4  -1  -2   11.81    4.67   0
  -4   1   2   16.60    5.17   0
  -4   1   2   14.87    5.34   0
   4  -2  -2    8.95    5.54   0
   4  -2  -2   12.45    5.33   0
  -4   2   2   10.26    5.43   0
  -4   2   2   10.25    5.57   0
   4  -3  -2   13.50    5.73   0
  -4   3   2    4.07    5.85   0
  -4   3   2    5.82    5.78   0
   4  -3  -2    7.02    5.91   0
  -4   4   2    4.82    6.06   0
  -4   4   2    5.13    5.84   0
   4  -4  -2    4.74    6.41   0
  -4   5   2    4.39    7.02   0
   4  -5  -2    3.33    6.34   0
  -4   5   2   -3.81    6.62   0
  -4   6   2   -7.11    7.64   0
  -4   6   2   -0.92    7.20   0
   4  -6  -2   11.78    7.61   0
   4  -7  -2    2.62    7.72   0
  -4   7   2    3.69    7.91   0
  -4   7   2   -3.11    8.56   0
  -4   8   2    8.17    8.88   0
  -4   8   2    2.07   10.72   0
  -3  -6   2   98.47    7.13   0
   3   5  -2  179.38    6.89   0
  -3  -5   2  179.15    7.15   0
  -3  -4   2  305.33   12.30   0
   3   4  -2  321.67   11.67   0
   3   4  -2  334.16    7.82   0
   3   3  -2  731.96   11.40   0
  -3  -3   2  688.53   10.75   0
   3   3  -2  741.86    9.42   0
  -3  -2   2  208.92    7.39   0
   3   2  -2  208.80    7.44   0
  -3  -2   2  199.07    7.42   0
   3   2  -2  226.53    7.20   0
   3   1  -2   20.12    6.17   0
   3   1  -2   20.11    5.74   0
  -3  -1   2   22.17    5.67   0
  -3  -1   2    7.87    5.99   0
   3   0  -2   29.42    5.52   0
  -3   0   2   21.84    5.56   0
   3   0  -2   18.83    5.65   0
  -3   0   2   21.44    5.82   0
  -3   1   2   18.48    5.48   0
  -3   1   2   15.79    5.79   0
   3  -1  -2   20.31    5.75   0
   3  -1  -2   13.99    4.80   0
   3  -2  -2   11.69    5.29   0
  -3   2   2    4.93    5.28   0
  -3   2   2   10.88    5.38   0
   3  -2  -2    7.62    5.33   0
  -3   3   2   23.01    5.64   0
  -3   3   2   25.92    5.43   0
   3  -3  -2   22.60    5.52   0
   3  -3  -2   28.53    5.56   0
   3  -4  -2   14.69    5.65   0
  -3   4   2   10.21    6.04   0
  -3   4   2    5.56    5.79   0
   3  -5  -2   27.80    6.90   0
  -3   5   2   28.90    7.28   0
  -3   5   2   28.00    6.34   0
  -3   6   2   -1.74    6.59   0
   3  -6  -2   -2.09    6.96   0
  -3   6   2   -1.52    7.13   0
  -3   7   2    1.04    8.63   0
   3  -7  -2    3.55    7.73   0
  -3   7   2    5.29    7.22   0
  -3   8   2   10.15    8.11   0
  -3   8   2   -0.13    9.77   0
  -3   9   2    2.28    9.26   0
  -3   9   2    3.29   11.13   0
  -3   9   2    3.14    9.19   0
   2   4  -2   16.57   14.56   0
  -2  -4   2   16.30    6.88   0
   2   3  -2  149.52    9.82   0
  -2  -3   2  139.98   10.86   0
   2   3  -2  154.00    7.33   0
  -2  -3   2  132.84    7.30   0
  -2  -2   2  140.17    7.44   0
  -2  -2   2  138.43    8.91   0
   2   2  -2  142.39    8.41   0
   2   2  -2  154.49    7.54   0
  -2  -1   2   57.10    6.36   0
   2   1  -2   69.91    6.72   0
  -2  -1   2   64.80    7.18   0
   2   1  -2   57.44    6.13   0
   2   0  -2  311.77    7.38   0
  -2   0   2  344.50    8.00   0
  -2   0   2  341.79    7.53   0
   2   0  -2  357.07    7.80   0
  -2   1   2   13.47    5.44   0
   2  -1  -2    8.83    5.58   0
   2  -1  -2    8.73    5.43   0
  -2   1   2    8.08    5.49   0
   2  -2  -2   52.71    4.93   0
  -2   2   2   49.41    6.64   0
   2  -2  -2   52.15    5.90   0
  -2   2   2   48.72    5.80   0
  -2   3   2   16.98    5.37   0
   2  -3  -2   11.00    5.56   0
  -2   3   2   15.69    5.57   0
  -2   4   2  117.77    6.06   0
   2  -4  -2  110.70    6.69   0
  -2   4   2  105.34    6.77   0
  -2   5   2   19.61    5.27   0
   2  -5  -2   11.23    5.94   0
  -2   5   2   10.49    5.90   0
   2  -6  -2    2.19    7.40   0
  -2   6   2   -0.19    6.32   0
  -2   6   2    4.89    7.37   0
  -2   7   2    7.10    7.47   0
   2  -7  -2    4.71    7.40   0
  -2   7   2   -1.54    6.99   0
  -2   8   2   11.59    9.08   0
  -2   8   2   14.18    7.57   0
  -2   9   2    4.48   10.41   0
  -2   9   2    0.99    8.51   0
  -2   9   2    6.02    8.48   0
   1  10  -2    7.15    8.30   0
   1   9  -2   -0.81    8.49   0
   1   8  -2    2.56    7.90   0
   1   7  -2    9.76    6.70   0
   1   6  -2   13.40   16.49   0
   1   6  -2   13.38    6.32   0
   1   5  -2   34.50    6.34   0
   1   5  -2   29.32   13.53   0
   1   5  -2   27.52   12.32   0
   1   4  -2  165.48   13.16   0
   1   4  -2  198.86   12.99   0
   1   4  -2  182.05    7.71   0
   1   3  -2  112.78   11.41   0
   1   2  -2  270.15   12.13   0
  -1  -2   2  274.11   12.91   0
  -1  -2   2  271.63   10.01   0
   1   1  -2  684.30   12.08   0
   1   1  -2  587.03   11.86   0
  -1  -1   2  681.79   12.74   0
  -1  -1   2  608.95   12.07   0
   1   0  -2  367.42    9.16   0
   1   0  -2  452.87   10.34   0
  -1   0   2  437.85   10.01   0
  -1   0   2  422.70    9.51   0
   1  -1  -2  105.34    6.89   0
  -1   1   2   95.54    6.91   0
  -1   1   2  103.59    6.92   0
   1  -1  -2   87.41    6.74   0
   1  -2  -2    7.90    5.47   0
   1  -2  -2    7.34    5.63   0
  -1   2   2    6.40    6.17   0
  -1   2   2   10.26    5.57   0
   1  -3  -2   31.71    5.54   0
  -1   3   2   29.89    6.20   0
  -1   3   2   36.00    5.55   0
  -1   4   2    8.95    5.34   0
  -1   4   2   11.52    5.95   0
   1  -4  -2    8.42    5.99   0
  -1   5   2    7.02    5.61   0
  -1   5   2    7.56    6.87   0
   1  -5  -2    4.44    6.23   0
  -1   6   2    5.56    6.03   0
  -1   6   2   12.53    7.24   0
   1  -6  -2   13.20    7.07   0
   1  -7  -2    2.79    7.66   0
  -1   7   2   -4.16    6.38   0
  -1   7   2    6.88    8.42   0
  -1   8   2    1.27    9.31   0
  -1   8   2    1.84    7.22   0
   1  -8  -2    9.20    7.70   0
  -1   8   2   -0.79    7.25   0
  -1   9   2    5.57   11.06   0
  -1   9   2   -0.28    7.95   0
  -1   9   2    4.07    7.98   0
  -1  10   2    3.82    9.07   0
  -1  10   2    3.63    7.80   0
  -1  10   2    0.72   12.53   0
   0  10  -2   13.74    9.96   0
   0  10  -2    3.93    8.70   0
   0   9  -2    7.86    7.79   0
   0   9  -2    3.05    7.91   0
   0   8  -2    4.37    7.81   0
   0   8  -2    2.05   12.01   0
   0   8  -2    2.65   12.80   0
   0   8  -2   -4.26    8.22   0
   0   7  -2    9.98    7.34   0
   0   7  -2   -1.91   10.09   0
   0   7  -2    0.06   10.00   0
   0   6  -2    5.67    9.50   0
   0   6  -2    7.23    6.15   0
   0   6  -2    4.67    8.79   0
   0   5  -2    1.91    6.05   0
   0   5  -2    0.77    8.05   0
   0   5  -2    2.81    8.07   0
   0   4  -2    3.72    7.28   0
   0   4  -2    5.29    6.05   0
   0   4  -2   11.54    7.83   0
   0   3  -2   96.57    7.09   0
   0   3  -2   97.56    8.25   0
   0   3  -2  101.17    8.65   0
   0   2  -2  323.95   10.03   0
   0   2  -2  307.90   10.58   0
   0   1  -2 3351.30   31.74   0
   0  -1   2 3293.15   23.52   0
   0   1  -2 2945.33   22.39   0
   0   0   2    7.33    8.07   0
   0   0  -2    6.04    7.95   0
   0   0  -2   14.99   12.63   0
   0   0   2   16.84   12.28   0
   0   1   2   48.25    8.69   0
   0   1   2   45.79    7.82   0
   0  -1  -2   37.10    7.77   0
   0   2   2   86.49    7.91   0
   0  -2  -2   83.72    7.51   0
   0   2   2  108.07    6.86   0
   0   3   2  229.71    8.09   0
   0  -3  -2  243.79    7.74   0
   0   4   2   57.48    6.45   0
   0  -4  -2   57.80    6.70   0
   0  -5  -2    9.24    6.46   0
   0   5   2   -2.15    5.42   0
   0   5   2   -1.98    6.78   0
   0   6   2   28.80    7.35   0
   0   6   2   26.47    5.88   0
   0  -6  -2   31.23    7.32   0
   0   6   2   29.93    5.81   0
   0   7   2    5.29    8.11   0
   0   7   2    5.42    5.35   0
   0   7   2    2.26    6.25   0
   0  -7  -2    6.91    8.52   0
   0   8   2   -2.31    6.69   0
   0  -8  -2    1.44    8.69   0
   0   8   2    2.77    6.76   0
   0   8   2    0.58    9.59   0
   0   9   2    5.99    7.56   0
   0   9   2    3.52    7.61   0
   0   9   2    0.83   11.38   0
   0  10   2    7.89    8.37   0
   0  10   2   12.65    8.43   0
   0  10   2    1.33   14.13   0
  -1  10  -2    6.97   10.77   0
  -1  10  -2   -1.68    9.41   0
  -1   9  -2    5.29    8.35   0
  -1   9  -2    8.41   13.53   0
  -1   9  -2   -5.16    8.21   0
  -1   9  -2   -2.15   13.56   0
  -1   8  -2   -0.75   10.89   0
  -1   8  -2    1.82   11.60   0
  -1   8  -2    5.50    7.39   0
  -1   8  -2    1.16    8.23   0
  -1   7  -2   -3.87    6.91   0
  -1   7  -2    0.06    9.38   0
  -1   7  -2    0.79    8.56   0
  -1   7  -2    4.43    6.41   0
  -1   6  -2    2.82    7.73   0
  -1   6  -2   -2.35    6.97   0
  -1   6  -2    4.42    6.80   0
  -1   5  -2    2.54    6.64   0
  -1   5  -2    4.61    6.48   0
  -1   4  -2   47.73    6.78   0
  -1   4  -2   44.73    6.11   0
  -1   3  -2    5.35    5.63   0
  -1   3  -2   12.17    6.46   0
  -1   2  -2    9.81    6.01   0
  -1   2  -2    6.73    6.22   0
  -1   1  -2  318.13   10.27   0
  -1   1  -2  330.28    9.14   0
   1   0   2 4219.41   23.08   0
  -1   0  -2 4756.06   45.34   0
   1   0   2 4218.62   45.18   0
  -1   0  -2 3863.38   22.12   0
  -1  -1  -2 1204.74   14.49   0
   1   1   2 1399.94   15.44   0
   1   2   2   12.62    8.51   0
   1   2   2    9.97    7.58   0
  -1  -2  -2   15.36    8.36   0
  -1  -2  -2   10.49    6.94   0
   1   3   2  829.14   13.05   0
  -1  -3  -2  880.32   12.86   0
   1   3   2  962.18   10.28   0
   1   4   2  394.10    7.55   0
   1   4   2  347.18    9.88   0
  -1  -4  -2  383.65    9.58   0
  -1  -5  -2   39.62    7.49   0
   1   5   2   39.47    5.83   0
   1   5   2   31.24    8.33   0
  -1  -6  -2    3.49    7.51   0
   1   6   2   -0.36    5.95   0
   1   6   2    3.13    8.31   0
   1   7   2    2.76    9.40   0
  -1  -7  -2    6.48    8.58   0
   1   7   2   -0.50    6.18   0
   1   8   2   18.00    6.85   0
   1   8   2   15.55   10.44   0
  -1  -8  -2   20.36    9.45   0
   1   9   2    2.40   12.95   0
   1   9   2   -4.21    7.23   0
   1   9   2    4.74    7.31   0
   1  10   2    4.55    7.80   0
   1  10   2   -3.16    8.23   0
   1  11   2    0.12    9.12   0
   1  11   2    4.95    9.12   0
  -2   9  -2    0.34   10.00   0
  -2   9  -2   -0.07   13.07   0
  -2   9  -2   -0.12    9.01   0
  -2   9  -2    1.94   13.27   0
  -2   8  -2   -0.87    7.73   0
  -2   8  -2    4.25   10.07   0
  -2   8  -2    4.44    7.90   0
  -2   8  -2    3.77   10.43   0
  -2   7  -2   11.21    7.73   0
  -2   7  -2    7.12    9.04   0
  -2   6  -2   12.53    7.63   0
  -2   6  -2    7.66    6.45   0
  -2   5  -2   -0.17    6.14   0
  -2   5  -2    2.98    7.21   0
  -2   4  -2   24.34    5.78   0
  -2   4  -2   23.74    6.17   0
  -2   3  -2   22.99    6.52   0
  -2   3  -2   24.38    5.98   0
  -2   2  -2   19.28    6.22   0
  -2   2  -2   18.06    6.15   0
   2  -1   2    4.25    6.43   0
  -2   1  -2    6.38    7.00   0
  -2   1  -2    7.42    5.41   0
  -2   0  -2  641.37   11.88   0
   2   0   2  605.43   11.87   0
   2   1   2    1.11    8.56   0
  -2  -1  -2   13.53    6.82   0
  -2  -1  -2    2.38    8.91   0
   2   2   2   67.65    7.77   0
  -2  -2  -2   55.04    7.35   0
   2   3   2   14.17    8.24   0
  -2  -3  -2   21.99    6.63   0
  -2  -3  -2   12.66    8.75   0
   2   4   2  189.85    9.82   0
  -2  -4  -2  182.76    9.41   0
  -2  -4  -2  190.43    6.87   0
   2   5   2   51.77    9.78   0
   2   5   2   55.66    6.08   0
  -2  -5  -2   54.23    8.60   0
   2   6   2    6.13    5.22   0
   2   6   2    4.16   10.03   0
  -2  -6  -2    3.42    9.38   0
   2   7   2    6.10    5.53   0
  -2  -7  -2    9.12   10.92   0
   2   7   2   10.07   11.24   0
   2   8   2    1.76    6.60   0
   2   8   2   -0.23   14.13   0
   2   9   2   17.56    7.11   0
   2  10   2    0.79    7.83   0
   2  11   2    9.18    8.64   0
  -3   8  -2    4.36    9.31   0
  -3   8  -2    5.89    9.47   0
  -3   8  -2   -2.31    9.96   0
  -3   8  -2   -0.96   10.08   0
  -3   7  -2   -2.14    7.51   0
  -3   7  -2    2.73    8.92   0
  -3   6  -2    6.77    8.16   0
  -3   6  -2    9.43    6.78   0
  -3   5  -2   77.45    7.28   0
  -3   5  -2   70.18    6.95   0
  -3   4  -2   23.88    6.55   0
  -3   4  -2   25.11    6.17   0
  -3   3  -2    8.08    6.35   0
  -3   3  -2    7.12    5.45   0
  -3   2  -2   41.21    5.60   0
  -3   2  -2   47.47    6.59   0
  -3   1  -2  387.38    7.71   0
  -3   1  -2  371.19    7.15   0
   3  -1   2  389.01    8.31   0
  -3   0  -2    7.06    7.14   0
   3   0   2    6.08    6.29   0
  -3   0  -2   10.40    5.43   0
   3   1   2  319.21    8.63   0
  -3  -1  -2  337.40    9.04   0
  -3  -2  -2  121.74    8.01   0
   3   2   2  119.37    7.27   0
  -3  -3  -2  393.15    9.21   0
   3   3   2  414.49    8.36   0
  -3  -4  -2   51.37    8.20   0
  -3  -4  -2   53.48    6.38   0
  -3  -5  -2   26.45    5.87   0
  -3  -5  -2   26.62    8.92   0
  -3  -6  -2   10.43    5.77   0
  -3  -6  -2    5.87   10.32   0
  -4   8  -2    0.17   10.37   0
  -4   8  -2    5.36   11.27   0
  -4   8  -2   -1.08   11.09   0
  -4   7  -2   -1.76    9.61   0
  -4   7  -2    1.84    9.00   0
  -4   6  -2    1.10    7.26   0
  -4   6  -2    4.13    7.98   0
  -4   5  -2    2.69    6.69   0
  -4   5  -2    7.98    6.50   0
  -4   4  -2   17.48    7.12   0
  -4   4  -2   27.09    7.13   0
  -4   3  -2    4.27    5.83   0
  -4   3  -2   10.88    6.54   0
   4  -2   2   25.34    6.43   0
  -4   2  -2   14.01    5.59   0
  -4   2  -2   22.04    6.48   0
  -4   1  -2   32.10    5.45   0
  -4   1  -2   33.71    6.77   0
   4  -1   2   38.08    5.99   0
  -4   0  -2  124.87    5.63   0
  -4   0  -2  112.68    6.47   0
   4   0   2  121.92    6.95   0
  -4  -1  -2   38.43    6.89   0
   4   1   2   42.38    5.89   0
  -4  -1  -2   41.16    5.50   0
  -4  -2  -2   10.86    6.28   0
   4   2   2    8.60    6.89   0
  -4  -2  -2    6.14    5.60   0
  -4  -3  -2  229.61    6.81   0
   4   3   2  206.23    7.41   0
  -4  -4  -2  271.07    8.47   0
   4   4   2  286.77    7.43   0
  -4  -5  -2    6.53    7.77   0
  -4  -5  -2    8.87    6.02   0
  -4  -6  -2   -3.38    9.68   0
  -4  -6  -2    3.93    5.23   0
  -4  -7  -2   24.69   15.63   0
  -4  -7  -2   19.23   15.14   0
  -4  -7  -2   12.71    6.55   0
  -5   7  -2    3.16    8.92   0
  -5   7  -2    5.22    9.82   0
  -5   6  -2    4.73    8.74   0
  -5   6  -2    3.27    7.95   0
  -5   5  -2    3.68    7.72   0
  -5   5  -2    0.18    8.01   0
  -5   4  -2   -0.77    7.28   0
  -5   4  -2   -1.51    6.71   0
  -5   3  -2    4.10    5.92   0
  -5   3  -2   -0.32    6.28   0
  -5   2  -2    9.40    5.69   0
   5  -2   2    4.42    5.76   0
  -5   2  -2    2.19    5.77   0
  -5   1  -2   16.91    5.57   0
  -5   1  -2   11.25    6.42   0
   5  -1   2   10.82    6.28   0
   5   0   2    4.24    5.62   0
  -5   0  -2    2.15    6.67   0
  -5   0  -2    9.37    5.19   0
   5   1   2    4.13    6.48   0
  -5  -1  -2    5.27    5.07   0
  -5  -1  -2    5.52    6.69   0
  -5  -2  -2    5.71    5.34   0
   5   2   2    6.10    5.82   0
  -5  -2  -2   10.97    6.93   0
  -5  -3  -2   92.33    5.97   0
   5   3   2   89.29    7.01   0
  -5  -3  -2   90.88    6.56   0
  -5  -4  -2   13.47    6.04   0
   5   4   2    7.89    6.12   0
  -5  -5  -2    3.14    7.00   0
   5   5   2    6.01    6.15   0
  -5  -5  -2    8.51    6.61   0
  -5  -6  -2    7.26    7.74   0
   5   6   2    1.60    6.46   0
  -5  -6  -2   10.14    5.33   0
  -5  -6  -2    6.60    8.54   0
  -5  -7  -2   18.17    6.24   0
  -5  -7  -2   16.31   11.25   0
  -5  -7  -2   22.08   10.42   0
  -5  -8  -2    3.15    6.54   0
  -6   6  -2    1.16    8.98   0
  -6   6  -2    7.36    9.64   0
  -6   5  -2    1.49    7.77   0
  -6   5  -2   -2.78    8.72   0
  -6   4  -2   -1.06    6.99   0
  -6   4  -2    7.51    8.14   0
  -6   3  -2   -0.70    6.62   0
  -6   3  -2   -0.38    6.32   0
   6  -2   2   -1.04    6.93   0
  -6   2  -2   -1.69    6.22   0
  -6   2  -2   -2.92    6.19   0
  -6   1  -2   14.51    5.76   0
   6  -1   2    6.93    5.86   0
  -6   1  -2    7.48    6.72   0
   6   0   2   10.68    6.41   0
  -6   0  -2   15.26    5.51   0
  -6   0  -2    8.03    6.52   0
   6   1   2    3.08    6.26   0
  -6  -1  -2    2.40    6.69   0
  -6  -1  -2    5.77    5.45   0
  -6  -2  -2   -2.14    6.18   0
   6   2   2   10.30    6.52   0
  -6  -2  -2    7.84    5.41   0
  -6  -3  -2    5.23    6.13   0
  -6  -3  -2    3.79    6.18   0
   6   3   2    6.47    5.90   0
   6   4   2    7.56    6.10   0
  -6  -4  -2   12.03    6.13   0
  -6  -5  -2   30.02    6.66   0
   6   5   2   32.61    6.35   0
  -6  -5  -2   30.32    6.30   0
  -6  -6  -2    2.54    7.43   0
  -6  -6  -2    2.00    6.96   0
   6   6   2    0.20    6.51   0
  -6  -7  -2   11.06    6.30   0
  -6  -7  -2    5.67    9.02   0
   6   7   2    7.51    6.34   0
  -6  -7  -2    6.63    8.93   0
  -6  -8  -2   -1.11    6.59   0
   6   8   2   14.19    6.64   0
  -6  -8  -2    8.09   12.03   0
  -6  -8  -2    7.40   13.03   0
   6   9   2    5.52    6.73   0
  -6  -9  -2    1.79    7.05   0
   6  10   2    1.16    7.31   0
   6  11   2    9.83    7.95   0
   6  12   2    0.86    8.72   0
  -7   5  -2   10.67    8.67   0
  -7   5  -2   -5.03    8.98   0
  -7   4  -2    3.54    8.83   0
  -7   4  -2    3.39    7.81   0
  -7   3  -2   -4.12    6.91   0
  -7   3  -2    9.69    8.10   0
  -7   2  -2    4.45    6.97   0
  -7   2  -2    2.69    6.52   0
   7  -2   2   -0.12    6.76   0
   7  -1   2    8.04    7.20   0
  -7   1  -2    5.79    6.28   0
  -7   1  -2   -1.38    6.96   0
  -7   0  -2    2.51    5.75   0
  -7   0  -2    3.57    6.93   0
   7   0   2    5.11    6.06   0
  -7  -1  -2    0.55    6.16   0
  -7  -1  -2    6.44    5.58   0
   7   1   2   -0.29    6.80   0
  -7  -2  -2   74.49    6.25   0
  -7  -2  -2   61.21    6.58   0
   7   2   2   60.34    6.51   0
  -7  -3  -2   11.87    7.33   0
  -7  -3  -2   17.61    5.98   0
   7   3   2   -1.82    6.43   0
  -7  -4  -2    2.15    5.64   0
   7   4   2    8.52    6.10   0
  -7  -4  -2    7.47    6.37   0
   7   5   2    1.65    6.20   0
  -7  -5  -2   -1.16    6.31   0
   7   6   2    7.34    6.44   0
  -7  -6  -2    6.56    7.17   0
  -7  -6  -2   10.34    6.85   0
  -7  -7  -2    2.12    8.14   0
   7   7   2    0.80    6.81   0
  -7  -7  -2    4.12    8.53   0
   7   8   2    3.75    6.97   0
  -7  -8  -2   -0.63    6.76   0
  -7  -8  -2    3.26    9.98   0
  -7  -8  -2    2.08    9.48   0
   7   9   2    1.18    7.27   0
  -7  -9  -2    7.60    7.15   0
   7  10   2   -4.69    7.50   0
  -7 -10  -2   -1.41    7.87   0
   7  11   2   -3.91    8.06   0
   7  12   2    1.72    9.21   0
  -8   4  -2   -7.47    9.07   0
  -8   4  -2    1.73    9.69   0
  -8   3  -2    6.78    8.63   0
  -8   3  -2  -11.77    8.47   0
   8  -2   2   -2.74    8.43   0
  -8   2  -2    4.22    7.51   0
  -8   2  -2   -0.92    7.19   0
  -8   1  -2    0.87    6.79   0
  -8   1  -2   -9.04    8.06   0
   8  -1   2    0.70    7.90   0
  -8   0  -2    8.05    6.30   0
   8   0   2    5.92    6.75   0
  -8   0  -2    0.78    7.71   0
   8   1   2    2.03    6.26   0
  -8  -1  -2    3.96    5.37   0
  -8  -1  -2   -4.11    6.40   0
  -8  -2  -2   13.01    6.52   0
  -8  -2  -2    4.61    6.11   0
   8   2   2    4.57    6.21   0
  -8  -3  -2   17.06    6.54   0
  -8  -3  -2   21.99    6.17   0
   8   3   2   27.63    6.38   0
  -8  -4  -2   15.68    5.86   0
   8   4   2    6.33    6.93   0
  -8  -4  -2   11.11    7.15   0
  -8  -5  -2    7.72    6.86   0
   8   5   2    9.04    6.35   0
  -8  -6  -2   -3.88    6.86   0
  -8  -6  -2   -2.56    7.75   0
   8   6   2    8.50    6.78   0
  -8  -7  -2    3.23    7.83   0
  -8  -7  -2    7.04    8.12   0
   8   7   2    5.87    6.90   0
  -8  -8  -2    4.11    7.06   0
  -8  -8  -2    1.98   10.08   0
  -8  -8  -2    1.72    9.51   0
   8   8   2    8.13    7.15   0
  -8  -9  -2    5.41   12.15   0
   8   9   2    7.84    7.32   0
  -8  -9  -2    2.94   12.19   0
  -8  -9  -2    7.34    7.41   0
  -8 -10  -2   10.32    7.92   0
   8  10   2    7.88    7.93   0
  -8 -11  -2   10.42    8.57   0
   8  11   2    6.91    8.64   0
  -9   3  -2   11.08    8.96   0
  -9   3  -2    3.56    9.32   0
   9  -2   2   -2.01    8.51   0
  -9   2  -2    0.28    8.53   0
  -9   2  -2    6.37    7.96   0
  -9   1  -2    3.44    8.55   0
  -9   1  -2    7.20    7.44   0
   9  -1   2   -1.65    8.43   0
  -9   0  -2    5.21    7.11   0
  -9   0  -2    0.95    7.43   0
   9   0   2   -0.09    7.42   0
  -9  -1  -2   12.80    7.19   0
   9   1   2    0.80    7.92   0
  -9  -1  -2    1.09    5.86   0
   9   2   2   -2.11    6.85   0
  -9  -2  -2   -3.88    6.86   0
  -9  -2  -2    5.98    6.53   0
  -9  -3  -2    0.68    6.84   0
   9   3   2    1.91    7.26   0
  -9  -3  -2    3.36    6.54   0
  -9  -4  -2    6.92    6.34   0
  -9  -4  -2    4.10    6.92   0
   9   4   2   10.39    6.73   0
   9   5   2    4.94    7.69   0
  -9  -5  -2    8.37    7.37   0
  -9  -6  -2    4.22    7.23   0
   9   6   2    4.44    6.77   0
  -9  -7  -2    0.55    8.16   0
   9   7   2    5.65    7.21   0
  -9  -7  -2    5.51    7.77   0
  -9  -8  -2    1.52    8.60   0
   9   8   2    3.39    7.38   0
  -9  -8  -2    0.97    8.83   0
  -9  -9  -2    5.32   11.27   0
  -9  -9  -2   11.42    7.76   0
  -9  -9  -2    0.08   11.70   0
   9   9   2   -7.48    7.87   0
  -9 -10  -2   -7.45    8.53   0
   9  10   2    2.37    8.29   0
   9  11   2    5.97    8.73   0
  -9 -11  -2   11.09    8.98   0
 -10   1  -2   -4.11    8.64   0
  10  -1   2    1.71    9.03   0
 -10   1  -2    3.86    9.95   0
 -10   0  -2    3.08    7.98   0
  10   0   2    1.27    8.44   0
 -10   0  -2   -3.53    8.53   0
 -10  -1  -2   -2.17    7.54   0
  10   1   2    3.73    7.81   0
 -10  -1  -2    5.32    7.92   0
 -10  -2  -2   -4.03    7.90   0
 -10  -2  -2   -1.45    7.54   0
  10   2   2   -0.98    8.63   0
 -10  -3  -2    4.31    7.09   0
  10   3   2    2.22    7.43   0
 -10  -3  -2    7.24    7.50   0
 -10  -4  -2    1.90    6.81   0
  10   4   2    1.33    7.25   0
 -10  -4  -2    9.29    7.33   0
 -10  -5  -2    4.55    7.07   0
  10   5   2   14.78    7.23   0
 -10  -5  -2   -6.55    7.32   0
 -10  -6  -2    2.85    7.17   0
  10   6   2    8.82    7.50   0
 -10  -7  -2    0.19    8.22   0
 -10  -7  -2    6.75    8.45   0
  10   7   2    4.67    7.50   0
  10   8   2    3.97    7.83   0
 -10  -8  -2    4.11    9.27   0
 -10  -8  -2   -1.68    9.46   0
  10   9   2    9.12    8.42   0
 -10  -9  -2    8.21   11.00   0
 -10  -9  -2    4.68   11.54   0
 -10  -9  -2   -6.40    8.31   0
  10  10   2    0.68    8.93   0
 -10 -10  -2   -1.91   14.53   0
 -10 -10  -2   -2.84   15.04   0
 -10 -10  -2   -2.71    8.75   0
 -10 -11  -2   -0.50    9.53   0
  10  11   2    8.85    9.39   0
  11   1   2    3.53    9.02   0
 -11  -1  -2   -0.71    8.52   0
 -11  -1  -2   -1.93    9.09   0
 -11  -2  -2    0.15    8.60   0
  11   2   2    6.99    8.57   0
 -11  -2  -2    8.93    8.18   0
 -11  -3  -2   -1.03    8.42   0
 -11  -3  -2   -6.23    8.12   0
  11   3   2    8.92    8.30   0
  11   4   2    5.69    8.08   0
 -11  -4  -2   -2.26    8.17   0
 -11  -4  -2    4.60    7.99   0
 -11  -5  -2    9.14    8.05   0
  11   5   2    3.86    8.16   0
 -11  -5  -2    2.82    7.78   0
 -11  -6  -2   10.60    8.69   0
  11   6   2    2.67    8.16   0
 -11  -7  -2    6.03    9.07   0
 -11  -7  -2    6.11    9.30   0
  11   7   2    0.45    8.04   0
 -11  -8  -2    1.51    9.57   0
 -11  -8  -2    4.48    9.26   0
  11   8   2   12.63    8.59   0
 -11  -9  -2    3.56   11.10   0
 -11  -9  -2   -0.75   11.59   0
  11   9   2    3.02    8.87   0
 -11 -10  -2   -8.62    9.73   0
 -12  -4  -2   12.42    9.19   0
  12   4   2    4.77    9.21   0
 -12  -4  -2    1.19    8.89   0
  12   5   2    2.60    9.23   0
 -12  -5  -2  -13.21    9.12   0
 -12  -6  -2    3.18    8.96   0
  12   6   2    6.64    9.00   0
 -12  -6  -2   -0.18    8.81   0
 -12  -7  -2    7.88    9.99   0
 -12  -7  -2    2.44   10.21   0
  12   7   2    3.83    9.09   0
 -12  -8  -2    0.02   10.69   0
  12   8   2    4.27    9.45   0
 -11  -7   3    0.10    9.99   0
  11   7  -3    6.31    8.85   0
  11   6  -3   -7.13    8.48   0
 -11  -6   3    9.25    9.71   0
  11   5  -3    6.30    8.42   0
 -11  -5   3    3.52    8.55   0
 -11  -5   3   -2.88    8.51   0
 -11  -4   3    7.03    8.56   0
  11   4  -3   -0.29    7.53   0
 -11  -4   3    1.74    8.65   0
 -11  -3   3    6.29    8.87   0
  11   3  -3   -0.77    8.73   0
 -11  -3   3   -4.19    8.62   0
  11   2  -3    9.86    9.01   0
 -11  -2   3    7.53    7.95   0
 -11  -2   3    8.47    8.90   0
 -10  -9   3    7.85   14.49   0
  10   9  -3    8.99    9.19   0
 -10  -9   3    0.95   14.54   0
 -10  -9   3   15.56   10.38   0
 -10  -8   3    0.57   11.31   0
  10   8  -3    2.81    7.41   0
 -10  -7   3    1.62    9.18   0
  10   7  -3    2.29    8.06   0
 -10  -6   3    2.80    8.76   0
  10   6  -3    5.72    7.83   0
  10   5  -3   -8.13    7.55   0
 -10  -5   3    7.62    7.60   0
 -10  -5   3    0.43    7.53   0
 -10  -4   3    2.73    7.58   0
  10   4  -3    5.94    7.58   0
 -10  -4   3    1.24    7.45   0
  10   4  -3   -1.32    8.46   0
 -10  -3   3   -1.20    7.84   0
  10   3  -3    2.39    7.42   0
 -10  -3   3   -3.16    8.68   0
  10   3  -3    3.67    7.52   0
  10   2  -3    8.32    7.64   0
 -10  -2   3    6.63    7.75   0
  10   2  -3    5.46    8.11   0
 -10  -2   3   -3.57    7.07   0
  10   1  -3    1.37    7.98   0
  10   1  -3   10.70    8.31   0
 -10  -1   3    6.99    7.99   0
 -10  -1   3   -3.81    8.39   0
  10   0  -3    2.38    8.70   0
  10   0  -3    3.38    8.26   0
 -10   0   3   -1.76    8.93   0
 -10   0   3   -0.30    8.40   0
  10  -1  -3    4.11    8.92   0
 -10   1   3    5.20    8.79   0
 -10   1   3    6.04    9.19   0
  10  -1  -3    1.40    9.42   0
  -9 -10   3   15.56    9.28   0
   9  10  -3   -1.16    9.34   0
  -9  -9   3    0.45    8.60   0
  -9  -9   3    1.01   18.75   0
  -9  -9   3    5.14   18.21   0
   9   9  -3    5.20    7.27   0
  -9  -8   3   -0.30   11.21   0
   9   8  -3   -0.06    7.90   0
   9   7  -3    8.62    7.45   0
  -9  -7   3    3.64    9.82   0
   9   6  -3    6.71    7.08   0
  -9  -6   3    2.11    8.00   0
  -9  -5   3    0.34    7.17   0
   9   5  -3   -5.01    5.96   0
  -9  -5   3    1.84    7.89   0
   9   5  -3    4.83    7.68   0
  -9  -4   3    0.38    7.13   0
   9   4  -3   11.12    7.56   0
  -9  -4   3    2.79    6.89   0
   9   4  -3   12.15    7.24   0
  -9  -3   3    5.40    7.04   0
  -9  -3   3   -1.85    6.78   0
   9   3  -3   -0.81    6.59   0
   9   3  -3   -7.62    6.84   0
  -9  -2   3    6.05    6.90   0
   9   2  -3   -3.77    6.91   0
   9   2  -3   -0.99    7.05   0
  -9  -2   3    5.04    7.04   0
  -9  -1   3   -0.86    7.34   0
   9   1  -3    5.25    7.34   0
  -9  -1   3    2.49    7.17   0
   9   1  -3    2.16    7.26   0
   9   0  -3    7.19    7.61   0
   9   0  -3    1.43    7.26   0
  -9   0   3    6.19    7.55   0
  -9   0   3    0.52    7.30   0
   9  -1  -3    3.00    8.11   0
   9  -1  -3    7.52    7.78   0
  -9   1   3    7.06    6.77   0
  -9   1   3    3.47    8.18   0
  -9   2   3    9.59    8.53   0
   9  -2  -3   10.66    8.79   0
  -9   2   3    1.44    8.70   0
   9  -2  -3   -1.29    8.50   0
  -8 -10   3   -2.80    9.99   0
   8  10  -3    4.09    8.77   0
  -8  -9   3   -0.60    8.27   0
   8   9  -3   12.25    7.80   0
  -8  -8   3    3.21   12.33   0
  -8  -8   3    0.62    8.65   0
   8   8  -3   -0.07    7.59   0
   8   7  -3   -0.63    7.18   0
  -8  -7   3    9.67   10.06   0
  -8  -6   3    3.84    8.14   0
   8   6  -3    3.37    6.78   0
  -8  -5   3    3.57    7.18   0
   8   5  -3    8.08    6.45   0
   8   5  -3    1.15    7.09   0
  -8  -5   3   -4.75    5.71   0
  -8  -4   3   -1.60    6.57   0
   8   4  -3    0.77    6.26   0
   8   4  -3   13.91    6.43   0
  -8  -4   3   -1.12    6.49   0
  -8  -3   3   -4.09    6.16   0
   8   3  -3   -7.30    5.98   0
   8   3  -3    1.06    6.09   0
  -8  -3   3    4.17    6.77   0
   8   2  -3    1.01    6.42   0
  -8  -2   3    7.25    6.60   0
  -8  -2   3    1.92    7.38   0
   8   2  -3    1.39    6.47   0
  -8  -1   3    3.17    6.50   0
   8   1  -3    7.51    6.52   0
   8   1  -3    1.01    6.39   0
  -8  -1   3    5.36    6.49   0
   8   0  -3   10.19    6.96   0
  -8   0   3   -1.77    6.72   0
   8   0  -3   -0.91    6.55   0
  -8   0   3   -6.21    6.88   0
  -8   1   3    3.33    6.88   0
   8  -1  -3    4.91    7.07   0
  -8   1   3   -1.21    7.18   0
   8  -1  -3    4.95    6.79   0
  -8   2   3  -12.47    7.73   0
  -8   2   3   -0.53    6.25   0
   8  -2  -3    4.59    7.38   0
   8  -2  -3   -7.37    7.89   0
   8  -3  -3    3.09    8.09   0
  -8   3   3    2.82    7.95   0
  -8   3   3    7.45    7.11   0
   8  -3  -3    3.61    8.29   0
   8  -4  -3    1.49    8.95   0
  -8   4   3   -3.53    8.84   0
  -8   4   3    5.06    9.19   0
   7  11  -3    2.13    9.11   0
   7  10  -3    6.63    7.34   0
  -7 -10   3    0.14    8.49   0
  -7  -9   3    5.88    8.73   0
   7   9  -3    4.94    7.76   0
  -7  -8   3   -0.23    8.28   0
   7   8  -3   -2.75    7.29   0
  -7  -7   3    8.87    9.89   0
   7   7  -3   12.21    5.96   0
   7   6  -3   -0.68    5.75   0
  -7  -6   3   -2.10    8.56   0
   7   6  -3    2.67    8.35   0
   7   5  -3    0.51    5.49   0
  -7  -5   3    9.13    7.43   0
   7   5  -3   10.89    7.47   0
  -7  -4   3   27.89    6.79   0
  -7  -4   3   20.37    5.63   0
   7   4  -3   27.62    6.27   0
   7   4  -3   24.94    6.98   0
  -7  -3   3   79.44    6.77   0
   7   3  -3   86.67    6.55   0
  -7  -3   3   98.57    6.43   0
   7   3  -3   88.05    6.44   0
   7   2  -3   16.97    5.95   0
  -7  -2   3   14.12    6.12   0
   7   2  -3   12.10    6.21   0
  -7  -2   3    4.59    6.25   0
   7   1  -3   -2.37    5.93   0
   7   1  -3    3.03    6.08   0
  -7  -1   3   -0.78    6.10   0
  -7  -1   3    5.94    6.20   0
   7   0  -3   -1.08    6.27   0
  -7   0   3    4.71    6.20   0
  -7   0   3    1.10    6.25   0
   7   0  -3    2.67    5.94   0
   7  -1  -3    9.26    5.46   0
  -7   1   3    2.32    6.30   0
   7  -1  -3    5.30    6.43   0
  -7   1   3   11.75    6.34   0
   7  -2  -3    2.15    6.89   0
  -7   2   3   -4.84    6.74   0
  -7   2   3    3.18    6.82   0
   7  -2  -3   -2.61    6.70   0
  -7   3   3   -3.62    7.34   0
   7  -3  -3   10.04    7.18   0
  -7   3   3    8.44    7.51   0
   7  -3  -3    1.17    7.24   0
  -7   4   3    3.90    7.73   0
  -7   4   3   10.28    8.11   0
   7  -4  -3   -1.07    7.59   0
  -7   5   3   14.62    8.64   0
   7  -5  -3    1.67    8.50   0
  -7   5   3    3.69    8.65   0
   6  11  -3    5.82    8.89   0
   6  10  -3    8.91    8.18   0
  -6  -9   3   17.40    8.61   0
   6   9  -3    4.79    7.41   0
   6   8  -3    3.87    7.11   0
  -6  -8   3    5.07    7.20   0
  -6  -7   3    5.40   12.91   0
   6   7  -3   11.44    5.93   0
  -6  -7   3    1.74    6.58   0
  -6  -6   3    5.73    9.24   0
   6   6  -3   10.73    8.86   0
   6   6  -3    0.38    6.43   0
  -6  -5   3    3.55    7.29   0
   6   5  -3   -0.55    7.21   0
   6   5  -3   -2.05    6.27   0
  -6  -4   3    8.16    6.36   0
  -6  -4   3    1.69    6.66   0
   6   4  -3    4.26    6.45   0
   6   4  -3    1.13    6.16   0
   6   3  -3   74.32    6.60   0
  -6  -3   3   65.06    6.56   0
   6   3  -3   68.35    6.34   0
  -6  -3   3   77.04    5.88   0
   6   2  -3  151.53    6.48   0
   6   2  -3  139.04    6.49   0
  -6  -2   3  161.59    7.05   0
  -6  -2   3  110.33    6.76   0
  -6  -1   3   24.64    6.00   0
   6   1  -3   21.90    5.82   0
  -6  -1   3   24.49    5.76   0
   6   1  -3   27.18    5.78   0
   6   0  -3   -1.40    5.69   0
  -6   0   3   -3.41    5.55   0
   6   0  -3    4.26    5.46   0
  -6   0   3    1.51    5.81   0
   6  -1  -3   19.76    5.88   0
   6  -1  -3   14.07    5.97   0
  -6   1   3   14.04    6.04   0
  -6   1   3    9.59    5.95   0
   6  -2  -3   12.69    6.32   0
  -6   2   3   -1.77    6.33   0
   6  -2  -3    6.88    6.18   0
  -6   2   3    3.37    6.18   0
   6  -3  -3    0.92    5.71   0
   6  -3  -3    4.77    5.53   0
  -6   3   3   -5.83    6.74   0
  -6   3   3    9.35    6.53   0
  -6   4   3   -1.15    7.02   0
   6  -4  -3    6.96    7.01   0
  -6   4   3    2.52    7.23   0
  -6   5   3    4.70    7.66   0
   6  -5  -3    3.82    7.62   0
  -6   5   3    6.45    7.85   0
  -6   6   3    8.56    9.82   0
  -6   6   3    1.74    8.78   0
   6  -6  -3    8.01    8.53   0
   5  11  -3   -0.15    9.06   0
   5  10  -3   -5.77    7.88   0
   5   9  -3    3.79    7.23   0
   5   8  -3   32.06    7.10   0
  -5  -8   3   21.68    7.12   0
   5   7  -3    6.50    6.68   0
  -5  -7   3    0.66    7.26   0
   5   6  -3    7.89    6.56   0
  -5  -6   3   18.40   10.91   0
  -5  -6   3   14.64    6.46   0
  -5  -5   3    9.01    8.16   0
   5   5  -3   11.52    7.37   0
   5   5  -3    6.22    6.43   0
   5   4  -3   12.67    6.16   0
   5   4  -3   15.92    6.15   0
  -5  -4   3   13.68    6.97   0
  -5  -3   3    5.97    6.23   0
   5   3  -3   -2.36    5.59   0
   5   3  -3    9.62    5.58   0
  -5  -3   3    7.89    5.84   0
   5   2  -3    4.04    6.01   0
  -5  -2   3   -1.74    4.96   0
  -5  -2   3    2.26    6.13   0
   5   2  -3    5.09    5.42   0
  -5  -1   3    5.34    5.63   0
   5   1  -3   11.21    5.35   0
  -5  -1   3    4.31    5.46   0
   5   1  -3    4.31    5.24   0
   5   0  -3   18.44    5.61   0
  -5   0   3   23.35    5.55   0
   5   0  -3   23.59    5.41   0
  -5   0   3   18.82    5.78   0
  -5   1   3   -0.69    5.64   0
   5  -1  -3   -0.58    5.56   0
  -5   1   3    4.82    5.31   0
   5  -1  -3   -1.50    5.34   0
   5  -2  -3   11.61    5.75   0
  -5   2   3    6.20    5.02   0
  -5   2   3    5.13    5.66   0
   5  -2  -3    0.66    5.67   0
   5  -3  -3   16.26    6.20   0
  -5   3   3    3.84    6.14   0
   5  -3  -3    5.29    6.14   0
  -5   3   3   -1.79    6.24   0
   5  -4  -3    4.20    6.31   0
  -5   4   3   -3.83    6.46   0
  -5   4   3    0.63    6.49   0
  -5   5   3    3.94    6.05   0
   5  -5  -3    4.19    6.87   0
  -5   5   3    2.43    6.98   0
  -5   6   3   -3.42    7.83   0
  -5   6   3    4.26    7.69   0
   5  -6  -3    1.99    8.62   0
  -5   7   3    2.39    8.65   0
  -5   7   3   -2.86    8.87   0
   5  -7  -3    4.75    8.66   0
   4  11  -3    2.02    8.88   0
   4  10  -3   -1.60    8.02   0
   4   9  -3    5.70    7.41   0
   4   8  -3   14.51    7.08   0
  -4  -7   3   88.57    7.80   0
   4   7  -3   72.01    7.11   0
   4   6  -3    2.39    6.31   0
  -4  -6   3    3.22    6.98   0
  -4  -5   3   17.46    9.53   0
   4   5  -3   22.30    6.28   0
   4   5  -3   16.87    8.37   0
  -4  -4   3   21.13    7.28   0
   4   4  -3   25.72    5.99   0
   4   4  -3   26.17    7.22   0
  -4  -3   3    0.19    5.88   0
  -4  -3   3    3.53    6.12   0
   4   3  -3    2.21    5.78   0
   4   3  -3    5.92    5.89   0
   4   2  -3    9.94    5.56   0
  -4  -2   3    3.38    6.19   0
   4   2  -3    7.04    5.41   0
  -4  -2   3    1.55    6.12   0
   4   1  -3   13.99    5.54   0
  -4  -1   3    5.42    5.68   0
  -4  -1   3   10.14    5.53   0
   4   1  -3   12.43    5.47   0
   4   0  -3   47.70    4.85   0
  -4   0   3   44.96    5.72   0
  -4   0   3   44.71    4.82   0
   4   0  -3   40.93    5.48   0
  -4   1   3    8.95    5.40   0
   4  -1  -3   18.03    5.42   0
  -4   1   3   21.58    5.26   0
   4  -1  -3   21.20    5.16   0
  -4   2   3   11.95    5.55   0
  -4   2   3    4.82    4.82   0
   4  -2  -3    0.42    5.58   0
   4  -2  -3    6.85    5.38   0
  -4   3   3   -4.63    5.79   0
  -4   3   3    2.33    5.85   0
   4  -3  -3    5.62    5.74   0
   4  -3  -3   11.65    5.88   0
  -4   4   3    3.42    5.96   0
  -4   4   3   -3.13    5.98   0
   4  -4  -3    3.28    5.79   0
  -4   5   3    5.18    5.60   0
   4  -5  -3    5.68    7.15   0
  -4   5   3   -2.95    6.50   0
   4  -6  -3    1.92    7.66   0
  -4   6   3   -0.84    7.94   0
  -4   6   3    1.85    6.11   0
  -4   7   3    7.17    7.93   0
   4  -7  -3   -0.10    8.55   0
  -4   7   3    6.57    8.88   0
  -4   8   3    2.54    9.92   0
  -4   8   3    0.79    9.06   0
  -3  -6   3    4.63    6.83   0
  -3  -5   3    8.15   13.52   0
  -3  -5   3   10.66    6.92   0
   3   5  -3    8.80    6.35   0
   3   5  -3    5.91   11.02   0
   3   4  -3   76.39    8.70   0
  -3  -4   3   71.28    9.29   0
   3   4  -3   75.36    6.51   0
   3   3  -3  240.97    8.02   0
   3   3  -3  265.18    7.41   0
  -3  -3   3  226.88    8.28   0
  -3  -2   3   22.56    6.48   0
  -3  -2   3   20.24    6.37   0
   3   2  -3   25.61    6.80   0
   3   2  -3   19.77    6.16   0
   3   1  -3   76.39    6.55   0
  -3  -1   3   69.66    6.01   0
   3   1  -3   66.12    6.31   0
  -3  -1   3   58.36    6.46   0
  -3   0   3  171.54    6.85   0
   3   0  -3  202.29    6.78   0
  -3   0   3  189.68    6.37   0
   3   0  -3  176.89    6.30   0
   3  -1  -3   76.47    5.79   0
   3  -1  -3   62.63    5.50   0
  -3   1   3   71.80    5.53   0
  -3   1   3   67.62    5.88   0
  -3   2   3   66.74    5.61   0
   3  -2  -3   71.98    5.69   0
  -3   2   3   61.22    5.58   0
   3  -2  -3   66.04    5.63   0
   3  -3  -3   51.30    5.83   0
  -3   3   3   49.63    5.75   0
  -3   3   3   47.50    5.77   0
   3  -3  -3   52.02    5.74   0
  -3   4   3   83.74    6.31   0
  -3   4   3   95.53    6.23   0
   3  -4  -3   96.73    6.20   0
   3  -5  -3   19.29    6.64   0
  -3   5   3    8.23    6.04   0
  -3   5   3    3.09    7.01   0
  -3   6   3    0.30    6.55   0
   3  -6  -3    0.29    7.07   0
  -3   6   3    3.94    6.46   0
  -3   7   3    2.55    8.80   0
   3  -7  -3    1.47    7.88   0
  -3   7   3   11.21    7.20   0
  -3   8   3    3.29    8.07   0
   3  -8  -3   10.08    8.79   0
  -3   8   3   10.10    9.02   0
  -3   9   3   -2.54   11.27   0
  -3   9   3    6.92    9.27   0
  -3   9   3    6.48   10.54   0
  -2  -4   3    6.51   10.44   0
  -2  -4   3    3.14    6.65   0
   2   4  -3    2.07    9.22   0
   2   3  -3   18.68    7.80   0
  -2  -3   3    9.73    7.85   0
   2   3  -3   13.42    6.45   0
  -2  -2   3  142.83    7.26   0
   2   2  -3  136.57    7.22   0
   2   2  -3  161.32    7.79   0
  -2  -2   3  140.51    7.57   0
   2   1  -3  167.95    6.54   0
  -2  -1   3  182.70    7.41   0
  -2  -1   3  162.95    7.24   0
   2   1  -3  191.62    7.63   0
  -2   0   3   55.18    5.95   0
   2   0  -3   63.31    5.87   0
   2   0  -3   47.68    4.96   0
  -2   0   3   59.51    6.11   0
   2  -1  -3   55.75    6.03   0
  -2   1   3   56.95    5.62   0
  -2   1   3   52.80    5.85   0
   2  -1  -3   47.18    4.93   0
   2  -2  -3   -0.78    5.52   0
   2  -2  -3    2.91    5.50   0
  -2   2   3    4.16    5.39   0
  -2   2   3    5.57    5.60   0
   2  -3  -3   34.84    6.20   0
  -2   3   3   30.39    4.68   0
  -2   3   3   29.55    5.77   0
   2  -3  -3   36.12    5.44   0
  -2   4   3  106.61    6.12   0
  -2   4   3  115.62    6.22   0
   2  -4  -3  108.46    6.07   0
  -2   5   3  189.78    7.28   0
  -2   5   3  161.46    6.62   0
   2  -5  -3  173.36    6.73   0
   2  -6  -3    0.04    6.75   0
  -2   6   3    0.02    7.00   0
  -2   6   3   -0.33    6.14   0
  -2   7   3    3.37    8.38   0
  -2   7   3    0.45    5.80   0
   2  -7  -3    4.31    7.40   0
  -2   8   3   11.18    6.65   0
   2  -8  -3    9.87    9.06   0
  -2   8   3    2.51    8.41   0
  -2   9   3    8.44    8.35   0
  -2   9   3    2.33   10.36   0
  -2   9   3   -2.90    8.63   0
   1  10  -3    1.83    8.70   0
   1   7  -3    7.74    6.72   0
   1   6  -3   16.43   13.50   0
   1   6  -3   14.28   14.31   0
   1   6  -3   18.54    7.19   0
   1   5  -3    2.79    6.78   0
   1   5  -3    7.49   10.99   0
   1   5  -3    2.69   10.31   0
   1   4  -3   35.38    9.81   0
  -1  -3   3  168.36    9.39   0
   1   3  -3  137.19    9.29   0
  -1  -2   3  256.10   10.31   0
  -1  -2   3  245.88   10.60   0
   1   2  -3  271.07    8.97   0
   1   2  -3  233.22    9.61   0
  -1  -1   3   16.47    8.53   0
   1   1  -3   15.98    7.32   0
   1   1  -3   18.99    7.87   0
  -1  -1   3   19.82    7.70   0
   1   0  -3  361.60    8.34   0
   1   0  -3  417.67    9.58   0
  -1   0   3  398.81    9.75   0
  -1   0   3  371.91    8.57   0
  -1   1   3   79.64    6.45   0
   1  -1  -3   78.37    6.19   0
   1  -1  -3   90.00    7.05   0
  -1   1   3   86.10    6.47   0
  -1   2   3   49.09    5.99   0
   1  -2  -3   50.66    5.83   0
   1  -2  -3   48.76    5.95   0
  -1   2   3   49.28    5.79   0
  -1   3   3   32.47    5.66   0
   1  -3  -3   32.33    5.71   0
  -1   3   3   31.23    5.63   0
  -1   4   3   40.27    5.50   0
  -1   4   3   34.73    6.45   0
   1  -4  -3   30.40    6.37   0
   1  -5  -3    3.88    6.02   0
  -1   5   3    6.57    6.39   0
  -1   5   3    4.97    5.56   0
  -1   6   3    1.43    7.39   0
  -1   6   3    7.84    5.82   0
   1  -6  -3    0.68    6.45   0
  -1   7   3    9.44    7.95   0
  -1   7   3   -1.24    6.35   0
   1  -7  -3    5.04    7.61   0
  -1   8   3    3.70    8.57   0
   1  -8  -3    9.95    8.37   0
  -1   8   3   -4.91    7.28   0
  -1   8   3    2.30    7.11   0
  -1   9   3    6.83    7.88   0
   1  -9  -3    2.19    8.70   0
  -1   9   3    1.83    6.90   0
  -1   9   3    1.21   10.55   0
  -1  10   3    4.26    8.85   0
  -1  10   3    8.90    8.86   0
  -1  10   3   -2.48   12.84   0
   0  10  -3    6.89    9.34   0
   0  10  -3    5.63    9.08   0
   0   9  -3    6.48    8.07   0
   0   9  -3    0.86    8.16   0
   0   8  -3   -2.75    7.26   0
   0   8  -3   14.23    7.45   0
   0   8  -3    2.77   14.30   0
   0   8  -3    2.44   14.00   0
   0   7  -3    3.48   10.78   0
   0   7  -3    1.39   10.81   0
   0   7  -3    2.29    7.65   0
   0   6  -3    2.84    7.02   0
   0   6  -3    0.01    9.40   0
   0   6  -3    1.24    8.84   0
   0   5  -3   16.46    8.45   0
   0   5  -3   18.49    8.27   0
   0   5  -3   16.41    6.69   0
   0   4  -3  281.59    9.49   0
   0   4  -3  322.95    9.15   0
   0   4  -3  302.14    8.16   0
   0   3  -3   15.21    7.18   0
   0   3  -3    7.90    7.73   0
   0   2  -3    1.60    7.91   0
   0   2  -3    3.09    8.53   0
   0  -2   3    1.55    6.85   0
   0   1  -3 4263.80   28.61   0
   0  -1   3 4227.58   21.76   0
   0   1  -3 3570.97   20.13   0
   0   0  -3 6972.94   42.18   0
   0   0  -3 5770.24   24.51   0
   0   0   3 6618.19   41.64   0
   0   0   3 5787.11   24.55   0
   0   1   3  442.51   10.40   0
   0  -1  -3  432.12   10.62   0
   0   1   3  395.09    9.07   0
   0  -1  -3  311.19    7.79   0
   0   2   3  164.37    7.00   0
   0  -2  -3  144.33    7.03   0
   0   2   3  144.29    7.25   0
   0   3   3  127.64    6.31   0
   0  -3  -3  111.97    6.30   0
   0   3   3  116.18    7.12   0
   0  -4  -3  140.80    6.78   0
   0   4   3  136.95    6.87   0
   0   4   3  164.84    6.28   0
   0  -5  -3   54.60    6.81   0
   0   5   3   49.76    7.26   0
   0   5   3   59.90    5.63   0
   0   6   3   18.82    7.54   0
   0   6   3   15.07    5.98   0
   0   6   3   11.84    5.75   0
   0  -6  -3   18.21    7.25   0
   0   7   3   13.30    6.22   0
   0   7   3   15.98    6.36   0
   0   7   3   13.23    7.92   0
   0  -7  -3   11.28    7.50   0
   0   8   3   -0.35    5.98   0
   0   8   3    1.72    6.65   0
   0  -8  -3    5.47    9.32   0
   0   8   3   -0.04    8.43   0
   0   9   3    2.49   10.40   0
   0  -9  -3    2.17   10.32   0
   0   9   3    2.58    7.48   0
   0   9   3    3.94    6.65   0
   0  10   3    0.92   12.84   0
   0  10   3   -1.29    8.22   0
   0  10   3    4.16    8.53   0
  -1   9  -3    4.77   14.98   0
  -1   9  -3    1.71    8.62   0
  -1   9  -3    0.39    8.52   0
  -1   9  -3    5.38   14.58   0
  -1   8  -3   -5.93    8.36   0
  -1   8  -3    1.69    8.41   0
  -1   8  -3    5.51   10.82   0
  -1   8  -3    1.38   11.04   0
  -1   7  -3   -3.30    9.88   0
  -1   7  -3    4.03    7.69   0
  -1   7  -3    6.61    7.74   0
  -1   7  -3    5.99    9.54   0
  -1   6  -3   16.76    8.55   0
  -1   6  -3   16.40    8.46   0
  -1   6  -3   19.53    6.51   0
  -1   6  -3   19.73    6.74   0
  -1   5  -3    5.99    8.17   0
  -1   5  -3    7.05    7.21   0
  -1   5  -3    3.42    6.51   0
  -1   4  -3    9.48    7.58   0
  -1   4  -3    3.39    7.08   0
  -1   3  -3   11.26    6.35   0
  -1   3  -3   11.97    6.69   0
  -1   2  -3   18.71    7.11   0
  -1   1  -3  234.32    7.57   0
  -1   1  -3  252.99   10.99   0
   1   0   3 2242.75   15.61   0
  -1   0  -3 2204.17   15.64   0
  -1  -1  -3 2800.78   24.17   0
   1   1   3 2910.98   17.69   0
  -1  -1  -3 2810.87   17.51   0
   1   2   3   21.96    7.81   0
   1   2   3   16.47    8.04   0
  -1  -2  -3   37.68    7.07   0
  -1  -3  -3   33.13    7.01   0
   1   3   3   37.93    8.04   0
   1   3   3   26.07    6.43   0
  -1  -4  -3   81.17    6.69   0
   1   4   3   72.53    7.56   0
   1   4   3   84.09    6.48   0
  -1  -5  -3    0.66    6.39   0
   1   5   3    5.77    5.78   0
   1   5   3    4.52    7.51   0
  -1  -6  -3    5.23    7.21   0
   1   6   3    7.90    8.03   0
   1   6   3    4.05    5.95   0
   1   7   3    5.55    8.21   0
   1   7   3    1.88    6.11   0
  -1  -7  -3    3.28    8.07   0
   1   8   3    2.59    6.40   0
   1   8   3    5.53    9.49   0
  -1  -8  -3    5.53    8.80   0
   1   8   3    9.22    6.62   0
   1   9   3   17.62    6.92   0
  -1  -9  -3    9.88   11.04   0
   1   9   3    9.88   11.30   0
   1   9   3    1.67    7.35   0
   1  10   3    3.10    8.14   0
   1  10   3    4.00    7.86   0
   1  10   3    5.51   13.99   0
   1  11   3    0.70    9.03   0
   1  11   3   -0.68    9.23   0
  -2   9  -3    8.02    9.05   0
  -2   9  -3    2.14   13.51   0
  -2   9  -3    5.41   12.74   0
  -2   9  -3    5.63   10.27   0
  -2   8  -3   -0.98   11.09   0
  -2   8  -3    0.74    8.31   0
  -2   8  -3    0.79   10.09   0
  -2   8  -3    7.05    7.82   0
  -2   7  -3    1.01    8.66   0
  -2   7  -3    3.77    9.20   0
  -2   7  -3    4.11    8.17   0
  -2   7  -3   -2.13    7.96   0
  -2   6  -3    9.60    7.28   0
  -2   6  -3    7.82    7.75   0
  -2   6  -3    6.97    8.06   0
  -2   5  -3   12.11    6.82   0
  -2   5  -3   14.13    6.52   0
  -2   5  -3   11.52    7.54   0
  -2   4  -3    9.31    6.04   0
  -2   4  -3    4.62    6.28   0
  -2   3  -3    9.18    6.37   0
  -2   3  -3   12.86    6.15   0
  -2   2  -3  244.26    7.52   0
  -2   2  -3  251.46    6.55   0
  -2   1  -3   21.82    6.54   0
  -2   1  -3   23.62    6.88   0
  -2   0  -3    7.53    5.92   0
  -2   0  -3   -1.11    8.98   0
   2   0   3    6.07    9.06   0
   2   1   3  669.96    9.32   0
  -2  -1  -3  665.91    9.47   0
   2   1   3  675.03   15.01   0
  -2  -2  -3    0.99    6.83   0
   2   2   3    7.32    6.27   0
  -2  -3  -3  552.86   10.00   0
   2   3   3  622.85   10.17   0
  -2  -3  -3  615.83    9.09   0
   2   4   3   65.50    6.74   0
   2   4   3   70.33    7.96   0
  -2  -4  -3   66.78    7.66   0
  -2  -4  -3   72.43    6.43   0
  -2  -5  -3    3.19    7.22   0
   2   5   3    9.12    7.13   0
   2   5   3   12.52    6.00   0
   2   6   3   18.96    5.37   0
   2   6   3   25.44    8.64   0
  -2  -6  -3   18.93    7.90   0
   2   7   3   11.90    9.01   0
  -2  -7  -3   15.68    8.77   0
   2   7   3   16.49    5.31   0
  -2  -8  -3    4.16    9.94   0
   2   8   3    2.21    6.51   0
   2   8   3    7.24   10.23   0
   2   9   3   11.03    7.00   0
  -2  -9  -3    0.72   11.56   0
   2   9   3    0.05   13.63   0
   2  10   3    6.57    8.01   0
   2  10   3   10.95    7.46   0
   2  11   3    7.08    8.63   0
  -3   8  -3    1.38   10.35   0
  -3   8  -3    2.86   11.34   0
  -3   8  -3   10.24    8.55   0
  -3   8  -3    0.30    8.52   0
  -3   7  -3   -4.94    8.57   0
  -3   7  -3    3.72    7.81   0
  -3   7  -3    7.43    9.15   0
  -3   6  -3    2.35    8.13   0
  -3   6  -3    5.75    7.68   0
  -3   6  -3    0.00    7.82   0
  -3   5  -3   80.76    7.42   0
  -3   5  -3   75.00    6.76   0
  -3   4  -3  113.21    7.01   0
  -3   4  -3   99.25    6.83   0
  -3   3  -3    5.82    5.38   0
  -3   3  -3    5.93    6.26   0
  -3   2  -3    3.78    6.15   0
  -3   2  -3    9.63    6.21   0
  -3   1  -3  175.81    6.38   0
   3  -1   3  170.50    7.14   0
  -3   1  -3  181.16    7.23   0
  -3   0  -3   40.68    7.16   0
   3   0   3   28.61    6.93   0
  -3  -1  -3   12.26    5.71   0
  -3  -1  -3   15.15    7.90   0
   3   1   3   17.75    7.38   0
   3   2   3   69.96    7.79   0
  -3  -2  -3   76.58    6.51   0
  -3  -3  -3   23.67    6.97   0
  -3  -4  -3    5.32    6.12   0
  -3  -4  -3    6.18    7.32   0
   3   4   3    3.14    6.31   0
   3   5   3    6.20    7.30   0
  -3  -5  -3    6.10    5.85   0
  -3  -5  -3    8.56    7.46   0
   3   6   3   75.87    9.35   0
  -3  -6  -3   62.11    8.81   0
   3   7   3   16.48    9.54   0
  -3  -7  -3   21.23    9.01   0
  -3  -8  -3    5.32   12.12   0
  -4   8  -3    1.39   11.60   0
  -4   7  -3    8.16   10.13   0
  -4   7  -3    4.38    9.36   0
  -4   7  -3    0.97   10.05   0
  -4   6  -3    4.83    8.02   0
  -4   6  -3    0.57    7.22   0
  -4   5  -3   -0.71    7.22   0
  -4   5  -3    4.46    7.70   0
  -4   4  -3   58.59    7.30   0
  -4   4  -3   36.66    7.40   0
  -4   3  -3   36.23    5.73   0
  -4   3  -3   26.67    6.77   0
  -4   2  -3   49.22    5.73   0
  -4   2  -3   41.51    6.55   0
   4  -1   3   19.01    6.38   0
  -4   1  -3   23.09    5.30   0
  -4   1  -3   26.03    7.14   0
  -4   0  -3  211.69    6.31   0
  -4   0  -3  205.19    7.27   0
   4   0   3  199.58    7.27   0
  -4  -1  -3   11.11    5.33   0
   4   1   3    7.70    6.18   0
  -4  -1  -3    9.43    6.64   0
  -4  -2  -3    2.53    5.81   0
  -4  -2  -3   -5.48    6.92   0
   4   2   3   12.54    6.52   0
  -4  -3  -3  206.99    7.11   0
   4   3   3  226.73    8.15   0
  -4  -4  -3  171.48    8.04   0
   4   4   3  170.42    7.11   0
  -4  -5  -3   35.02    7.31   0
  -4  -5  -3   34.86    6.26   0
  -4  -6  -3   89.40    6.50   0
  -4  -6  -3   84.85    9.14   0
  -4  -7  -3   60.03    5.55   0
  -4  -7  -3   61.56    9.93   0
  -4  -8  -3   11.79   13.92   0
  -5   7  -3    5.21   10.17   0
  -5   7  -3    5.97   10.06   0
  -5   7  -3    2.44   10.28   0
  -5   6  -3   -0.78    8.98   0
  -5   6  -3    2.39    8.90   0
  -5   5  -3    4.07    7.95   0
  -5   5  -3    0.68    7.26   0
  -5   4  -3   -1.21    6.65   0
  -5   4  -3   -3.57    7.44   0
  -5   3  -3    2.49    7.23   0
  -5   3  -3   12.79    6.64   0
   5  -2   3    2.90    6.76   0
  -5   2  -3    6.53    6.39   0
  -5   2  -3   -4.42    6.53   0
  -5   1  -3    9.66    5.62   0
   5  -1   3    2.32    5.68   0
  -5   1  -3   -2.18    6.35   0
  -5   0  -3   24.88    6.56   0
   5   0   3   17.80    5.83   0
  -5   0  -3   31.05    5.34   0
  -5  -1  -3   12.79    5.19   0
   5   1   3   15.31    6.24   0
  -5  -1  -3   12.19    7.02   0
  -5  -2  -3   56.14    7.17   0
  -5  -2  -3   58.99    6.19   0
   5   2   3   48.14    6.92   0
  -5  -3  -3    0.07    5.65   0
   5   3   3    1.94    6.22   0
  -5  -3  -3    5.23    5.98   0
  -5  -3  -3    3.41    7.21   0
  -5  -4  -3    7.94    6.02   0
   5   4   3   12.74    6.59   0
  -5  -4  -3    6.46    6.03   0
   5   5   3   25.42    7.00   0
  -5  -5  -3   25.91    6.70   0
   5   6   3    7.53    6.36   0
  -5  -6  -3    6.42    6.12   0
  -5  -6  -3    1.26    7.36   0
  -5  -7  -3   -0.10    2.78   0
  -5  -7  -3   58.17    9.60   0
  -5  -7  -3   69.76    8.98   0
  -5  -7  -3   65.89    6.42   0
  -5  -8  -3    7.02   12.17   0
  -5  -8  -3    7.09   11.45   0
  -5  -8  -3    6.08    6.34   0
  -6   6  -3   -1.49    9.11   0
  -6   6  -3   -5.91    9.85   0
  -6   5  -3   -3.38    8.69   0
  -6   5  -3   -4.13    9.14   0
  -6   4  -3    5.56    7.94   0
  -6   4  -3    3.05    7.45   0
  -6   3  -3   -2.01    7.58   0
  -6   3  -3    8.73    6.46   0
  -6   2  -3    2.07    6.16   0
   6  -2   3    3.58    7.16   0
  -6   2  -3    7.97    7.32   0
   6  -1   3   10.34    6.82   0
  -6   1  -3   13.43    6.89   0
  -6   1  -3    0.37    5.81   0
  -6   0  -3   51.22    6.01   0
   6   0   3   37.67    6.06   0
  -6   0  -3   37.32    6.26   0
   6   1   3    8.19    6.26   0
  -6  -1  -3   11.83    5.53   0
  -6  -1  -3    7.90    6.69   0
  -6  -2  -3   57.42    6.98   0
  -6  -2  -3   56.61    5.69   0
   6   2   3   43.36    6.60   0
   6   3   3    6.44    6.55   0
  -6  -3  -3    8.82    6.20   0
  -6  -3  -3    3.70    6.11   0
   6   4   3    2.90    6.65   0
  -6  -4  -3    2.49    5.38   0
  -6  -4  -3   -1.84    6.39   0
  -6  -5  -3   10.81    6.48   0
  -6  -5  -3   15.28    6.00   0
   6   5   3   14.94    6.12   0
   6   6   3   30.49    6.47   0
  -6  -6  -3   30.33    7.28   0
  -6  -6  -3   28.81    7.75   0
  -6  -7  -3    7.53    6.21   0
  -6  -7  -3    5.98    8.28   0
   6   7   3   -0.70    6.61   0
  -6  -7  -3    1.37    7.74   0
   6   8   3   15.06    6.86   0
  -6  -8  -3   -5.29    6.35   0
  -6  -8  -3    2.05    9.43   0
  -6  -8  -3   -1.31   10.04   0
  -6  -9  -3    1.83    6.69   0
   6   9   3    0.00    6.98   0
  -7   5  -3    7.32    8.76   0
  -7   5  -3    0.62   10.03   0
  -7   4  -3   -0.80    7.95   0
  -7   4  -3    1.92    8.12   0
  -7   3  -3   -2.78    7.91   0
  -7   3  -3    0.93    8.21   0
  -7   2  -3    3.64    6.82   0
   7  -2   3    3.88    6.99   0
  -7   2  -3   -1.76    6.95   0
   7  -1   3    6.01    7.37   0
  -7   1  -3    2.75    6.30   0
  -7   1  -3    7.87    7.36   0
  -7   0  -3   -6.80    5.86   0
   7   0   3   -3.68    7.05   0
  -7   0  -3    5.44    6.46   0
  -7  -1  -3   13.61    5.70   0
   7   1   3    1.62    6.83   0
  -7  -1  -3   11.48    7.05   0
  -7  -2  -3    3.25    5.71   0
  -7  -2  -3   10.29    6.36   0
   7   2   3    5.24    6.04   0
  -7  -3  -3   64.63    6.79   0
  -7  -3  -3   85.53    6.32   0
   7   3   3   70.14    7.11   0
  -7  -4  -3    6.45    6.48   0
   7   4   3    4.57    6.30   0
  -7  -4  -3   -0.49    6.51   0
  -7  -5  -3   15.02    6.13   0
  -7  -5  -3   16.76    6.48   0
   7   5   3    5.82    6.35   0
  -7  -6  -3    9.73    7.64   0
   7   6   3    8.99    6.53   0
  -7  -6  -3   12.16    6.61   0
   7   7   3   12.14    6.65   0
  -7  -7  -3    8.13    8.08   0
  -7  -7  -3    2.96    7.67   0
  -7  -8  -3   -1.93    6.63   0
  -7  -8  -3    2.15    9.50   0
   7   8   3   -0.63    6.99   0
  -7  -8  -3    4.69    9.56   0
   7   9   3   -6.96    7.37   0
  -7  -9  -3    4.23   12.57   0
  -7  -9  -3   -1.70    6.86   0
  -7  -9  -3    1.56   11.52   0
   7  10   3    7.96    7.82   0
  -7 -10  -3    1.93    7.43   0
   7  11   3    1.25    8.32   0
   7  12   3    4.67    9.24   0
  -8   4  -3   -0.36   10.01   0
  -8   4  -3   12.54   10.24   0
  -8   3  -3    3.23    7.81   0
  -8   3  -3   -5.81    9.21   0
  -8   2  -3    2.85    8.55   0
  -8   2  -3   16.74    7.45   0
   8  -2   3    5.98    7.79   0
  -8   1  -3    7.62    7.01   0
  -8   1  -3    2.03    8.14   0
   8  -1   3    3.09    7.92   0
  -8   0  -3    0.74    6.28   0
   8   0   3   -1.69    6.83   0
  -8   0  -3   -2.83    7.71   0
   8   1   3    5.77    7.26   0
  -8  -1  -3    1.72    6.10   0
  -8  -1  -3    1.00    6.70   0
  -8  -2  -3   29.11    6.97   0
   8   2   3   35.58    7.44   0
  -8  -2  -3   45.70    6.41   0
   8   3   3   20.55    7.22   0
  -8  -3  -3   31.59    6.32   0
  -8  -3  -3   24.22    6.75   0
  -8  -4  -3    6.77    7.18   0
   8   4   3   -1.45    6.29   0
  -8  -4  -3   11.57    5.96   0
   8   5   3    2.17    6.33   0
  -8  -5  -3    8.50    6.41   0
  -8  -5  -3    2.65    6.32   0
  -8  -6  -3   11.41    7.27   0
   8   6   3   15.37    6.73   0
  -8  -6  -3    9.26    6.96   0
  -8  -7  -3    4.06    7.58   0
  -8  -7  -3   17.15    7.95   0
   8   7   3    9.93    6.97   0
  -8  -8  -3    2.86    9.33   0
  -8  -8  -3    7.01    8.88   0
   8   8   3    6.32    7.14   0
  -8  -8  -3    5.10    7.07   0
   8   9   3   10.78    7.34   0
  -8  -9  -3   -3.05    7.19   0
  -8  -9  -3    4.12   10.63   0
  -8  -9  -3    8.35   11.65   0
   8  10   3    2.74    7.86   0
  -8 -10  -3    6.76    6.60   0
   8  11   3    3.63    8.71   0
  -8 -11  -3   -0.79    8.46   0
   8  12   3   -7.74    9.49   0
  -9   3  -3    0.59   10.46   0
  -9   2  -3    5.15    8.56   0
  -9   2  -3    2.88    8.21   0
  -9   1  -3    3.95    7.86   0
  -9   1  -3   -3.51    9.19   0
   9  -1   3    1.47    7.96   0
  -9   0  -3    6.02    7.10   0
   9   0   3    8.69    7.49   0
  -9   0  -3    4.13    7.45   0
   9   1   3   -6.85    7.22   0
  -9  -1  -3   -1.77    7.23   0
  -9  -1  -3    2.46    6.53   0
  -9  -2  -3    0.11    7.13   0
  -9  -2  -3    3.38    5.73   0
   9   2   3   -0.22    7.73   0
  -9  -3  -3    9.25    6.97   0
   9   3   3   -3.53    7.66   0
  -9  -3  -3    2.36    6.45   0
  -9  -4  -3   13.44    7.14   0
  -9  -4  -3   16.77    6.72   0
   9   4   3   12.56    6.96   0
   9   5   3   14.79    7.28   0
  -9  -5  -3    3.87    6.53   0
  -9  -6  -3    5.88    7.51   0
  -9  -6  -3    9.12    7.33   0
   9   6   3   10.52    6.92   0
  -9  -7  -3    6.40    8.63   0
   9   7   3   13.35    7.08   0
  -9  -7  -3    9.16    7.58   0
  -9  -8  -3    0.89    8.65   0
  -9  -8  -3   -0.70    8.95   0
   9   8   3    4.64    7.35   0
  -9  -9  -3    2.33   10.25   0
  -9  -9  -3    2.18   10.58   0
  -9  -9  -3    4.12    7.72   0
   9   9   3    1.31    7.86   0
  -9 -10  -3   13.20    8.30   0
  -9 -10  -3    0.68   14.73   0
  -9 -10  -3    3.29   13.79   0
   9  10   3    4.55    8.37   0
   9  11   3   -3.56    9.13   0
  -9 -11  -3    0.63    8.85   0
 -10   1  -3    0.33    8.87   0
  10  -1   3   -2.43    9.07   0
 -10   1  -3    7.87   10.24   0
 -10   0  -3    4.89    8.01   0
 -10   0  -3   -1.84    8.49   0
  10   0   3   11.80    9.56   0
 -10  -1  -3    4.91    7.61   0
 -10  -1  -3   -3.05    9.07   0
  10   1   3    6.78    8.04   0
 -10  -2  -3    7.09    8.72   0
  10   2   3    0.98    7.66   0
 -10  -2  -3    7.56    7.45   0
 -10  -3  -3   -1.41    7.29   0
 -10  -3  -3    2.01    7.50   0
  10   3   3    7.10    7.50   0
 -10  -4  -3   10.73    7.81   0
 -10  -4  -3    4.47    8.26   0
  10   4   3    7.40    7.30   0
 -10  -5  -3    7.62    7.01   0
  10   5   3    1.17    7.49   0
 -10  -6  -3    6.61    7.37   0
 -10  -6  -3   11.02    7.28   0
  10   6   3   11.27    7.42   0
 -10  -7  -3    3.21    8.48   0
  10   7   3    4.20    7.49   0
 -10  -7  -3    3.24    8.13   0
 -10  -8  -3    4.43    8.43   0
 -10  -8  -3    5.53    8.63   0
  10   8   3    6.37    7.82   0
 -10  -9  -3   -0.51    8.19   0
 -10  -9  -3   10.28   10.89   0
 -10  -9  -3   -2.57   10.56   0
  10   9   3   14.00    8.26   0
 -10 -10  -3    4.99    8.77   0
  10  10   3    2.78    8.59   0
 -10 -10  -3    3.87   13.56   0
 -10 -10  -3    6.95   13.03   0
 -10 -11  -3    2.58    9.57   0
  10  11   3   17.56    9.38   0
 -11  -1  -3    4.43    8.79   0
  11   1   3   -1.90   10.10   0
 -11  -1  -3  -12.30    9.18   0
 -11  -2  -3    4.22    8.32   0
  11   2   3    4.84    8.60   0
 -11  -2  -3  -10.58    9.65   0
 -11  -3  -3    2.29    9.53   0
  11   3   3    7.03    8.25   0
 -11  -3  -3    0.24    7.91   0
 -11  -4  -3    0.59    8.19   0
 -11  -4  -3   -0.17    7.72   0
  11   4   3    9.78    9.01   0
 -11  -5  -3   -3.68    8.85   0
  11   5   3    0.30    8.96   0
 -11  -6  -3    5.12    7.97   0
 -11  -6  -3    7.22    7.83   0
  11   6   3   -0.76    8.17   0
  11   7   3    3.25    8.20   0
 -11  -7  -3    7.85    9.29   0
 -11  -7  -3    8.98    9.00   0
 -11  -8  -3    3.60    9.32   0
 -11  -8  -3   -2.44    9.54   0
  11   8   3    8.31    8.78   0
 -11  -9  -3   -0.17   10.75   0
  11   9   3    9.42    8.88   0
 -11  -9  -3   -2.74   10.91   0
 -11 -10  -3   -4.40    9.28   0
 -11 -10  -3   -2.78   12.83   0
  11  10   3    8.24    9.31   0
 -12  -4  -3    0.09    9.19   0
 -12  -4  -3    8.85   10.39   0
  12   4   3    3.44    9.28   0
 -12  -5  -3    0.05    9.79   0
 -12  -5  -3    7.40    8.93   0
  12   5   3    2.71    9.10   0
 -12  -6  -3    1.97    8.83   0
 -12  -6  -3    2.99    9.06   0
  12   6   3   -2.37    9.14   0
 -12  -7  -3    0.56    9.03   0
  12   7   3   -0.48    9.19   0
 -12  -7  -3    5.53    9.02   0
 -12  -8  -3    6.34   10.51   0
  12   8   3   -0.56    9.15   0
  11   7  -4    7.34    9.36   0
 -11  -6   4   -1.75   10.22   0
  11   6  -4    7.22    9.01   0
 -11  -5   4    4.54    9.89   0
 -11  -5   4    2.43    8.87   0
  11   5  -4    5.43    8.86   0
 -11  -4   4    2.15    8.84   0
  11   4  -4   -0.36    8.78   0
  11   4  -4    0.76    8.70   0
 -11  -4   4    0.50    8.86   0
 -11  -3   4    3.19    9.01   0
  11   3  -4   -4.08    8.74   0
 -11  -3   4    1.05    9.86   0
  11   3  -4   -0.36    9.05   0
 -11  -2   4    7.03    9.29   0
  11   2  -4   16.04    9.09   0
  10   8  -4    7.92    8.89   0
 -10  -8   4    4.98   11.73   0
 -10  -7   4   -0.91   10.38   0
  10   7  -4    6.68    8.36   0
 -10  -6   4    6.43    9.16   0
  10   6  -4   -4.41    7.94   0
 -10  -5   4    0.90    7.98   0
 -10  -5   4   -7.26    8.72   0
  10   5  -4   10.29    7.83   0
  10   5  -4   -1.49    7.96   0
 -10  -4   4    2.40    7.80   0
  10   4  -4   -1.77    7.76   0
 -10  -4   4   11.81    8.14   0
  10   4  -4   -5.47    7.84   0
 -10  -3   4   11.08    8.02   0
 -10  -3   4    2.21    7.78   0
  10   3  -4    0.38    7.72   0
  10   3  -4    3.80    7.94   0
 -10  -2   4   -1.16    8.79   0
  10   2  -4    7.94    8.00   0
  10   2  -4    8.42    8.04   0
 -10  -2   4    3.64    8.17   0
  10   1  -4   -0.35    8.53   0
  10   1  -4    6.35    8.13   0
 -10  -1   4    6.35    8.41   0
 -10  -1   4   -1.01    7.45   0
  10   0  -4    0.12    8.46   0
  10   0  -4    2.84    8.96   0
 -10   0   4   -1.32    8.72   0
 -10   0   4  -10.19    7.78   0
  -9  -9   4    0.44    9.16   0
   9   9  -4   -8.33    8.98   0
  -9  -8   4    0.43   11.58   0
   9   8  -4    4.60    8.32   0
  -9  -7   4    3.27   10.11   0
   9   7  -4   -3.44    7.69   0
  -9  -6   4    5.70    8.30   0
   9   6  -4    2.35    9.02   0
   9   6  -4   10.01    7.57   0
   9   5  -4    2.90    7.96   0
  -9  -5   4    7.32    7.27   0
  -9  -5   4   10.77    8.17   0
   9   5  -4    8.68    7.32   0
   9   4  -4    5.02    7.04   0
  -9  -4   4    0.36    7.26   0
  -9  -4   4    8.80    7.97   0
   9   4  -4    9.72    7.10   0
  -9  -3   4   -1.34    7.14   0
   9   3  -4    9.72    7.17   0
   9   3  -4    6.21    6.92   0
  -9  -3   4   11.29    7.82   0
   9   2  -4   -7.64    7.71   0
  -9  -2   4   -0.02    7.77   0
   9   2  -4    2.97    7.23   0
  -9  -2   4    1.49    6.24   0
   9   1  -4    9.84    7.49   0
   9   1  -4    2.82    6.44   0
  -9  -1   4   12.19    7.58   0
  -9  -1   4   10.39    7.42   0
  -9   0   4   -2.51    7.80   0
  -9   0   4    5.42    7.78   0
   9   0  -4    3.79    7.81   0
   9   0  -4    6.40    7.72   0
  -9   1   4    0.30    7.82   0
   9  -1  -4   -0.74    7.08   0
   9  -1  -4    1.05    7.82   0
  -9   1   4    4.40    8.19   0
   9  -2  -4    1.04    8.77   0
  -9   2   4   -1.30    8.79   0
  -9   2   4    1.55    8.87   0
   9  -2  -4    5.91    8.63   0
  -8 -10   4    0.64   10.16   0
   8  10  -4    9.06    9.03   0
   8   9  -4   -0.62    8.48   0
  -8  -9   4    8.01    8.42   0
  -8  -8   4   -1.44    8.88   0
   8   8  -4   -2.93    7.85   0
  -8  -8   4    2.24   12.82   0
  -8  -7   4    4.29    9.64   0
   8   7  -4    8.13    7.20   0
  -8  -6   4    0.92    9.22   0
   8   6  -4    1.29    7.55   0
   8   6  -4   10.10    7.21   0
  -8  -5   4    9.53    6.19   0
   8   5  -4    1.32    7.23   0
  -8  -5   4   -1.96    7.48   0
   8   5  -4    6.42    5.81   0
   8   4  -4   13.29    6.63   0
  -8  -4   4   -3.92    6.72   0
  -8  -4   4    4.58    6.43   0
   8   4  -4   -3.04    6.52   0
  -8  -3   4   -7.32    6.73   0
  -8  -3   4    1.09    7.09   0
   8   3  -4    0.98    6.55   0
   8   3  -4    0.12    6.11   0
  -8  -2   4    2.09    6.44   0
   8   2  -4   -2.73    6.62   0
   8   2  -4    2.16    6.45   0
  -8  -2   4   -3.42    5.73   0
  -8  -1   4    7.60    6.68   0
   8   1  -4    1.03    6.68   0
  -8  -1   4    1.44    6.83   0
   8   1  -4    4.79    6.67   0
  -8   0   4    3.25    6.90   0
   8   0  -4   -1.28    6.80   0
   8   0  -4   -1.28    6.88   0
  -8   0   4    4.87    6.82   0
   8  -1  -4    4.98    7.40   0
  -8   1   4   -5.21    7.40   0
  -8   1   4   -7.84    6.95   0
   8  -1  -4    2.31    7.02   0
   8  -2  -4    4.69    7.81   0
  -8   2   4    4.30    7.68   0
  -8   2   4   -0.56    7.76   0
   8  -2  -4    4.08    6.39   0
   8  -3  -4    5.92    8.40   0
   8  -3  -4    1.63    8.14   0
  -8   3   4   -2.78    8.30   0
  -8   3   4   -0.97    8.31   0
   8  -4  -4   -0.87    8.93   0
  -8   4   4   10.19    8.95   0
  -8   4   4   11.64    9.25   0
  -7 -10   4   12.00    8.74   0
   7  10  -4    2.34    8.43   0
  -7  -9   4   11.69    8.99   0
   7   9  -4    5.46    7.76   0
  -7  -8   4   -3.07    8.33   0
   7   8  -4    4.13    7.39   0
  -7  -7   4    7.81   10.42   0
   7   7  -4    3.49    7.08   0
  -7  -6   4    6.43    7.96   0
   7   6  -4    8.84    8.48   0
   7   6  -4    7.03    6.74   0
   7   5  -4    4.45    6.90   0
  -7  -5   4    2.04    6.87   0
   7   5  -4    4.28    5.65   0
   7   4  -4    2.28    6.47   0
  -7  -4   4    4.68    6.70   0
  -7  -4   4    7.45    6.50   0
   7   4  -4    5.81    6.28   0
  -7  -3   4   19.76    6.61   0
   7   3  -4   23.22    6.39   0
  -7  -3   4   18.30    6.96   0
   7   3  -4   23.37    6.15   0
   7   2  -4   15.31    6.13   0
  -7  -2   4    0.04    6.42   0
   7   2  -4    3.57    6.22   0
  -7  -2   4    8.87    5.93   0
   7   1  -4    9.58    5.33   0
  -7  -1   4   11.96    6.26   0
   7   1  -4    8.22    6.26   0
  -7  -1   4    2.95    6.41   0
   7   0  -4    3.49    6.29   0
  -7   0   4   -2.57    6.27   0
  -7   0   4    1.59    6.36   0
   7   0  -4    6.64    6.39   0
  -7   1   4    5.54    6.24   0
   7  -1  -4    3.01    6.54   0
   7  -1  -4    6.76    6.36   0
  -7   1   4   -2.48    5.77   0
   7  -2  -4   -1.59    6.68   0
  -7   2   4    4.77    6.76   0
   7  -2  -4   -0.50    6.95   0
  -7   2   4   13.13    6.82   0
   7  -3  -4   -0.90    7.36   0
  -7   3   4    6.67    7.39   0
   7  -3  -4    0.65    7.24   0
  -7   3   4    6.57    7.32   0
  -7   4   4   12.02    8.22   0
  -7   4   4   -3.32    7.83   0
   7  -4  -4   -5.43    7.77   0
  -7   5   4   -1.58    9.00   0
  -7   5   4    6.78    8.79   0
   7  -5  -4   -1.75    8.73   0
   6  11  -4    7.00    9.50   0
   6  10  -4   10.01    8.51   0
   6   9  -4    9.80    7.58   0
  -6  -9   4    0.21    7.89   0
   6   8  -4    9.18    7.12   0
  -6  -8   4    0.07    7.25   0
  -6  -7   4    4.10   12.25   0
  -6  -7   4   -0.02    7.08   0
   6   7  -4    2.06    6.85   0
   6   6  -4    1.52    8.30   0
   6   6  -4    4.33    6.65   0
  -6  -6   4    2.27    9.03   0
  -6  -5   4    6.82    8.02   0
   6   5  -4    7.40    7.08   0
   6   5  -4   -0.94    6.43   0
   6   4  -4    8.98    6.45   0
  -6  -4   4   19.80    6.62   0
  -6  -4   4   12.83    6.30   0
   6   4  -4   22.93    6.12   0
  -6  -3   4    7.29    6.34   0
  -6  -3   4    9.64    6.53   0
   6   3  -4    1.46    6.13   0
   6   3  -4   -1.18    6.36   0
   6   2  -4   37.55    6.20   0
  -6  -2   4   33.75    6.90   0
   6   2  -4   35.00    6.03   0
  -6  -2   4   21.08    6.39   0
   6   1  -4    8.75    5.80   0
  -6  -1   4   12.08    6.03   0
   6   1  -4   10.54    5.97   0
  -6  -1   4   12.14    6.26   0
   6   0  -4   13.62    5.14   0
  -6   0   4    7.86    6.05   0
  -6   0   4   11.21    5.85   0
   6   0  -4   13.66    5.77   0
   6  -1  -4    2.48    5.82   0
  -6   1   4    2.60    6.10   0
  -6   1   4    8.68    6.00   0
   6  -1  -4    2.66    6.06   0
  -6   2   4    6.14    6.20   0
   6  -2  -4    2.03    6.19   0
   6  -2  -4   -8.82    6.08   0
  -6   2   4    8.97    6.57   0
   6  -3  -4    9.82    6.70   0
   6  -3  -4    3.80    6.50   0
  -6   3   4    6.77    5.82   0
  -6   3   4   -2.78    6.79   0
  -6   4   4   -3.31    6.88   0
  -6   4   4   13.06    7.25   0
   6  -4  -4   -4.20    6.91   0
   6  -5  -4    1.49    8.68   0
  -6   5   4    3.73    7.78   0
  -6   5   4   -2.91    8.03   0
  -6   6   4    3.99    8.79   0
   6  -6  -4   -2.65    9.64   0
  -6   6   4   -2.49    8.82   0
   5  11  -4    4.47    9.32   0
   5  10  -4    0.18    8.38   0
   5   9  -4    2.98    7.39   0
   5   8  -4    5.02    6.90   0
  -5  -8   4    2.05    7.94   0
   5   7  -4    6.16    6.68   0
  -5  -7   4    7.03    7.58   0
  -5  -6   4    4.81    6.64   0
  -5  -6   4    7.26    9.90   0
   5   6  -4    6.26    6.53   0
   5   6  -4    9.89    8.40   0
   5   5  -4    3.01    7.80   0
  -5  -5   4    0.09    7.99   0
   5   5  -4    9.11    6.38   0
  -5  -4   4    4.77    7.31   0
   5   4  -4   -6.37    6.31   0
   5   4  -4   11.97    6.18   0
  -5  -3   4    4.23    6.39   0
  -5  -3   4    5.17    6.22   0
   5   3  -4    4.64    5.49   0
   5   3  -4   11.05    6.13   0
  -5  -2   4   31.26    5.67   0
   5   2  -4   21.89    5.58   0
   5   2  -4   27.22    5.90   0
  -5  -2   4   24.60    6.12   0
  -5  -1   4    5.06    5.59   0
   5   1  -4    3.16    5.70   0
   5   1  -4    5.66    5.46   0
  -5  -1   4    9.53    6.09   0
  -5   0   4   29.62    5.74   0
   5   0  -4    7.97    5.69   0
  -5   0   4    6.34    5.77   0
   5   0  -4    7.34    5.51   0
   5  -1  -4   22.55    5.53   0
  -5   1   4   30.59    5.52   0
  -5   1   4   19.65    5.92   0
   5  -1  -4   22.21    5.83   0
   5  -2  -4   14.35    5.94   0
  -5   2   4   10.92    5.96   0
   5  -2  -4   18.20    5.10   0
  -5   2   4   20.15    5.84   0
   5  -3  -4    0.58    6.12   0
  -5   3   4    2.42    6.21   0
  -5   3   4   10.48    6.26   0
   5  -3  -4   -0.49    5.30   0
  -5   4   4   -1.77    6.48   0
  -5   4   4    0.49    6.41   0
   5  -4  -4    4.15    6.30   0
  -5   5   4    6.70    7.19   0
   5  -5  -4    3.46    7.11   0
  -5   5   4   -3.78    7.13   0
  -5   6   4   -0.86    7.71   0
   5  -6  -4    9.63    7.69   0
  -5   6   4    2.98    7.97   0
  -5   7   4   -0.87    9.82   0
  -5   7   4    8.35    8.89   0
   5  -7  -4   -0.16    8.63   0
   4  11  -4   10.48    9.36   0
   4  10  -4    2.09    8.11   0
   4   9  -4    8.56    7.65   0
   4   8  -4    9.96    7.07   0
  -4  -7   4   26.67    6.82   0
   4   7  -4   22.41    6.66   0
  -4  -6   4   10.43   13.87   0
   4   6  -4   17.98    6.43   0
  -4  -6   4   19.32    7.26   0
   4   6  -4   15.32   10.88   0
   4   5  -4    4.70    7.00   0
  -4  -5   4    9.10    6.96   0
   4   5  -4    9.02    7.56   0
  -4  -5   4    8.61    8.90   0
   4   4  -4   15.25    6.99   0
   4   4  -4   12.55    6.27   0
  -4  -4   4   19.71    7.87   0
  -4  -3   4    6.39    6.09   0
   4   3  -4    1.03    6.55   0
   4   3  -4    2.47    6.49   0
  -4  -3   4   -0.09    6.37   0
  -4  -2   4   35.39    6.00   0
   4   2  -4   34.92    6.33   0
  -4  -2   4   38.13    6.41   0
   4   2  -4   26.92    5.90   0
  -4  -1   4   16.14    5.52   0
   4   1  -4   19.02    6.32   0
  -4  -1   4   26.01    5.87   0
   4   1  -4   16.96    6.02   0
  -4   0   4    8.02    5.31   0
   4   0  -4    0.57    5.18   0
   4   0  -4    1.94    5.36   0
  -4   0   4    9.38    5.49   0
   4  -1  -4    8.57    5.36   0
  -4   1   4    8.11    5.40   0
   4  -1  -4    6.79    5.40   0
  -4   1   4    7.96    5.56   0
  -4   2   4   17.10    5.68   0
   4  -2  -4   12.96    5.74   0
   4  -2  -4   22.95    5.74   0
  -4   2   4   10.99    5.97   0
   4  -3  -4   50.51    6.06   0
   4  -3  -4   59.20    6.24   0
  -4   3   4   35.30    5.35   0
  -4   3   4   54.03    6.22   0
  -4   4   4    0.64    6.02   0
   4  -4  -4    2.98    5.85   0
  -4   4   4   -3.18    5.95   0
   4  -5  -4    3.63    6.38   0
  -4   5   4   -3.21    6.57   0
  -4   5   4    8.14    7.30   0
  -4   6   4   -9.57    7.13   0
  -4   6   4    5.44    7.97   0
   4  -6  -4    6.34    7.83   0
   4  -7  -4   -1.26    8.72   0
  -4   7   4    9.33    8.83   0
  -4   7   4    0.95    8.01   0
  -4   8   4   -1.29   10.11   0
   4  -8  -4   12.93    9.87   0
  -4   8   4   -0.83    9.03   0
   3   7  -4   18.07    6.52   0
   3   6  -4   14.88    7.23   0
   3   5  -4    4.39    6.80   0
   3   5  -4    5.63    9.19   0
  -3  -5   4    7.01   10.58   0
  -3  -5   4    2.08    6.68   0
   3   4  -4   17.24    6.90   0
  -3  -4   4   11.81    8.73   0
   3   4  -4    7.80    7.45   0
   3   3  -4   17.63    6.45   0
  -3  -3   4   16.06    6.83   0
   3   3  -4   15.64    7.00   0
  -3  -2   4   18.92    7.14   0
  -3  -2   4   19.27    6.48   0
   3   2  -4   19.19    6.12   0
   3   2  -4   21.51    6.07   0
  -3  -1   4   89.92    6.28   0
  -3  -1   4   78.07    7.25   0
   3   1  -4   87.48    6.01   0
   3   1  -4  100.57    6.93   0
  -3   0   4  594.02    7.95   0
   3   0  -4  660.51    8.32   0
  -3   0   4  556.33    8.60   0
   3   0  -4  572.56    7.91   0
  -3   1   4   52.18    5.47   0
   3  -1  -4   54.77    5.67   0
  -3   1   4   44.93    5.85   0
   3  -1  -4   46.08    5.31   0
   3  -2  -4   40.08    4.85   0
   3  -2  -4   32.46    5.35   0
  -3   2   4   33.49    5.59   0
  -3   2   4   42.34    5.49   0
   3  -3  -4   14.05    5.63   0
  -3   3   4   14.25    5.78   0
   3  -3  -4   10.35    5.78   0
  -3   3   4    6.67    5.80   0
  -3   4   4  150.77    6.70   0
  -3   4   4  152.81    6.77   0
   3  -4  -4  161.58    7.27   0
  -3   5   4   34.57    7.10   0
  -3   5   4   23.78    6.44   0
   3  -5  -4   41.67    6.91   0
   3  -6  -4   13.08    7.29   0
  -3   6   4   18.29    7.43   0
  -3   6   4   14.04    6.51   0
  -3   7   4    2.65    8.15   0
  -3   7   4   -9.44    7.26   0
   3  -7  -4    0.64    7.94   0
  -3   8   4    5.74    9.92   0
  -3   8   4    3.67    8.05   0
   3  -8  -4    1.85    9.05   0
  -3   9   4    8.24   10.42   0
  -3   9   4   -6.85    9.32   0
   3  -9  -4   -7.08   10.17   0
   2   5  -4   30.17   10.43   0
   2   4  -4   21.61    7.13   0
   2   4  -4   17.34    7.93   0
  -2  -4   4   15.43    8.44   0
  -2  -4   4   17.99    6.93   0
   2   3  -4   50.16    6.35   0
  -2  -3   4   51.56    7.40   0
  -2  -3   4   43.70    7.88   0
   2   3  -4   45.79    6.73   0
  -2  -2   4   23.50    7.13   0
   2   2  -4   21.69    6.30   0
  -2  -2   4   20.75    6.56   0
   2   2  -4   22.12    6.78   0
  -2  -1   4   23.24    5.92   0
  -2  -1   4   23.18    6.24   0
   2   1  -4   29.49    5.82   0
   2   1  -4   19.10    5.80   0
  -2   0   4   33.28    5.84   0
   2   0  -4   41.39    5.75   0
   2   0  -4   42.43    5.89   0
  -2   0   4   38.33    6.02   0
  -2   1   4   -4.47    5.43   0
   2  -1  -4    5.44    5.33   0
  -2   1   4    0.48    6.45   0
   2  -1  -4   -1.53    5.76   0
  -2   2   4  140.67    6.14   0
   2  -2  -4  129.42    5.98   0
   2  -2  -4  155.84    6.25   0
  -2   2   4  141.42    6.24   0
  -2   3   4   12.82    5.38   0
   2  -3  -4    8.89    5.43   0
  -2   3   4    2.17    5.37   0
   2  -3  -4    4.76    5.34   0
   2  -4  -4   12.40    5.56   0
  -2   4   4    5.16    5.63   0
  -2   4   4    1.50    5.80   0
  -2   5   4    3.83    6.00   0
   2  -5  -4   -1.97    5.79   0
  -2   5   4    1.59    5.86   0
  -2   6   4   26.14    7.44   0
   2  -6  -4   26.41    6.50   0
  -2   6   4   29.92    6.44   0
  -2   7   4    1.23    7.65   0
   2  -7  -4    2.68    7.56   0
  -2   7   4    3.32    6.71   0
  -2   8   4   -1.31    9.33   0
  -2   8   4   -6.11    7.42   0
   2  -8  -4   -7.45    9.06   0
   2  -9  -4    0.12   10.19   0
  -2   9   4    1.66    7.49   0
  -2   9   4    5.92    8.65   0
  -2   9   4    3.46   10.50   0
   1  10  -4    5.18   10.10   0
   1   6  -4    2.61   10.93   0
   1   6  -4    3.98   11.74   0
   1   5  -4   23.55    9.67   0
   1   4  -4    3.58    8.35   0
   1   3  -4   71.04    7.98   0
  -1  -3   4   82.47    8.06   0
  -1  -2   4   15.20    9.19   0
   1   2  -4   12.65    7.00   0
  -1  -2   4   10.45    6.78   0
   1   2  -4    7.47    6.73   0
   1   1  -4   29.04    6.13   0
  -1  -1   4   34.92    7.79   0
   1   1  -4   41.56    7.88   0
  -1  -1   4   37.98    7.06   0
  -1   0   4  188.93    8.21   0
   1   0  -4  223.66    7.95   0
  -1   0   4  188.33    7.72   0
   1   0  -4  186.57    6.80   0
  -1   1   4  489.58    8.02   0
   1  -1  -4  396.83    6.91   0
   1  -1  -4  557.52    9.11   0
  -1   1   4  527.57    9.13   0
  -1   2   4  200.01    6.82   0
   1  -2  -4  191.09    6.68   0
   1  -2  -4  231.98    7.57   0
  -1   2   4  208.97    6.94   0
  -1   3   4   33.25    5.80   0
  -1   3   4   28.66    5.72   0
   1  -3  -4   30.70    5.66   0
  -1   4   4   68.03    6.12   0
  -1   4   4   68.62    5.76   0
   1  -4  -4   76.40    6.55   0
  -1   5   4   25.96    6.05   0
  -1   5   4   29.71    6.54   0
   1  -5  -4   12.67    6.29   0
  -1   6   4   -2.05    6.88   0
  -1   6   4   -2.78    6.07   0
   1  -6  -4    2.01    6.64   0
  -1   7   4    5.22    7.16   0
  -1   7   4    6.70    6.36   0
   1  -7  -4    7.51    7.69   0
  -1   8   4    8.25    7.03   0
   1  -8  -4    7.10    8.51   0
  -1   8   4    1.60    6.05   0
  -1   8   4    7.17    7.97   0
  -1   9   4    0.88    7.88   0
  -1   9   4    2.02    7.73   0
  -1   9   4    1.20    9.71   0
   1  -9  -4    1.83    9.39   0
  -1  10   4    1.31    8.97   0
  -1  10   4    7.35    8.85   0
  -1  10   4    4.22   13.00   0
   0  10  -4   -7.73   10.62   0
   0   9  -4    1.28    8.32   0
   0   9  -4    4.58    9.41   0
   0   8  -4    7.99    7.55   0
   0   8  -4    1.68   14.54   0
   0   8  -4    4.06   15.35   0
   0   8  -4   10.06    7.49   0
   0   7  -4    7.28   10.69   0
   0   7  -4   -0.81    7.75   0
   0   7  -4    6.29   11.20   0
   0   6  -4   -0.70    7.20   0
   0   6  -4    2.98    8.79   0
   0   6  -4    3.36    9.33   0
   0   5  -4   23.40    8.60   0
   0   5  -4   35.77    7.77   0
   0   5  -4   26.45    8.11   0
   0   4  -4  101.31    7.35   0
   0   4  -4   98.33    8.59   0
   0   3  -4  209.17    8.03   0
   0   3  -4  191.73    8.36   0
   0  -2   4   52.67    6.79   0
   0   2  -4   52.05    7.72   0
   0   1  -4  248.53   11.59   0
   0  -1   4  215.45    7.70   0
   0   1  -4  216.04    8.08   0
   0   0   4 1781.38   13.42   0
   0   0  -4 1964.14   20.97   0
   0   0  -4 1613.63   12.87   0
   0   0   4 1895.29   21.90   0
   0   1   4   46.09    8.00   0
   0  -1  -4   52.45    8.09   0
   0   1   4   49.88    6.64   0
   0  -1  -4   37.96    6.48   0
   0   2   4    5.01    6.22   0
   0  -2  -4    0.72    5.80   0
   0   2   4    1.00    6.09   0
   0   3   4  570.50    8.52   0
   0   3   4  668.81    8.78   0
   0  -3  -4  579.11    8.52   0
   0   4   4    0.96    5.63   0
   0   4   4    4.16    6.45   0
   0  -4  -4    8.32    6.18   0
   0  -5  -4    7.67    6.64   0
   0   5   4    5.43    5.67   0
   0   5   4    6.08    6.52   0
   0  -6  -4    3.38    7.22   0
   0   6   4    5.77    5.88   0
   0   6   4    3.23    5.93   0
   0   6   4   -4.23    7.67   0
   0   7   4   54.93    6.57   0
   0  -7  -4   66.96    8.02   0
   0   7   4   50.67    8.13   0
   0   7   4   62.34    6.61   0
   0   8   4    6.45    6.74   0
   0  -8  -4    4.94    8.64   0
   0   8   4   10.42    8.40   0
   0   8   4    3.62    6.76   0
   0  -9  -4    6.93   10.34   0
   0   9   4    5.18    9.98   0
   0   9   4    4.07    7.60   0
   0   9   4    3.22    7.37   0
   0  10   4   11.31    8.31   0
   0  10   4    4.38    8.33   0
   0 -10  -4    1.28   10.07   0
   0  10   4    2.42   11.85   0
  -1   9  -4    0.01   16.03   0
  -1   9  -4    4.93    9.72   0
  -1   9  -4   -0.91    9.88   0
  -1   9  -4    0.56   16.30   0
  -1   8  -4    8.53    8.83   0
  -1   8  -4    4.14   12.35   0
  -1   8  -4    6.08    8.55   0
  -1   8  -4    3.48   12.00   0
  -1   7  -4    7.21    9.88   0
  -1   7  -4   11.05    8.03   0
  -1   7  -4    7.68   10.31   0
  -1   7  -4   11.22    7.85   0
  -1   6  -4    3.01    7.60   0
  -1   6  -4    4.11    8.76   0
  -1   6  -4    6.84    8.22   0
  -1   6  -4    3.27    7.29   0
  -1   5  -4   16.45    7.17   0
  -1   5  -4    9.60    7.81   0
  -1   5  -4    9.40    6.99   0
  -1   5  -4   14.31    6.19   0
  -1   4  -4   14.17    6.82   0
  -1   4  -4   12.37    7.22   0
  -1   3  -4  147.98    7.47   0
  -1   2  -4  105.82    7.13   0
   1  -1   4   98.67    6.48   0
  -1   1  -4   90.18    6.79   0
   1   0   4   56.11    6.62   0
  -1   0  -4   44.13    6.81   0
  -1  -1  -4  736.69   14.39   0
   1   1   4  883.45   17.60   0
   1   1   4  781.82    9.72   0
  -1  -1  -4  663.49    9.58   0
  -1  -2  -4   86.83    6.76   0
   1   2   4   94.99    7.87   0
   1   2   4   92.58    6.86   0
   1   3   4 1122.15   11.17   0
   1   3   4  978.15   10.38   0
  -1  -3  -4 1033.31   10.91   0
  -1  -4  -4   42.73    6.50   0
   1   4   4   43.13    6.42   0
   1   4   4   41.05    6.95   0
  -1  -5  -4    9.07    6.71   0
   1   5   4   10.81    5.85   0
   1   5   4    5.48    6.67   0
   1   6   4    8.06    6.14   0
   1   6   4   12.58    7.46   0
  -1  -6  -4    9.05    6.98   0
  -1  -7  -4    1.11    7.15   0
   1   7   4    8.81    8.33   0
   1   7   4    5.40    6.22   0
   1   7   4    5.69    6.06   0
   1   8   4    5.38    6.83   0
   1   8   4   11.64    6.65   0
   1   8   4   11.56    9.01   0
  -1  -8  -4   15.14    8.66   0
   1   9   4    0.35    7.14   0
  -1  -9  -4    3.20   10.02   0
   1   9   4    5.16    6.88   0
   1   9   4    1.57   10.54   0
  -1 -10  -4    2.90   11.75   0
   1  10   4    2.07    8.19   0
   1  10   4    7.91   12.14   0
   1  10   4    7.88    8.03   0
   1  11   4    2.04   17.15   0
   1  11   4    2.67    9.23   0
   1  11   4   -3.62    7.66   0
  -2   9  -4   -3.43   14.02   0
  -2   9  -4    3.30    9.58   0
  -2   9  -4    2.72   14.63   0
  -2   9  -4    6.55    9.30   0
  -2   8  -4   -1.87   10.93   0
  -2   8  -4    5.67    9.26   0
  -2   8  -4   -2.83    9.20   0
  -2   8  -4   -2.83   11.37   0
  -2   7  -4    1.10    8.65   0
  -2   7  -4    2.36    8.15   0
  -2   7  -4   -0.61    8.33   0
  -2   7  -4    7.97    9.59   0
  -2   6  -4    0.87    7.98   0
  -2   6  -4    4.04    7.59   0
  -2   6  -4   -4.74    8.08   0
  -2   5  -4   24.80    7.73   0
  -2   5  -4   20.44    7.29   0
  -2   5  -4   16.89    7.37   0
  -2   4  -4   17.90    6.89   0
  -2   4  -4   20.48    7.39   0
  -2   4  -4   20.87    6.47   0
  -2   3  -4   11.05    6.45   0
  -2   3  -4    4.83    5.98   0
  -2   3  -4   10.05    6.88   0
  -2   2  -4    6.44    6.47   0
  -2   2  -4    3.38    6.30   0
  -2   1  -4    1.93    5.96   0
  -2   1  -4    3.64    7.65   0
  -2   0  -4  118.33    6.54   0
  -2   0  -4  140.48   12.78   0
   2   1   4   -0.44    5.85   0
  -2  -1  -4    3.76    5.36   0
   2   1   4    1.50   10.89   0
  -2  -2  -4   28.11    6.39   0
  -2  -2  -4   29.86    7.39   0
   2   2   4   38.15    6.17   0
  -2  -3  -4   76.66    7.19   0
   2   3   4   78.14    7.27   0
  -2  -3  -4   64.90    6.68   0
   2   4   4  256.82    7.63   0
   2   4   4  261.47    8.08   0
  -2  -4  -4  239.82    7.86   0
  -2  -5  -4  579.16    9.57   0
   2   5   4  597.51    8.38   0
   2   5   4  579.66    9.95   0
  -2  -6  -4    5.23    7.48   0
   2   6   4   10.65    8.07   0
   2   6   4   11.46    6.13   0
   2   7   4    5.48    8.25   0
  -2  -7  -4    5.80    7.62   0
   2   7   4    0.60    6.16   0
  -2  -8  -4   -2.58    9.07   0
   2   8   4   -2.13    6.49   0
   2   8   4    4.03    9.18   0
  -2  -9  -4   11.47   10.63   0
   2   9   4    7.60   11.20   0
   2   9   4   10.42    7.07   0
  -2 -10  -4    2.18   12.24   0
   2  10   4   -0.17    7.80   0
   2  10   4    3.99   13.65   0
   2  10   4    6.14    7.52   0
   2  11   4   -3.92    8.52   0
  -3   8  -4    7.37    8.99   0
  -3   8  -4    0.77   11.54   0
  -3   8  -4    1.68    8.75   0
  -3   8  -4    1.75   11.74   0
  -3   7  -4    4.91    9.35   0
  -3   7  -4   -3.74    8.10   0
  -3   7  -4    3.36   10.29   0
  -3   7  -4    4.42    8.79   0
  -3   6  -4    4.41    7.81   0
  -3   6  -4    0.90    7.76   0
  -3   6  -4    2.75    7.88   0
  -3   5  -4    9.48    7.42   0
  -3   5  -4    5.57    7.43   0
  -3   5  -4   12.70    7.19   0
  -3   4  -4   27.51    6.70   0
  -3   4  -4   15.73    6.93   0
  -3   4  -4   10.82    7.04   0
  -3   3  -4  143.02    7.26   0
  -3   3  -4  147.54    7.16   0
  -3   3  -4  147.84    6.77   0
  -3   2  -4   14.25    5.88   0
  -3   2  -4   10.32    5.51   0
  -3   2  -4    6.59    6.82   0
  -3   1  -4   57.53    5.99   0
  -3   1  -4   46.02    6.70   0
  -3   0  -4    9.61    7.84   0
  -3   0  -4    4.00    5.81   0
   3   0   4    5.49    7.09   0
  -3  -1  -4   49.48    6.01   0
  -3  -1  -4   51.57    8.94   0
   3   1   4   55.26    8.34   0
   3   2   4  584.44   11.05   0
  -3  -2  -4  532.43    8.36   0
   3   3   4  105.60    7.05   0
  -3  -3  -4   95.82    6.70   0
   3   4   4    7.29    6.29   0
  -3  -4  -4    4.22    6.24   0
  -3  -4  -4    6.08    6.73   0
   3   5   4   55.28    6.81   0
  -3  -5  -4   53.11    6.11   0
  -3  -5  -4   50.41    7.15   0
  -3  -6  -4   -0.30    7.25   0
   3   6   4    7.64    7.96   0
  -3  -7  -4    4.64    8.02   0
   3   7   4    2.48    8.40   0
   3   8   4    2.62    9.42   0
  -3  -8  -4   -0.23    8.97   0
   3   9   4    2.56   11.80   0
  -3  -9  -4    1.22   11.73   0
  -4   7  -4   -4.97   10.42   0
  -4   7  -4    4.41    9.58   0
  -4   7  -4    3.41   10.21   0
  -4   6  -4    4.75    8.27   0
  -4   6  -4    0.66    8.39   0
  -4   6  -4    3.29    8.52   0
  -4   5  -4    9.41    7.01   0
  -4   5  -4    3.59    7.64   0
  -4   5  -4    4.66    7.57   0
  -4   4  -4    4.40    6.54   0
  -4   4  -4    7.82    7.32   0
  -4   4  -4   -0.36    7.10   0
  -4   3  -4   50.26    6.19   0
  -4   3  -4   51.91    7.29   0
  -4   2  -4  251.36    7.22   0
  -4   2  -4  247.90    8.14   0
  -4   1  -4  243.67    6.31   0
   4  -1   4  242.90    8.38   0
  -4   1  -4  234.32    7.88   0
  -4   0  -4    8.60    4.48   0
   4   0   4    9.03    6.43   0
  -4   0  -4    4.03    5.57   0
  -4   0  -4    9.76    6.64   0
  -4  -1  -4   26.15    5.42   0
   4   1   4   18.55    6.54   0
  -4  -1  -4   18.59    7.02   0
  -4  -2  -4   17.71    7.20   0
  -4  -2  -4   21.40    5.79   0
   4   2   4   17.73    7.00   0
  -4  -3  -4  202.30    7.02   0
   4   3   4  211.98    8.14   0
   4   4   4  246.21    8.04   0
  -4  -4  -4  236.07    7.87   0
  -4  -5  -4    1.84    6.73   0
  -4  -5  -4   -4.13    7.37   0
  -4  -6  -4  169.73    6.86   0
  -4  -6  -4  159.39    8.83   0
  -4  -7  -4  316.90   10.49   0
  -4  -7  -4  327.17    7.81   0
  -4  -8  -4    3.52    9.70   0
  -4  -9  -4    5.20   13.63   0
  -5   7  -4    1.21   10.61   0
  -5   7  -4   10.04   11.25   0
  -5   6  -4    0.21    8.15   0
  -5   6  -4   -2.50    9.19   0
  -5   6  -4    7.34    8.41   0
  -5   5  -4    0.03    7.54   0
  -5   5  -4    2.06    7.28   0
  -5   5  -4    0.85    8.31   0
  -5   4  -4   -0.12    6.57   0
  -5   4  -4   -2.50    7.46   0
  -5   3  -4    3.54    7.17   0
  -5   3  -4    3.21    6.10   0
  -5   2  -4   80.42    6.25   0
  -5   2  -4   78.39    7.25   0
   5  -1   4   76.97    7.18   0
  -5   1  -4   71.42    7.46   0
  -5   1  -4   77.41    6.83   0
   5   0   4  219.65    8.48   0
  -5   0  -4  247.10    6.57   0
  -5   0  -4  236.24    8.02   0
  -5  -1  -4   29.49    5.41   0
  -5  -1  -4   23.48    7.25   0
   5   1   4   19.55    6.84   0
  -5  -2  -4    6.18    7.39   0
  -5  -2  -4    1.34    5.53   0
   5   2   4    2.66    6.08   0
  -5  -3  -4   55.98    6.77   0
   5   3   4   54.57    6.90   0
   5   4   4   23.99    7.20   0
  -5  -4  -4   27.96    6.02   0
   5   5   4    5.81    6.38   0
  -5  -5  -4    4.16    6.63   0
   5   6   4   33.80    7.40   0
  -5  -6  -4   32.71    6.39   0
  -5  -6  -4   32.05    7.89   0
  -5  -7  -4   44.81    8.63   0
  -5  -7  -4   45.48    6.44   0
  -5  -8  -4   52.11    5.88   0
  -5  -8  -4   53.86    9.83   0
  -5  -9  -4    5.68   12.36   0
  -6   6  -4    6.52    9.05   0
  -6   6  -4    3.33   10.27   0
  -6   6  -4    3.61   10.04   0
  -6   5  -4   -5.35    9.34   0
  -6   5  -4    7.12    8.95   0
  -6   5  -4    2.34    8.25   0
  -6   4  -4    5.40    7.45   0
  -6   4  -4    5.57    7.28   0
  -6   3  -4   -6.81    7.49   0
  -6   3  -4    7.34    6.40   0
  -6   2  -4   16.92    7.25   0
  -6   2  -4    7.77    6.14   0
  -6   1  -4   14.19    5.93   0
   6  -1   4    2.39    6.87   0
  -6   1  -4   -1.07    7.04   0
  -6   0  -4  170.99    7.79   0
   6   0   4  141.45    7.90   0
  -6   0  -4  175.83    6.74   0
  -6  -1  -4   92.09    7.32   0
   6   1   4   77.51    7.15   0
  -6  -1  -4   98.86    5.97   0
  -6  -2  -4   17.02    5.63   0
  -6  -2  -4   16.65    6.89   0
   6   2   4   15.14    6.37   0
  -6  -3  -4    2.85    6.54   0
  -6  -3  -4    5.60    6.76   0
  -6  -3  -4    6.53    5.50   0
   6   3   4    3.06    6.37   0
  -6  -4  -4   -2.92    5.70   0
   6   4   4    4.18    6.56   0
  -6  -4  -4    5.93    5.25   0
  -6  -5  -4    3.88    6.17   0
  -6  -5  -4    5.18    6.60   0
   6   5   4    0.67    6.06   0
   6   6   4   21.51    6.72   0
  -6  -6  -4   21.85    7.27   0
  -6  -6  -4   23.22    7.95   0
   6   7   4    6.36    6.42   0
  -6  -7  -4    6.02    6.30   0
  -6  -7  -4    3.14    7.71   0
  -6  -7  -4   -0.95    8.23   0
  -6  -8  -4    3.20    9.25   0
  -6  -8  -4    4.24    5.57   0
   6   8   4   16.25    6.82   0
  -6  -8  -4   -2.08    9.11   0
  -6  -9  -4    2.18    6.80   0
  -6  -9  -4    1.86   11.07   0
  -6  -9  -4    3.91   11.47   0
  -7   5  -4    9.90    9.06   0
  -7   5  -4    1.14   10.40   0
  -7   5  -4    3.28   10.12   0
  -7   4  -4   10.27    7.93   0
  -7   4  -4    2.88    8.37   0
  -7   3  -4    6.58    7.13   0
  -7   3  -4   -2.36    8.51   0
  -7   2  -4    5.73    6.71   0
  -7   2  -4    5.65    7.92   0
  -7   1  -4    8.18    7.73   0
   7  -1   4    8.94    7.35   0
  -7   1  -4    5.24    6.41   0
  -7   0  -4    9.55    6.03   0
  -7   0  -4   21.41    7.41   0
   7   0   4    6.20    7.12   0
  -7  -1  -4   23.91    5.24   0
   7   1   4   28.45    7.08   0
  -7  -1  -4   33.09    7.36   0
  -7  -2  -4  280.74    8.91   0
   7   2   4  240.04    8.61   0
  -7  -2  -4  320.09    7.30   0
  -7  -3  -4   86.54    7.76   0
   7   3   4   68.67    7.28   0
  -7  -3  -4   92.03    6.35   0
  -7  -3  -4   92.28    6.61   0
  -7  -4  -4    7.58    5.76   0
  -7  -4  -4    5.05    6.16   0
   7   4   4    6.32    6.70   0
  -7  -5  -4   20.67    6.83   0
  -7  -5  -4   24.37    6.59   0
   7   5   4   19.62    6.99   0
  -7  -6  -4    8.76    6.95   0
  -7  -6  -4   16.21    7.26   0
   7   6   4    9.10    6.38   0
   7   7   4    0.60    6.32   0
  -7  -7  -4    2.96    7.91   0
  -7  -7  -4   -3.53    6.52   0
  -7  -7  -4    2.53    6.63   0
  -7  -8  -4   13.67    8.58   0
   7   8   4    7.98    6.88   0
  -7  -8  -4   13.42    9.09   0
  -7  -8  -4    8.29    6.82   0
   7   9   4   -5.83    7.22   0
  -7  -9  -4   -1.41    6.98   0
  -7  -9  -4    5.43   10.81   0
  -7  -9  -4   -2.35   10.49   0
   7  10   4    7.19    7.74   0
  -7 -10  -4    3.07    6.39   0
   7  11   4    3.26    8.58   0
   7  12   4   -4.12    9.39   0
  -8   4  -4   -1.05    8.99   0
  -8   4  -4    0.69    9.31   0
  -8   4  -4   11.11   10.51   0
  -8   3  -4   -1.37    8.47   0
  -8   3  -4    4.17    9.55   0
  -8   2  -4    7.93    7.85   0
  -8   2  -4    0.86    7.48   0
  -8   1  -4    7.31    8.20   0
   8  -1   4    1.50    8.15   0
  -8   1  -4    0.63    6.94   0
  -8   0  -4    5.09    7.71   0
   8   0   4    7.15    7.63   0
  -8   0  -4   -2.29    6.48   0
  -8  -1  -4    2.36    6.06   0
   8   1   4   -4.39    7.19   0
  -8  -1  -4    6.68    6.86   0
  -8  -2  -4   40.54    7.83   0
   8   2   4   34.99    7.61   0
  -8  -2  -4   46.97    6.55   0
  -8  -3  -4   -2.19    7.66   0
  -8  -3  -4    3.71    6.16   0
   8   3   4    0.75    7.32   0
  -8  -4  -4   69.32    7.05   0
  -8  -4  -4   87.65    7.26   0
   8   4   4   67.58    7.68   0
  -8  -4  -4   90.75    6.36   0
  -8  -5  -4    8.48    6.40   0
   8   5   4    2.97    6.44   0
  -8  -5  -4    3.49    6.04   0
  -8  -6  -4    5.04    6.53   0
  -8  -6  -4    0.95    7.03   0
   8   6   4    9.42    7.44   0
  -8  -7  -4    1.71    7.42   0
  -8  -7  -4    1.82    8.43   0
   8   7   4    7.86    6.72   0
   8   8   4    9.29    6.84   0
  -8  -8  -4    4.07    7.12   0
  -8  -8  -4    1.70    8.11   0
  -8  -8  -4    4.75    9.22   0
   8   9   4    2.82    7.39   0
  -8  -9  -4   -6.33    7.10   0
  -8  -9  -4    5.00   10.50   0
  -8  -9  -4    4.64   10.04   0
  -8 -10  -4    0.68   14.51   0
   8  10   4   11.56    7.92   0
  -8 -10  -4   -4.38    7.69   0
  -8 -10  -4    6.72   13.12   0
   8  11   4    3.09    8.54   0
  -8 -11  -4   -0.78    9.31   0
   8  12   4    2.63    9.63   0
  -9   2  -4   -0.84    8.30   0
  -9   2  -4    1.86    9.99   0
   9  -1   4    8.21    9.17   0
  -9   1  -4    1.30    8.08   0
  -9   1  -4   -3.14    8.06   0
  -9   0  -4    1.32    7.35   0
   9   0   4    8.30    8.63   0
  -9   0  -4   -0.34    8.54   0
   9   1   4    3.26    8.17   0
  -9  -1  -4    4.47    6.71   0
  -9  -1  -4    3.42    7.37   0
  -9  -2  -4   -2.57    7.08   0
   9   2   4    6.04    6.93   0
  -9  -2  -4   -0.57    5.73   0
  -9  -3  -4   10.95    6.79   0
   9   3   4    2.38    7.78   0
  -9  -3  -4   11.94    6.74   0
  -9  -4  -4   29.63    6.83   0
   9   4   4   15.06    7.73   0
  -9  -4  -4   26.45    7.26   0
  -9  -4  -4   36.56    6.82   0
  -9  -5  -4    2.15    6.81   0
   9   5   4    3.84    6.80   0
  -9  -5  -4    7.21    6.39   0
  -9  -6  -4    1.60    6.85   0
   9   6   4    0.74    6.99   0
  -9  -6  -4    8.58    6.90   0
  -9  -7  -4    3.72    7.92   0
  -9  -7  -4   -1.59    7.59   0
   9   7   4   13.44    6.92   0
  -9  -8  -4    9.28    8.85   0
  -9  -8  -4    1.67    8.61   0
   9   8   4   -0.18    8.07   0
  -9  -9  -4    4.98    9.31   0
  -9  -9  -4    7.01    7.68   0
  -9  -9  -4   -1.43    9.88   0
   9   9   4   -2.61    7.67   0
   9  10   4    4.26    8.22   0
  -9 -10  -4   13.29    8.11   0
  -9 -10  -4    3.37   12.14   0
  -9 -10  -4    5.76   13.28   0
  -9 -11  -4    3.75    8.77   0
   9  11   4    7.86    8.90   0
 -10   1  -4    2.37    9.20   0
  10  -1   4   -3.82   10.29   0
 -10   1  -4   -2.11   10.26   0
 -10   0  -4    9.03    8.33   0
  10   0   4    7.21    8.61   0
 -10   0  -4   -4.04    9.58   0
 -10  -1  -4    3.43    7.63   0
  10   1   4    7.42    8.04   0
 -10  -1  -4    1.09    8.15   0
 -10  -2  -4    5.98    8.69   0
  10   2   4   -1.98    8.60   0
 -10  -2  -4    3.87    7.38   0
 -10  -3  -4    8.64    7.67   0
 -10  -3  -4   -2.94    7.21   0
  10   3   4   -4.42    7.64   0
 -10  -4  -4   -0.68    7.31   0
 -10  -4  -4    4.76    6.90   0
 -10  -4  -4    0.21    8.20   0
  10   4   4    5.83    7.28   0
 -10  -5  -4   10.10    7.35   0
 -10  -5  -4    7.77    7.21   0
  10   5   4    2.78    7.29   0
 -10  -6  -4    4.61    7.22   0
 -10  -6  -4   11.40    7.02   0
  10   6   4    9.90    8.32   0
 -10  -7  -4    6.63    8.57   0
 -10  -7  -4   -1.62    8.26   0
  10   7   4   -5.60    7.80   0
  10   8   4   -0.99    8.00   0
 -10  -8  -4    2.84    9.51   0
 -10  -8  -4    1.30    8.48   0
 -10  -9  -4    2.45    9.87   0
 -10  -9  -4   -0.11    8.23   0
 -10  -9  -4   13.47   10.96   0
  10   9   4    7.15    8.30   0
 -10 -10  -4    2.87   12.22   0
 -10 -10  -4   -2.04    8.59   0
 -10 -10  -4   -3.19   12.61   0
  10  10   4    1.14    8.66   0
 -10 -11  -4    8.06    9.34   0
  10  11   4    4.18    9.27   0
 -10 -11  -4    1.39   19.01   0
 -11  -1  -4    5.24    8.73   0
 -11  -1  -4    9.48   10.47   0
  11   1   4    3.97   10.42   0
 -11  -2  -4    8.65    8.77   0
 -11  -2  -4    2.16    8.35   0
  11   2   4    0.50    8.69   0
 -11  -3  -4    5.81    8.51   0
 -11  -3  -4    1.45    8.08   0
  11   3   4    3.50    8.37   0
 -11  -4  -4    5.70    9.29   0
 -11  -4  -4    4.64    7.80   0
  11   4   4   12.82    9.08   0
 -11  -4  -4   -7.23    7.93   0
 -11  -5  -4   -3.19    8.56   0
 -11  -5  -4    0.65    8.07   0
  11   5   4    1.35    8.24   0
 -11  -6  -4   11.94    9.09   0
 -11  -6  -4   10.97    8.93   0
  11   6   4   -8.90    9.24   0
 -11  -7  -4    0.24    9.26   0
 -11  -7  -4    2.36    9.00   0
  11   7   4   12.63    8.33   0
 -11  -8  -4    4.75    9.59   0
 -11  -8  -4   11.77    9.23   0
  11   8   4    0.66    8.57   0
 -11  -9  -4    3.58   10.75   0
 -11  -9  -4    4.95   10.99   0
  11   9   4   12.83    9.14   0
 -11 -10  -4   -0.26   12.70   0
 -11 -10  -4    5.19    9.44   0
 -12  -4  -4    3.45   10.46   0
 -12  -4  -4    5.04    9.31   0
 -12  -4  -4    9.99    8.77   0
  12   4   4    0.45    9.30   0
 -12  -5  -4   10.79    9.05   0
 -12  -5  -4    9.42    9.02   0
  12   5   4    5.97    9.22   0
 -12  -6  -4    6.87    8.88   0
 -12  -6  -4    1.87   10.17   0
  12   6   4   -7.67   10.30   0
 -12  -7  -4    1.11    9.32   0
 -12  -7  -4    4.76    9.97   0
  12   7   4    7.83   10.19   0
 -12  -8  -4    4.28    9.46   0
  12   8   4    6.41    9.33   0
 -11  -5   5   -1.48    9.28   0
 -11  -4   5   -0.28    9.24   0
  11   4  -5    5.79   10.07   0
  11   4  -5    7.17    7.93   0
  10   8  -5   -0.18    9.24   0
 -10  -8   5   -1.73   12.31   0
 -10  -7   5    3.03   10.83   0
  10   7  -5   14.96    8.69   0
 -10  -6   5    1.55   10.41   0
  10   6  -5    4.22    9.23   0
  10   6  -5   -0.80    8.67   0
 -10  -5   5    0.06    8.35   0
 -10  -5   5   -1.38    9.14   0
  10   5  -5    1.25    8.35   0
  10   5  -5    4.14    9.05   0
 -10  -4   5    0.06    8.30   0
 -10  -4   5    0.04    8.33   0
  10   4  -5    2.56    8.14   0
  10   4  -5   -2.03    8.97   0
  10   3  -5    9.02    7.87   0
  10   3  -5   -3.35    8.19   0
 -10  -3   5    1.96    8.08   0
 -10  -3   5   -3.28    8.28   0
 -10  -2   5   -3.94    8.34   0
  10   2  -5    5.64    7.22   0
 -10  -2   5    5.63    8.17   0
  10   2  -5    3.46    8.05   0
 -10  -1   5    5.84    8.63   0
  10   1  -5   -5.40    7.49   0
  10   1  -5    3.72    8.66   0
 -10  -1   5   -2.99    8.44   0
  10   0  -5    1.40    7.93   0
  10   0  -5    2.43    7.68   0
 -10   0   5    6.21    7.88   0
 -10   0   5    5.83    9.04   0
  -9  -9   5    2.77   10.47   0
   9   9  -5    0.10    9.05   0
   9   8  -5    3.79    8.42   0
  -9  -8   5    5.44   13.09   0
  -9  -7   5    7.82    9.99   0
   9   7  -5   -3.27    8.26   0
   9   6  -5   -3.24    8.50   0
  -9  -6   5    5.11    9.47   0
   9   6  -5    2.42    7.87   0
  -9  -5   5   -1.28    8.05   0
  -9  -5   5    2.15    8.32   0
   9   5  -5    3.08    8.18   0
   9   5  -5    0.06    7.86   0
  -9  -4   5   -4.83    7.72   0
  -9  -4   5   -1.48    7.29   0
   9   4  -5    7.26    6.57   0
   9   4  -5   -2.75    7.27   0
  -9  -3   5    4.13    7.49   0
  -9  -3   5   -0.71    7.44   0
   9   3  -5    4.68    7.18   0
   9   3  -5    1.70    6.66   0
  -9  -2   5   -1.97    7.15   0
   9   2  -5    4.15    7.53   0
   9   2  -5    1.98    7.23   0
  -9  -2   5    3.10    7.69   0
  -9  -1   5   -3.40    7.52   0
   9   1  -5    2.46    7.49   0
   9   1  -5    8.79    7.60   0
  -9  -1   5   14.80    7.54   0
  -9   0   5    5.54    7.91   0
   9   0  -5   -1.65    6.70   0
   9   0  -5    4.89    7.98   0
  -9   0   5    4.61    7.89   0
   9  -1  -5   10.77    8.22   0
   9  -1  -5   -9.39    8.51   0
  -9   1   5    4.73    7.07   0
  -9   1   5   -1.21    8.29   0
   9  -2  -5    4.35    8.95   0
   9  -2  -5    4.71    8.90   0
  -9   2   5    7.71    8.94   0
  -9   2   5   17.62    9.19   0
  -8 -10   5    9.79   10.73   0
   8  10  -5    4.19    9.36   0
  -8  -9   5   -1.73    9.82   0
   8   9  -5   -3.12    8.48   0
  -8  -8   5   -0.10   13.72   0
  -8  -8   5    4.43    8.36   0
   8   8  -5    5.04    7.92   0
  -8  -7   5   -0.21   10.77   0
   8   7  -5   -0.46    6.64   0
   8   7  -5    4.51   10.33   0
  -8  -6   5    9.95    8.74   0
   8   6  -5   -1.51    8.68   0
   8   6  -5   -4.67    7.39   0
  -8  -5   5   11.88    7.15   0
   8   5  -5    5.46    7.66   0
  -8  -5   5   -0.77    7.72   0
   8   5  -5    4.98    6.14   0
  -8  -4   5   -1.75    7.01   0
  -8  -4   5    2.90    6.74   0
   8   4  -5    1.96    6.68   0
   8   4  -5    5.57    6.95   0
   8   3  -5   10.89    6.82   0
  -8  -3   5    8.37    7.02   0
   8   3  -5   14.68    7.03   0
  -8  -3   5   14.77    6.71   0
   8   2  -5   -8.70    6.69   0
   8   2  -5    4.27    6.86   0
  -8  -2   5    0.42    6.52   0
  -8  -2   5   -2.35    7.09   0
   8   1  -5    3.52    6.87   0
  -8  -1   5    6.52    6.98   0
   8   1  -5    7.88    6.84   0
  -8  -1   5   -0.58    7.14   0
   8   0  -5    4.81    7.07   0
   8   0  -5    5.60    6.81   0
  -8   0   5    4.34    7.05   0
  -8   0   5    8.64    7.19   0
  -8   1   5    6.13    6.31   0
   8  -1  -5   -6.37    7.34   0
   8  -1  -5    7.07    7.04   0
  -8   1   5    4.68    7.42   0
   8  -2  -5    1.59    7.94   0
   8  -2  -5    6.00    7.77   0
  -8   2   5   18.00    7.96   0
  -8   2   5    3.26    6.77   0
   8  -3  -5   -2.12    8.62   0
   8  -3  -5    3.30    8.58   0
  -8   3   5    7.13    8.48   0
  -8   3   5    7.88    8.48   0
   7  10  -5    1.52    8.96   0
  -7  -9   5   -2.85    9.33   0
   7   9  -5    9.37    8.01   0
  -7  -8   5    6.83    7.85   0
   7   8  -5    3.25    7.52   0
   7   7  -5    1.62    9.95   0
  -7  -7   5   -2.10   10.94   0
   7   7  -5   13.52    7.26   0
   7   6  -5    4.51    7.40   0
   7   6  -5   19.06    7.01   0
  -7  -6   5    3.41    8.38   0
  -7  -5   5   10.03    7.51   0
   7   5  -5    1.82    7.36   0
   7   5  -5    4.07    6.83   0
   7   4  -5    2.98    7.13   0
  -7  -4   5    9.58    7.32   0
   7   4  -5    5.56    6.74   0
  -7  -4   5    8.65    6.95   0
  -7  -3   5   19.12    7.20   0
  -7  -3   5   11.49    6.72   0
   7   3  -5    8.12    6.68   0
   7   3  -5    6.19    6.09   0
  -7  -2   5    8.27    6.26   0
   7   2  -5   11.25    6.54   0
   7   2  -5    7.04    6.35   0
  -7  -2   5    9.73    6.65   0
   7   1  -5   13.15    6.49   0
  -7  -1   5   20.34    5.59   0
  -7  -1   5   10.23    6.66   0
   7   1  -5   10.77    6.43   0
   7   0  -5    0.35    6.34   0
  -7   0   5    7.44    6.51   0
  -7   0   5   10.20    6.41   0
   7   0  -5    0.30    6.38   0
   7  -1  -5   -1.44    6.53   0
  -7   1   5   -2.54    6.57   0
   7  -1  -5   -6.57    6.62   0
  -7   1   5    3.53    6.77   0
   7  -2  -5    5.51    6.84   0
  -7   2   5    8.21    6.77   0
  -7   2   5    7.60    6.14   0
   7  -2  -5    0.55    6.85   0
  -7   3   5   16.72    7.77   0
   7  -3  -5    3.21    7.51   0
   7  -3  -5   -2.07    7.60   0
  -7   3   5   13.35    7.62   0
  -7   4   5    8.19    8.25   0
  -7   4   5  -11.76    8.01   0
   7  -4  -5    5.09    7.98   0
  -7   5   5   -8.76    9.03   0
   7  -5  -5   -3.35    8.66   0
  -7   5   5    2.67    9.05   0
   6  10  -5    7.45    9.68   0
   6   9  -5   -2.24    7.96   0
  -6  -8   5    1.77    8.44   0
   6   8  -5    5.22    7.33   0
   6   7  -5   -0.20    3.32   0
   6   7  -5    0.85   10.41   0
  -6  -7   5    1.89   12.07   0
  -6  -7   5    6.22    7.96   0
   6   7  -5   -6.89    7.70   0
   6   6  -5    4.86    6.65   0
   6   6  -5    7.71    8.46   0
  -6  -6   5    7.11    8.71   0
  -6  -5   5   -0.68    7.67   0
   6   5  -5    3.19    6.32   0
   6   5  -5    1.90    6.74   0
  -6  -4   5   -2.46    6.47   0
  -6  -4   5    3.60    6.78   0
   6   4  -5    4.70    6.31   0
   6   4  -5    0.13    6.02   0
  -6  -3   5   37.05    6.62   0
  -6  -3   5   35.38    6.83   0
   6   3  -5   32.47    6.45   0
   6   3  -5   30.71    6.11   0
  -6  -2   5   11.86    6.11   0
   6   2  -5   18.55    6.28   0
   6   2  -5    7.03    5.99   0
  -6  -2   5    2.17    6.48   0
   6   1  -5   35.86    6.22   0
   6   1  -5   34.82    6.14   0
  -6  -1   5   26.52    6.54   0
  -6  -1   5   43.06    6.25   0
   6   0  -5   27.49    6.23   0
  -6   0   5   43.28    6.27   0
   6   0  -5   43.63    6.54   0
  -6   0   5   33.23    6.75   0
  -6   1   5    0.02    5.16   0
   6  -1  -5    3.43    6.09   0
   6  -1  -5    0.54    6.00   0
  -6   1   5    1.65    6.28   0
   6  -2  -5    7.16    6.46   0
  -6   2   5    9.11    6.31   0
  -6   2   5    9.64    6.40   0
   6  -2  -5    4.12    5.55   0
   6  -3  -5    6.26    6.84   0
  -6   3   5    2.13    6.84   0
  -6   3   5    1.17    6.68   0
   6  -3  -5    5.80    6.86   0
  -6   4   5   -0.96    7.43   0
   6  -4  -5   -5.08    7.07   0
   6  -4  -5   -4.24    7.29   0
  -6   4   5    2.16    7.30   0
  -6   5   5    7.01    8.04   0
   6  -5  -5   -6.06    7.89   0
  -6   5   5    5.72    8.01   0
   6  -6  -5    4.32    8.84   0
  -6   6   5   -0.45    8.91   0
  -6   6   5   11.31    9.00   0
   5  10  -5    4.06    8.69   0
   5   9  -5    5.00    8.61   0
   5   8  -5    2.60    7.22   0
   5   7  -5    8.16    6.74   0
  -5  -7   5    1.10    7.76   0
   5   6  -5    0.25    8.97   0
  -5  -6   5    8.32    7.54   0
  -5  -6   5    4.36    9.60   0
   5   6  -5   10.11    6.53   0
   5   5  -5   12.40    7.21   0
  -5  -5   5    9.21    8.18   0
   5   5  -5   13.73    6.33   0
  -5  -4   5   -2.33    7.32   0
   5   4  -5    2.30    7.25   0
   5   4  -5    2.12    6.17   0
  -5  -3   5   20.74    6.47   0
  -5  -3   5   29.84    6.52   0
   5   3  -5   23.76    5.70   0
   5   3  -5   27.64    6.12   0
  -5  -2   5    5.43    5.66   0
   5   2  -5   -6.39    6.22   0
   5   2  -5    0.42    5.98   0
  -5  -2   5    0.99    6.16   0
   5   1  -5    1.57    5.73   0
  -5  -1   5    6.60    5.81   0
   5   1  -5   -1.58    5.83   0
  -5  -1   5   -4.55    6.08   0
  -5   0   5   14.01    6.04   0
   5   0  -5   10.81    5.93   0
   5   0  -5   16.67    5.92   0
  -5   0   5   19.94    6.21   0
  -5   1   5  178.37    6.61   0
   5  -1  -5  165.86    6.40   0
   5  -1  -5  172.09    6.97   0
  -5   1   5  148.62    7.02   0
  -5   2   5   27.83    6.20   0
   5  -2  -5   27.98    6.15   0
  -5   2   5   18.18    6.26   0
   5  -2  -5   28.13    6.52   0
  -5   3   5   -2.84    6.57   0
  -5   3   5    1.17    6.29   0
   5  -3  -5   -2.68    6.21   0
   5  -3  -5    3.97    6.39   0
   5  -4  -5   -2.68    6.65   0
  -5   4   5    4.11    7.54   0
  -5   4   5    5.11    6.60   0
   5  -4  -5    8.32    6.55   0
   5  -5  -5    2.69    7.21   0
  -5   5   5   -4.52    7.24   0
  -5   5   5    6.46    7.15   0
  -5   6   5    8.68    8.88   0
  -5   6   5    4.31    7.90   0
   5  -6  -5   -1.80    8.62   0
   5  -7  -5    0.80    8.90   0
  -5   7   5   -1.45    8.93   0
  -5   7   5    5.34    7.91   0
   4  10  -5   -3.91    8.77   0
   4   9  -5    4.03    7.94   0
   4   8  -5   18.62    7.16   0
   4   7  -5   31.99    6.83   0
   4   6  -5   14.45    6.48   0
  -4  -6   5   10.97   11.12   0
  -4  -6   5   17.11    7.62   0
   4   6  -5   10.67   10.00   0
   4   5  -5   37.23    8.20   0
  -4  -5   5   35.90    8.89   0
  -4  -5   5   34.09    7.45   0
   4   5  -5   39.77    7.27   0
   4   4  -5   45.88    7.22   0
  -4  -4   5   51.41    7.58   0
   4   4  -5   64.15    6.28   0
  -4  -3   5   27.30    6.50   0
  -4  -3   5   16.19    7.11   0
   4   3  -5   22.22    6.02   0
   4   3  -5   26.49    6.27   0
  -4  -2   5    1.47    6.18   0
  -4  -2   5    6.00    6.53   0
   4   2  -5    6.14    5.79   0
   4   2  -5    7.36    6.16   0
  -4  -1   5   15.01    6.27   0
   4   1  -5    8.92    5.74   0
  -4  -1   5   17.56    5.90   0
   4   1  -5   17.23    5.45   0
  -4   0   5   26.86    5.64   0
   4   0  -5   25.84    5.44   0
   4   0  -5   28.54    5.68   0
  -4   0   5   24.25    5.90   0
   4  -1  -5   69.72    5.76   0
  -4   1   5   92.62    5.99   0
   4  -1  -5   81.85    6.26   0
  -4   1   5   66.60    6.43   0
   4  -2  -5   26.80    5.98   0
  -4   2   5   37.25    6.20   0
  -4   2   5   32.02    6.24   0
   4  -2  -5   42.28    6.35   0
   4  -3  -5   42.95    5.44   0
  -4   3   5   45.10    6.30   0
   4  -3  -5   54.07    6.43   0
  -4   3   5   47.85    6.49   0
  -4   4   5    3.76    6.34   0
   4  -4  -5    5.36    6.99   0
  -4   4   5    5.31    6.19   0
  -4   5   5    5.77    6.74   0
  -4   5   5    8.13    6.68   0
   4  -5  -5    6.99    6.38   0
   4  -6  -5    0.16    7.99   0
  -4   6   5   -1.27    8.15   0
  -4   6   5    0.26    7.16   0
  -4   7   5    5.71    7.92   0
  -4   7   5    0.95    9.02   0
   4  -7  -5   -2.88    8.91   0
  -4   8   5   -4.01   10.01   0
   4  -8  -5   -1.29   10.14   0
  -4   8   5    6.26    9.09   0
   3  10  -5   -3.55    8.72   0
   3   9  -5    1.05    7.78   0
   3   8  -5   11.25    7.26   0
   3   7  -5   15.05    6.74   0
   3   6  -5    8.45    6.53   0
   3   6  -5    1.96   11.75   0
   3   5  -5   -1.21    6.20   0
  -3  -5   5    3.31    8.86   0
   3   5  -5    0.87    8.19   0
  -3  -5   5    5.74    7.83   0
  -3  -4   5   68.64    8.18   0
  -3  -4   5   69.51    8.56   0
   3   4  -5   71.28    7.85   0
   3   4  -5   79.55    6.53   0
   3   3  -5  254.90    7.66   0
  -3  -3   5  252.85    8.34   0
   3   3  -5  292.77    7.49   0
  -3  -2   5   49.85    7.41   0
   3   2  -5   45.73    6.57   0
   3   2  -5   58.27    6.24   0
  -3  -2   5   44.92    6.87   0
  -3  -1   5  179.46    6.52   0
   3   1  -5  204.51    6.65   0
   3   1  -5  172.26    6.35   0
  -3  -1   5  161.33    7.07   0
  -3   0   5   44.37    6.91   0
   3   0  -5   52.17    5.72   0
  -3   0   5   40.45    5.84   0
   3   0  -5   60.55    5.95   0
  -3   1   5  101.36    5.86   0
   3  -1  -5  116.70    5.94   0
  -3   1   5   92.27    6.11   0
   3  -1  -5   89.28    5.65   0
  -3   2   5   12.70    4.66   0
  -3   2   5    5.07    5.68   0
   3  -2  -5    2.37    5.65   0
   3  -2  -5   11.42    5.36   0
   3  -3  -5  212.82    6.85   0
  -3   3   5  202.97    6.79   0
   3  -3  -5  200.85    7.08   0
  -3   3   5  178.86    6.98   0
  -3   4   5   57.72    7.31   0
   3  -4  -5   48.26    6.40   0
  -3   4   5   43.85    6.52   0
  -3   5   5    5.29    6.16   0
   3  -5  -5    3.58    6.15   0
  -3   5   5   -2.19    6.38   0
  -3   6   5    2.85    6.79   0
   3  -6  -5    1.60    6.51   0
  -3   6   5    5.99    7.50   0
  -3   7   5   -7.96    8.33   0
   3  -7  -5   -1.24    8.05   0
  -3   7   5    1.62    7.33   0
  -3   8   5    2.00    9.18   0
   3  -8  -5    1.50    9.05   0
  -3   8   5    5.28    8.05   0
   2   6  -5   10.09    6.53   0
   2   6  -5    4.58   11.82   0
   2   5  -5   56.93    7.21   0
   2   5  -5   45.76    8.97   0
   2   4  -5    5.94    6.86   0
  -2  -4   5    5.79    7.99   0
   2   4  -5    3.96    7.71   0
  -2  -4   5    6.33    8.01   0
  -2  -3   5    5.12    7.70   0
   2   3  -5    4.98    5.87   0
  -2  -3   5    4.28    6.95   0
   2   3  -5    8.75    6.78   0
  -2  -2   5    6.03    6.82   0
   2   2  -5    1.03    6.23   0
  -2  -2   5    1.60    6.45   0
   2   2  -5   -2.21    6.50   0
   2   1  -5  309.56    7.31   0
   2   1  -5  387.41    8.38   0
  -2  -1   5  315.84    7.42   0
  -2  -1   5  331.64    8.85   0
  -2   0   5   84.53    6.00   0
  -2   0   5   75.07    6.40   0
   2   0  -5   83.71    6.05   0
   2   0  -5   91.25    6.19   0
  -2   1   5  114.92    5.96   0
   2  -1  -5  118.82    5.77   0
   2  -1  -5  124.47    6.25   0
  -2   1   5  102.53    6.33   0
   2  -2  -5   62.54    5.74   0
  -2   2   5   63.84    5.78   0
  -2   2   5   55.14    5.79   0
   2  -2  -5   60.23    5.71   0
  -2   3   5   51.41    5.78   0
   2  -3  -5   53.35    5.88   0
  -2   3   5   43.91    5.65   0
   2  -3  -5   50.22    5.65   0
   2  -4  -5  117.02    6.01   0
  -2   4   5  103.91    6.44   0
  -2   4   5  104.53    6.54   0
  -2   5   5  128.72    6.70   0
   2  -5  -5  126.92    6.61   0
  -2   5   5  111.53    6.13   0
  -2   6   5   13.04    6.42   0
  -2   6   5    2.87    6.47   0
   2  -6  -5    4.90    6.30   0
  -2   7   5    6.19    7.69   0
   2  -7  -5    4.30    7.59   0
  -2   7   5    8.11    6.92   0
   2  -8  -5    9.88    8.30   0
  -2   8   5   -0.13    7.44   0
  -2   8   5   13.00    8.44   0
   2  -9  -5   -0.14   10.30   0
  -2   9   5    3.14    7.42   0
  -2   9   5   11.62    8.56   0
  -2   9   5    6.62    9.69   0
   1  10  -5   -4.11    9.40   0
   1   7  -5    4.58   14.70   0
   1   7  -5    1.68   13.09   0
   1   6  -5    1.29   10.45   0
   1   6  -5    4.62   10.33   0
   1   5  -5    3.73    8.82   0
  -1  -4   5   13.00    7.90   0
   1   4  -5   10.13    8.08   0
   1   3  -5   68.47    7.13   0
  -1  -3   5   70.06    7.25   0
   1   3  -5   62.46    7.06   0
  -1  -2   5    7.40    6.71   0
  -1  -2   5    3.57    9.30   0
   1   2  -5    3.43    6.61   0
   1   2  -5    4.24    7.07   0
   1   1  -5  178.49    6.80   0
  -1  -1   5  194.01    8.14   0
  -1  -1   5  201.48    7.73   0
   1   1  -5  224.88    8.33   0
   1   0  -5   70.83    6.36   0
   1   0  -5   85.05    6.85   0
  -1   0   5   72.02    6.48   0
  -1   0   5   74.51    7.03   0
   1  -1  -5  829.33    8.92   0
   1  -1  -5  937.26   10.55   0
  -1   1   5  851.25   10.87   0
  -1   1   5  809.46    8.92   0
  -1   2   5   34.45    5.86   0
   1  -2  -5   31.98    5.91   0
   1  -2  -5   26.54    5.58   0
  -1   2   5   29.73    5.83   0
  -1   3   5    2.75    5.71   0
   1  -3  -5   -0.00    5.40   0
  -1   3   5    3.96    6.07   0
  -1   4   5    3.07    5.86   0
  -1   4   5    0.46    5.54   0
   1  -4  -5   -1.04    6.22   0
  -1   5   5  207.96    7.46   0
  -1   5   5  219.19    6.99   0
   1  -5  -5  216.83    7.39   0
  -1   6   5   13.61    7.13   0
  -1   6   5   15.57    5.41   0
   1  -6  -5   12.23    7.00   0
  -1   7   5   31.72    6.72   0
   1  -7  -5   27.95    7.27   0
  -1   7   5   19.31    7.59   0
  -1   8   5    5.53    7.10   0
  -1   8   5    8.58    6.02   0
   1  -8  -5    3.17    7.84   0
  -1   8   5    6.89    8.03   0
  -1   9   5    4.31    8.07   0
  -1   9   5   14.30    7.83   0
   1  -9  -5    4.92   10.46   0
  -1   9   5    8.39    9.85   0
   1 -10  -5    4.61   11.95   0
  -1  10   5    0.75    9.13   0
  -1  10   5    5.28    7.66   0
  -1  10   5    3.43   11.16   0
   0   9  -5    0.71    9.60   0
   0   8  -5    3.00    8.71   0
   0   8  -5    3.61   15.20   0
   0   8  -5    1.59   15.71   0
   0   7  -5   32.12    8.20   0
   0   7  -5   30.62   10.91   0
   0   7  -5   21.54   11.91   0
   0   6  -5    5.31    8.06   0
   0   6  -5    7.06    9.53   0
   0   6  -5    1.92    9.09   0
   0   5  -5    7.52    7.46   0
   0   5  -5    4.58    7.97   0
   0   5  -5    4.08    8.92   0
   0   4  -5    2.69    7.62   0
   0   4  -5   -0.26    7.52   0
   0  -3   5   62.42    6.72   0
   0   3  -5   58.63    7.31   0
   0   2  -5   43.12    8.29   0
   0  -2   5   40.13    6.73   0
   0   2  -5   36.00    6.91   0
   0  -1   5  129.28    6.74   0
   0   1  -5  118.65    6.79   0
   0   1  -5  141.36    9.98   0
   0   0   5    1.29    6.24   0
   0   0  -5    1.19    8.46   0
   0   0   5    1.66    9.26   0
   0   0  -5   -0.56    6.02   0
   0  -1  -5  488.70   10.50   0
   0   1   5  458.24   10.45   0
   0   1   5  392.92    7.69   0
   0  -1  -5  359.39    6.83   0
   0  -2  -5    3.28    6.00   0
   0   2   5    4.34    6.27   0
   0   2   5    6.58    6.22   0
   0  -3  -5  443.21    7.62   0
   0   3   5  447.22    7.88   0
   0   3   5  404.31    7.82   0
   0  -4  -5    8.01    5.71   0
   0   4   5   11.30    5.48   0
   0   4   5    9.99    6.07   0
   0   5   5   11.07    5.77   0
   0  -5  -5   10.72    6.16   0
   0   5   5    8.09    5.91   0
   0   6   5   19.32    6.18   0
   0   6   5   24.74    6.16   0
   0   6   5   24.21    6.84   0
   0  -6  -5   25.23    7.21   0
   0   7   5   30.99    6.69   0
   0   7   5   32.63    7.49   0
   0   7   5   24.40    6.67   0
   0  -7  -5   30.86    7.82   0
   0   8   5    4.90    6.80   0
   0  -8  -5    4.86    8.04   0
   0   8   5   -3.95    6.92   0
   0   8   5    1.35    8.46   0
   0  -9  -5   -3.06    9.78   0
   0   9   5    7.16    7.59   0
   0   9   5    1.71    7.53   0
   0   9   5   -1.82    9.35   0
   0 -10  -5    7.11   11.12   0
   0  10   5    1.93    8.36   0
   0  10   5   -0.87    8.41   0
   0  10   5    0.27   11.64   0
  -1   9  -5    1.15   10.61   0
  -1   9  -5    1.09   10.18   0
  -1   9  -5    3.88   17.38   0
  -1   9  -5    1.64   18.39   0
  -1   8  -5    1.33    8.12   0
  -1   8  -5    4.30   12.85   0
  -1   8  -5   -2.93   12.74   0
  -1   8  -5    2.39    9.17   0
  -1   7  -5    9.02    9.21   0
  -1   7  -5    6.74    8.27   0
  -1   7  -5    9.25    8.22   0
  -1   7  -5    9.20   10.47   0
  -1   6  -5   -1.58    7.34   0
  -1   6  -5    2.55    8.88   0
  -1   6  -5    6.49    8.31   0
  -1   6  -5    6.69    8.47   0
  -1   5  -5   42.21    8.09   0
  -1   5  -5   38.79    7.13   0
  -1   5  -5   31.74    7.96   0
  -1   5  -5   36.60    7.97   0
  -1   4  -5    5.29    7.58   0
  -1   4  -5    5.29    6.93   0
  -1   3  -5    6.45    6.66   0
  -1   2  -5   10.22    6.09   0
   1  -1   5 1679.76   12.35   0
  -1   1  -5 1558.73   12.43   0
   1   0   5  538.07    8.39   0
  -1   0  -5  443.76    8.32   0
   1   1   5    1.50    5.91   0
   1   1   5    2.25   10.01   0
  -1  -1  -5    0.57    5.11   0
   1   2   5   19.90    6.90   0
   1   2   5   16.55    6.23   0
   1   2   5   15.18    6.90   0
  -1  -2  -5   10.40    6.05   0
   1   3   5   44.42    6.78   0
   1   3   5   44.66    6.53   0
   1   3   5   40.10    6.65   0
  -1  -3  -5   40.31    7.19   0
  -1  -4  -5   39.97    6.00   0
   1   4   5   40.21    6.75   0
   1   4   5   40.58    6.35   0
   1   4   5   34.46    6.33   0
   1   5   5   12.85    6.01   0
   1   5   5    7.94    6.77   0
   1   5   5   18.75    5.77   0
  -1  -5  -5   16.37    6.28   0
   1   6   5    5.38    6.16   0
   1   6   5    2.21    7.12   0
  -1  -6  -5    3.19    6.57   0
   1   6   5   -2.14    5.90   0
   1   7   5   52.14    6.53   0
   1   7   5   61.69    6.69   0
   1   7   5   51.45    7.95   0
  -1  -7  -5   62.06    7.65   0
  -1  -8  -5   17.22    8.58   0
   1   8   5   18.28    6.64   0
   1   8   5   17.47    6.76   0
   1   8   5   19.18    9.06   0
   1   9   5    3.80    6.27   0
   1   9   5    9.50    9.82   0
   1   9   5   -3.62    7.22   0
  -1  -9  -5    4.46    8.75   0
   1  10   5   -6.17    8.21   0
   1  10   5    6.71    6.94   0
   1  10   5    4.63   11.75   0
  -1 -10  -5    4.23   11.81   0
   1  11   5    3.93    8.05   0
   1  11   5   -2.09    9.09   0
   1  11   5    0.12   13.95   0
  -2   8  -5   11.16    9.70   0
  -2   8  -5    3.32   11.38   0
  -2   8  -5    6.79    9.50   0
  -2   8  -5    6.33   11.73   0
  -2   7  -5    3.55    9.72   0
  -2   7  -5    4.61    8.67   0
  -2   7  -5    4.78   10.07   0
  -2   7  -5   13.53    7.62   0
  -2   6  -5   -1.81    8.48   0
  -2   6  -5    1.07    7.84   0
  -2   6  -5    2.27    8.65   0
  -2   6  -5   -0.11    8.12   0
  -2   5  -5   65.57    7.56   0
  -2   5  -5   65.28    7.57   0
  -2   5  -5   63.90    7.79   0
  -2   4  -5   10.34    7.61   0
  -2   4  -5   13.82    7.67   0
  -2   4  -5   16.63    6.60   0
  -2   3  -5   -1.43    6.41   0
  -2   3  -5    1.20    7.62   0
  -2   2  -5   19.82    7.45   0
  -2   2  -5   19.30    6.88   0
  -2   1  -5  129.76    6.58   0
  -2   1  -5  141.85   10.35   0
   2   0   5  292.06    7.27   0
  -2   0  -5  256.94    7.43   0
   2   1   5  422.30    7.56   0
  -2  -1  -5  408.30    7.61   0
  -2  -2  -5   33.89    7.54   0
  -2  -2  -5   26.53    6.37   0
   2   2   5   35.38    6.17   0
   2   3   5   38.37    6.98   0
  -2  -3  -5   40.01    6.14   0
  -2  -3  -5   26.37    7.18   0
   2   4   5  139.84    7.65   0
   2   4   5  122.23    7.40   0
  -2  -4  -5  121.04    7.21   0
  -2  -5  -5   36.61    6.74   0
   2   5   5   39.99    6.35   0
   2   5   5   37.03    7.07   0
  -2  -6  -5    4.21    6.52   0
   2   6   5    9.70    6.35   0
   2   6   5    4.48    7.51   0
   2   7   5    4.55    6.29   0
   2   7   5   11.12    7.78   0
  -2  -7  -5    2.79    7.28   0
   2   8   5    0.48    5.66   0
   2   8   5   -0.49    8.89   0
  -2  -8  -5    0.87    8.31   0
   2   9   5   22.69    7.29   0
  -2  -9  -5   17.93    9.84   0
   2   9   5   14.46    9.70   0
   2   9   5   16.88    6.31   0
  -2 -10  -5   -0.82   12.01   0
   2  10   5   -2.57    6.65   0
   2  10   5    3.45    7.74   0
   2  10   5    4.58   12.43   0
   2  11   5    8.86    7.66   0
   2  11   5    1.61    8.66   0
   2  11   5    4.94   16.29   0
  -3   8  -5    3.09   11.36   0
  -3   8  -5    4.84   10.57   0
  -3   8  -5    1.37    9.12   0
  -3   8  -5    5.34   11.93   0
  -3   7  -5    6.15    9.78   0
  -3   7  -5    3.12    9.86   0
  -3   7  -5   -0.14    9.21   0
  -3   7  -5    2.45    9.12   0
  -3   6  -5    5.39    8.97   0
  -3   6  -5    5.44    8.75   0
  -3   6  -5    3.24    8.33   0
  -3   5  -5   58.45    7.97   0
  -3   5  -5   50.80    8.59   0
  -3   5  -5   64.60    7.48   0
  -3   4  -5    6.61    6.91   0
  -3   4  -5    4.06    7.34   0
  -3   4  -5    7.38    7.71   0
  -3   3  -5  124.98    7.30   0
  -3   3  -5  119.14    7.61   0
  -3   3  -5  120.58    6.98   0
  -3   2  -5    2.62    6.64   0
  -3   2  -5   12.75    7.59   0
  -3   1  -5   10.08    5.78   0
  -3   1  -5    7.36    7.65   0
  -3   0  -5   37.40    5.83   0
   3   0   5   32.27    8.95   0
  -3   0  -5   39.44    9.55   0
  -3  -1  -5  646.33    8.31   0
   3   1   5  591.84   15.02   0
   3   2   5    0.04    8.48   0
   3   2   5   -1.41    5.69   0
  -3  -2  -5    3.59    5.95   0
   3   3   5    9.70    5.90   0
  -3  -3  -5    5.56    6.13   0
  -3  -3  -5    0.01    7.01   0
   3   4   5   -0.05    6.01   0
  -3  -4  -5    3.20    6.11   0
  -3  -4  -5    5.90    6.88   0
   3   5   5   65.22    7.05   0
  -3  -5  -5   68.78    6.04   0
  -3  -5  -5   55.91    7.09   0
  -3  -6  -5    4.40    7.36   0
   3   6   5    6.28    7.52   0
  -3  -7  -5   18.32    8.00   0
   3   7   5   24.74    8.55   0
   3   8   5    1.61    9.20   0
  -3  -8  -5    0.46    8.16   0
  -3  -9  -5    0.97    9.92   0
   3   9   5    6.37   10.43   0
  -3 -10  -5    1.56   12.52   0
   3  10   5    1.25   12.46   0
   3  11   5   12.16    8.55   0
  -4   7  -5    3.09    9.76   0
  -4   7  -5    6.39   10.75   0
  -4   7  -5    8.55    9.87   0
  -4   6  -5    5.98    8.81   0
  -4   6  -5   -0.92    8.81   0
  -4   6  -5    4.81    8.53   0
  -4   5  -5    9.54    8.04   0
  -4   5  -5    6.37    8.01   0
  -4   5  -5   10.79    7.73   0
  -4   4  -5   31.68    7.40   0
  -4   4  -5   28.95    7.64   0
  -4   4  -5   21.96    7.73   0
  -4   3  -5  120.52    6.85   0
  -4   3  -5  105.86    7.74   0
  -4   3  -5  126.50    7.23   0
  -4   2  -5    5.80    6.60   0
  -4   2  -5    0.50    7.12   0
  -4   2  -5    1.22    6.65   0
  -4   1  -5    0.14    5.81   0
  -4   1  -5   10.33    5.56   0
  -4   1  -5   12.74    7.73   0
  -4   0  -5   23.41    5.64   0
   4   0   5   25.60    7.59   0
  -4   0  -5   26.31    7.58   0
  -4  -1  -5   27.53    7.72   0
  -4  -1  -5   27.76    5.78   0
   4   1   5   29.00    7.11   0
  -4  -2  -5   39.54    5.92   0
   4   2   5   46.27    7.51   0
  -4  -3  -5  496.80    8.05   0
   4   3   5  487.78    9.27   0
   4   4   5   13.65    6.92   0
   4   4   5   20.77    5.85   0
  -4  -4  -5    9.98    6.36   0
  -4  -4  -5    9.94    6.50   0
   4   5   5   17.72    6.52   0
  -4  -5  -5   17.84    6.91   0
  -4  -5  -5   17.83    6.14   0
   4   6   5    3.81    7.50   0
  -4  -6  -5    6.37    7.64   0
  -4  -6  -5   -2.53    6.43   0
  -4  -7  -5    5.24    8.17   0
   4   7   5    1.24    8.26   0
   4   8   5    4.80    9.20   0
  -4  -8  -5    5.24    8.87   0
  -4  -9  -5    5.44   10.03   0
  -4 -10  -5    1.03   14.43   0
  -5   6  -5    7.54    9.31   0
  -5   6  -5    3.25    9.51   0
  -5   6  -5    4.55    9.66   0
  -5   5  -5   -1.02    8.38   0
  -5   5  -5    3.52    8.29   0
  -5   5  -5    7.36    8.70   0
  -5   4  -5    8.26    7.00   0
  -5   4  -5    6.57    7.98   0
  -5   4  -5    9.75    7.68   0
  -5   3  -5   11.51    6.38   0
  -5   3  -5    4.78    6.40   0
  -5   3  -5    5.45    7.25   0
  -5   2  -5   26.47    6.36   0
  -5   2  -5   24.75    7.07   0
  -5   2  -5   19.55    6.77   0
  -5   1  -5  274.72    7.24   0
  -5   1  -5  266.57    7.07   0
  -5   1  -5  249.54    9.24   0
   5  -1   5  256.69    9.28   0
  -5   0  -5    3.01    6.05   0
  -5   0  -5   13.43    5.69   0
   5   0   5    9.12    7.32   0
  -5   0  -5    9.80    7.48   0
  -5  -1  -5   -0.49    5.66   0
   5   1   5    1.85    7.43   0
  -5  -1  -5    1.16    7.56   0
  -5  -2  -5    2.86    7.38   0
  -5  -2  -5    0.07    5.52   0
   5   2   5    1.88    6.72   0
  -5  -3  -5   88.02    6.17   0
   5   3   5   88.17    7.19   0
   5   4   5  110.69    7.63   0
  -5  -4  -5  106.31    6.54   0
   5   5   5   71.44    7.20   0
  -5  -5  -5   59.81    6.67   0
  -5  -5  -5   64.68    7.00   0
  -5  -6  -5    5.45    7.44   0
  -5  -6  -5    9.10    6.36   0
  -5  -7  -5    2.61    8.41   0
  -5  -7  -5   11.52    6.34   0
  -5  -8  -5    6.81    9.23   0
  -5  -8  -5    6.00    6.69   0
  -5  -9  -5    3.95   10.41   0
  -5 -10  -5    2.61   15.81   0
  -6   5  -5   -3.36    8.41   0
  -6   5  -5    5.25    9.27   0
  -6   5  -5    9.16    9.56   0
  -6   4  -5    5.66    8.60   0
  -6   4  -5    9.86    8.50   0
  -6   4  -5    2.97    7.40   0
  -6   3  -5   -5.51    6.84   0
  -6   3  -5    7.63    7.97   0
  -6   3  -5    4.87    6.64   0
  -6   2  -5    1.64    6.34   0
  -6   2  -5    0.25    6.48   0
  -6   2  -5   -0.00    7.68   0
  -6   1  -5   47.81    6.35   0
   6  -1   5   35.12    7.32   0
  -6   1  -5   46.13    7.94   0
  -6   1  -5   37.68    6.53   0
  -6   0  -5   41.97    6.00   0
  -6   0  -5   25.60    6.17   0
   6   0   5   23.19    7.73   0
  -6   0  -5   31.60    8.06   0
  -6  -1  -5   74.51    6.05   0
   6   1   5   49.89    7.99   0
  -6  -1  -5   74.84    5.85   0
  -6  -1  -5   76.03    8.24   0
  -6  -2  -5    2.01    7.92   0
  -6  -2  -5    3.24    5.88   0
   6   2   5    0.47    6.84   0
  -6  -2  -5    3.09    5.49   0
  -6  -3  -5    7.64    6.01   0
   6   3   5    0.09    6.67   0
  -6  -4  -5   10.91    5.88   0
   6   4   5    6.68    6.79   0
  -6  -5  -5   22.91    6.69   0
   6   5   5   21.65    6.23   0
   6   6   5    2.14    7.36   0
  -6  -6  -5   10.86    5.58   0
  -6  -6  -5    8.11    7.11   0
   6   7   5    4.79    6.40   0
  -6  -7  -5   11.21    6.49   0
  -6  -7  -5    7.42    7.83   0
   6   8   5    4.52    6.78   0
  -6  -8  -5    6.08    6.71   0
  -6  -8  -5   -5.92    8.98   0
  -6  -9  -5    5.24   10.42   0
  -6  -9  -5   11.41    7.76   0
  -6 -10  -5    1.66   13.57   0
  -6 -10  -5    0.34   13.92   0
  -7   4  -5    3.41    9.47   0
  -7   4  -5    5.15    8.25   0
  -7   4  -5    4.19    9.52   0
  -7   3  -5    6.11    8.54   0
  -7   3  -5    9.52    8.58   0
  -7   3  -5   -1.99    7.63   0
  -7   2  -5   11.99    7.08   0
  -7   2  -5    5.15    8.93   0
  -7   2  -5    8.75    6.82   0
  -7   1  -5    9.25    6.78   0
   7  -1   5    3.59    7.63   0
  -7   1  -5    3.02    7.68   0
  -7   1  -5   -2.30    6.41   0
  -7   0  -5    2.50    6.29   0
  -7   0  -5    4.82    6.16   0
  -7   0  -5    3.01    7.27   0
   7   0   5    2.26    6.97   0
  -7  -1  -5   35.83    5.57   0
   7   1   5   26.60    7.24   0
  -7  -1  -5   41.37    6.18   0
  -7  -1  -5   39.61    7.71   0
  -7  -2  -5   23.43    7.59   0
  -7  -2  -5   23.78    6.18   0
  -7  -2  -5   32.67    6.43   0
   7   2   5   15.02    7.36   0
  -7  -3  -5   11.08    7.33   0
  -7  -3  -5    7.16    6.29   0
  -7  -3  -5   12.42    6.67   0
   7   3   5    9.12    6.96   0
  -7  -4  -5    9.51    6.50   0
  -7  -4  -5    3.54    6.23   0
   7   4   5    9.76    6.68   0
  -7  -5  -5    2.07    6.80   0
  -7  -5  -5    1.59    5.74   0
   7   5   5    6.94    7.01   0
  -7  -6  -5    0.34    7.37   0
  -7  -6  -5   -0.21    7.04   0
   7   6   5    3.75    6.55   0
   7   7   5   -2.15    7.24   0
  -7  -7  -5    8.77    6.70   0
  -7  -7  -5    1.84    6.89   0
  -7  -7  -5    6.70    7.94   0
   7   8   5    3.15    6.85   0
  -7  -8  -5   -0.43    8.48   0
  -7  -8  -5    1.08    6.77   0
  -7  -8  -5   -3.33    8.96   0
   7   9   5    5.52    7.11   0
  -7  -9  -5    6.96    9.84   0
  -7  -9  -5    2.03    7.24   0
  -7  -9  -5    6.55    9.69   0
   7  10   5    7.88    7.43   0
  -7 -10  -5    2.37   12.28   0
  -7 -10  -5    5.96   12.74   0
  -7 -10  -5   -0.28    7.53   0
   7  11   5   -1.47    8.45   0
   7  12   5   -2.87    9.10   0
  -8   3  -5   -4.43    8.63   0
  -8   3  -5    6.34    8.44   0
  -8   3  -5    4.90    9.79   0
  -8   2  -5    1.78    7.54   0
  -8   2  -5    2.89    9.06   0
  -8   2  -5    7.38    7.90   0
  -8   1  -5    4.14    7.21   0
   8  -1   5    6.44    8.41   0
  -8   1  -5    1.22    7.11   0
  -8   1  -5   11.89    8.29   0
  -8   0  -5   12.23    6.79   0
   8   0   5    9.36    8.68   0
  -8   0  -5    7.33    7.92   0
  -8  -1  -5    1.28    6.51   0
  -8  -1  -5    6.11    6.29   0
   8   1   5    8.27    7.49   0
  -8  -1  -5   -4.38    7.85   0
  -8  -2  -5   -1.58    7.54   0
  -8  -2  -5   -4.25    6.40   0
  -8  -2  -5    4.65    6.19   0
   8   2   5    8.54    7.32   0
  -8  -3  -5    0.43    6.53   0
  -8  -3  -5    7.66    7.63   0
  -8  -3  -5   10.09    6.40   0
   8   3   5    5.98    7.25   0
  -8  -4  -5    3.04    6.52   0
  -8  -4  -5    6.80    6.35   0
   8   4   5    5.02    7.31   0
  -8  -5  -5   14.61    6.62   0
   8   5   5    7.27    6.62   0
  -8  -5  -5   17.63    6.26   0
  -8  -6  -5   21.16    7.45   0
  -8  -6  -5   19.60    6.41   0
   8   6   5   21.12    7.67   0
  -8  -7  -5   -0.18    8.43   0
   8   7   5   -1.50    7.79   0
  -8  -7  -5   -0.19    7.20   0
   8   8   5    3.12    7.06   0
  -8  -8  -5   -0.24    7.19   0
  -8  -8  -5   -0.89    7.90   0
  -8  -8  -5    1.26    7.50   0
   8   9   5    9.79    7.21   0
  -8  -9  -5   -0.27    7.36   0
  -8  -9  -5   -3.18    9.46   0
  -8  -9  -5    6.38   10.42   0
   8  10   5   -4.94    7.93   0
  -8 -10  -5   -6.90    7.94   0
  -8 -10  -5   -0.22   12.51   0
  -8 -10  -5    8.01   12.20   0
   8  11   5    7.17    8.50   0
  -8 -11  -5    2.76    8.51   0
  -9   2  -5    2.13    8.78   0
  -9   2  -5    1.88    8.45   0
  -9   2  -5   -7.29   10.10   0
  -9   1  -5    1.62    8.25   0
   9  -1   5   -0.04    9.43   0
  -9   1  -5    1.02    8.05   0
  -9   1  -5    1.30   10.31   0
  -9   0  -5   -1.37    7.37   0
  -9   0  -5    6.78    7.26   0
   9   0   5    5.11    8.77   0
  -9   0  -5    4.84    8.69   0
  -9  -1  -5    0.29    7.04   0
   9   1   5    3.71    8.20   0
  -9  -1  -5   -6.70    6.86   0
  -9  -1  -5    1.31    8.42   0
  -9  -2  -5   -4.42    8.09   0
  -9  -2  -5   -4.97    6.91   0
   9   2   5    4.07    7.83   0
  -9  -2  -5   -4.60    6.82   0
  -9  -3  -5   14.99    8.11   0
  -9  -3  -5   16.20    6.91   0
  -9  -3  -5   12.88    7.04   0
   9   3   5    5.38    7.76   0
  -9  -4  -5    3.19    6.67   0
  -9  -4  -5    2.83    6.51   0
   9   4   5    7.83    6.78   0
  -9  -5  -5    9.76    7.62   0
  -9  -5  -5    2.56    6.59   0
   9   5   5   -0.71    6.95   0
  -9  -6  -5    2.47    6.86   0
  -9  -6  -5    1.95    6.58   0
   9   6   5    0.33    7.01   0
  -9  -7  -5    8.78    7.72   0
  -9  -7  -5    8.35    7.99   0
   9   7   5    8.37    7.14   0
  -9  -8  -5    8.72    8.02   0
  -9  -8  -5    4.36    6.46   0
  -9  -8  -5    1.31    9.06   0
   9   8   5   -5.81    7.47   0
  -9  -9  -5   10.51    7.90   0
  -9  -9  -5    9.11    9.49   0
  -9  -9  -5   -2.28    9.08   0
   9   9   5    3.61    7.84   0
   9  10   5    6.49    8.36   0
  -9 -10  -5   11.08    8.24   0
  -9 -10  -5    4.98   11.32   0
  -9 -10  -5    7.01   11.94   0
   9  11   5    1.06    9.03   0
  -9 -11  -5    2.51   16.52   0
  -9 -11  -5    2.09   16.38   0
  -9 -11  -5    4.47    8.73   0
 -10   1  -5    1.32   10.56   0
 -10   0  -5    2.00    8.58   0
 -10   0  -5   -2.17    9.86   0
 -10   0  -5    5.14    8.46   0
  10   0   5    4.45    9.84   0
 -10  -1  -5    1.45    9.37   0
 -10  -1  -5    5.50    7.90   0
 -10  -1  -5    1.38    7.61   0
  10   1   5    5.30    9.17   0
 -10  -2  -5    1.97    8.91   0
 -10  -2  -5   -0.85    7.58   0
  10   2   5    8.27    8.81   0
 -10  -2  -5   16.00    7.57   0
 -10  -3  -5   -2.37    8.70   0
 -10  -3  -5    0.98    7.42   0
  10   3   5    2.67    7.55   0
 -10  -3  -5   -5.62    7.44   0
 -10  -4  -5   -1.10    7.59   0
 -10  -4  -5    4.17    7.34   0
  10   4   5    7.79    8.33   0
 -10  -4  -5    1.55    7.96   0
 -10  -5  -5    0.40    7.44   0
  10   5   5   -0.97    7.54   0
 -10  -5  -5  -11.29    8.19   0
 -10  -6  -5   -4.38    7.46   0
  10   6   5    7.26    8.33   0
 -10  -6  -5    7.43    8.23   0
 -10  -7  -5    0.29    7.64   0
  10   7   5    4.40    8.62   0
 -10  -7  -5    1.59    7.33   0
 -10  -8  -5    2.25    8.78   0
 -10  -8  -5    1.42    8.61   0
  10   8   5    2.48    7.77   0
 -10  -9  -5    5.53    8.54   0
 -10  -9  -5   -3.67   10.12   0
 -10  -9  -5   -1.19    9.99   0
  10   9   5   -9.51    8.30   0
 -10 -10  -5    9.33   12.12   0
 -10 -10  -5    6.81    8.75   0
 -10 -10  -5    2.09   11.81   0
  10  10   5    2.80    8.82   0
 -10 -11  -5    2.01    9.28   0
 -10 -11  -5    4.52   15.22   0
 -11  -1  -5    2.12   10.59   0
 -11  -1  -5   -0.82    8.81   0
 -11  -2  -5    2.94    9.92   0
 -11  -2  -5   -1.74    8.69   0
 -11  -2  -5    7.64    8.72   0
  11   2   5   -1.17    9.89   0
 -11  -3  -5    1.93    9.67   0
 -11  -3  -5    8.49    8.21   0
 -11  -3  -5    1.25    8.42   0
  11   3   5    9.43    8.53   0
 -11  -4  -5    1.33    8.46   0
 -11  -4  -5    5.13    8.17   0
 -11  -4  -5    2.35    8.73   0
  11   4   5    9.39    8.35   0
 -11  -5  -5    5.76    8.07   0
 -11  -5  -5   -2.27    7.92   0
  11   5   5    2.86    9.19   0
 -11  -6  -5    2.78    8.31   0
 -11  -6  -5   -3.08    8.89   0
  11   6   5   -6.63    8.23   0
 -11  -7  -5   -0.14    8.22   0
 -11  -7  -5    2.50    8.21   0
  11   7   5    0.02    9.30   0
 -11  -8  -5    2.34    9.58   0
 -11  -8  -5   -0.39    9.42   0
  11   8   5    5.68    8.51   0
 -11  -9  -5   -2.73    9.02   0
 -11  -9  -5    0.33   10.97   0
 -11  -9  -5    2.48   10.70   0
  11   9   5   -0.31    9.12   0
 -11 -10  -5   -7.17    9.64   0
 -12  -4  -5    1.66    9.10   0
 -12  -5  -5   -1.37    8.99   0
  12   5   5    1.28   10.44   0
 -12  -5  -5    2.75    8.81   0
 -12  -6  -5   12.16    9.07   0
  12   6   5    6.10   10.30   0
 -12  -6  -5    9.43    8.91   0
 -12  -7  -5    4.35   10.08   0
 -12  -7  -5    9.69   10.37   0
  12   7   5    4.16    9.35   0
  10   7  -6    5.37    9.26   0
 -10  -7   6   -3.25   11.26   0
 -10  -6   6   11.30    9.99   0
  10   6  -6    5.12    9.62   0
  10   6  -6    0.78    8.95   0
 -10  -5   6    3.80    8.81   0
 -10  -5   6   10.50    9.71   0
  10   5  -6    0.33    9.60   0
  10   5  -6   -1.04    8.76   0
 -10  -4   6   -4.44    8.89   0
 -10  -4   6   -6.34    9.34   0
  10   4  -6    0.40    8.24   0
  10   4  -6   -4.04    7.51   0
 -10  -3   6   -0.84    8.63   0
  10   3  -6    0.71    8.36   0
 -10  -3   6    8.88    9.43   0
  10   3  -6    9.21    8.65   0
 -10  -2   6  -10.43    9.01   0
  10   2  -6    5.12    8.56   0
 -10  -2   6   -2.08    8.80   0
  10   2  -6    3.35    7.43   0
  10   1  -6    5.84    8.63   0
 -10  -1   6    3.53    8.99   0
  10   1  -6    1.76    9.11   0
 -10  -1   6   -4.43    8.91   0
  -9  -8   6    6.14   10.31   0
  -9  -8   6    0.62   12.87   0
   9   8  -6    7.71    8.81   0
   9   7  -6    0.50   10.09   0
   9   7  -6    8.02    8.49   0
  -9  -7   6    0.75   11.53   0
  -9  -6   6    2.02    9.04   0
   9   6  -6    0.76    8.82   0
   9   6  -6   11.46    8.03   0
  -9  -5   6   -2.09    8.75   0
  -9  -5   6    7.34    6.96   0
   9   5  -6    1.62    7.97   0
   9   5  -6    9.59    8.72   0
  -9  -4   6   -4.69    7.94   0
  -9  -4   6    3.85    8.72   0
   9   4  -6    4.90    7.78   0
   9   4  -6   -3.81    8.42   0
  -9  -3   6    0.48    8.00   0
   9   3  -6    1.03    7.46   0
  -9  -3   6   22.53    8.61   0
   9   3  -6    3.79    7.79   0
  -9  -2   6    8.13    7.57   0
   9   2  -6    2.55    7.60   0
   9   2  -6    2.06    7.56   0
  -9  -2   6   14.95    7.83   0
  -9  -1   6    8.30    8.00   0
   9   1  -6    5.36    6.81   0
   9   1  -6    0.59    8.03   0
  -9  -1   6   -1.55    8.13   0
  -9   0   6    1.38    8.25   0
   9   0  -6    6.30    8.20   0
   9   0  -6    2.53    7.00   0
  -9   0   6   -1.10    8.35   0
   9  -1  -6    8.69    8.42   0
  -9   1   6    9.36    8.39   0
   9  -1  -6    4.56    8.61   0
  -9   1   6    8.72    8.64   0
   8   9  -6    3.24    8.97   0
  -8  -9   6    0.68   10.33   0
  -8  -8   6   -0.20    9.73   0
  -8  -8   6    3.67   14.27   0
   8   8  -6    0.18    8.52   0
   8   7  -6    4.37   10.24   0
  -8  -7   6    9.77   10.44   0
   8   7  -6   10.88    7.92   0
   8   6  -6    4.88    8.20   0
   8   6  -6    0.84    7.45   0
  -8  -6   6    0.37    8.52   0
  -8  -5   6    4.20    8.09   0
   8   5  -6    1.22    7.13   0
   8   5  -6   10.14    7.29   0
  -8  -4   6    7.17    7.43   0
  -8  -4   6   16.53    7.98   0
   8   4  -6    3.15    7.06   0
   8   4  -6   12.14    7.25   0
  -8  -3   6    0.07    7.31   0
   8   3  -6    8.57    7.70   0
  -8  -3   6    7.33    8.01   0
   8   3  -6   14.46    7.19   0
   8   2  -6    8.20    7.01   0
  -8  -2   6    3.59    7.10   0
   8   2  -6   13.14    7.30   0
  -8  -2   6   13.52    7.28   0
   8   1  -6    0.84    7.09   0
  -8  -1   6    1.35    7.08   0
   8   1  -6   -1.46    7.22   0
  -8  -1   6   -2.19    7.24   0
  -8   0   6   -0.16    6.62   0
   8   0  -6   -1.65    6.33   0
   8   0  -6   -3.60    7.46   0
  -8   0   6    2.69    7.59   0
  -8   1   6    7.96    7.49   0
   8  -1  -6    5.16    7.34   0
  -8   1   6    8.17    7.69   0
   8  -1  -6   -7.12    7.86   0
  -8   2   6   12.07    6.92   0
   8  -2  -6    8.38    8.29   0
   8  -2  -6    7.19    7.95   0
  -8   2   6    1.68    7.04   0
  -8   3   6   10.04    8.79   0
   8  -3  -6    2.76    7.59   0
   8  -3  -6    5.50    8.88   0
  -8   3   6    4.33    8.75   0
  -7  -9   6    3.91    9.88   0
   7   9  -6    7.63    8.65   0
  -7  -8   6    6.08   16.70   0
  -7  -8   6   -4.70    9.07   0
   7   8  -6   -5.37    8.04   0
   7   7  -6    2.53    9.72   0
  -7  -7   6    5.10   10.80   0
  -7  -7   6   -1.98    7.88   0
   7   7  -6   10.08    7.41   0
   7   6  -6    6.60    7.65   0
   7   6  -6    1.75    7.07   0
  -7  -6   6    3.17    9.42   0
  -7  -5   6    6.75    8.42   0
   7   5  -6    4.10    8.20   0
   7   5  -6   12.46    6.74   0
  -7  -4   6   22.17    7.09   0
  -7  -4   6   31.44    7.64   0
   7   4  -6   25.37    7.00   0
   7   4  -6   21.72    7.56   0
  -7  -3   6    4.41    7.02   0
   7   3  -6    7.02    6.77   0
  -7  -3   6    2.99    7.56   0
   7   3  -6    2.61    6.55   0
  -7  -2   6   22.25    7.36   0
   7   2  -6   12.70    6.65   0
   7   2  -6   18.70    6.74   0
  -7  -2   6    6.70    6.95   0
  -7  -1   6    6.78    6.67   0
   7   1  -6    8.44    5.85   0
   7   1  -6    6.90    6.53   0
  -7  -1   6    8.41    6.94   0
  -7   0   6    3.86    6.57   0
   7   0  -6   -0.48    6.93   0
   7   0  -6    1.12    6.48   0
  -7   0   6    8.51    6.79   0
  -7   1   6   -2.91    6.67   0
   7  -1  -6   -2.49    6.97   0
  -7   1   6   -1.20    7.09   0
   7  -1  -6   -4.33    6.54   0
   7  -2  -6    9.24    7.21   0
  -7   2   6   14.58    7.24   0
   7  -2  -6   -0.14    7.29   0
  -7   2   6    2.51    7.27   0
   7  -3  -6   -4.31    6.85   0
  -7   3   6    0.18    7.89   0
  -7   3   6   -3.77    7.84   0
   7  -3  -6   12.73    7.84   0
  -7   4   6    8.56    8.55   0
   7  -4  -6   -0.83    8.12   0
  -7   4   6    0.40    8.33   0
   6  10  -6    2.97    9.12   0
   6   9  -6    4.25    9.37   0
   6   8  -6    0.45    3.60   0
  -6  -8   6   -1.98    8.83   0
   6   8  -6   -0.19    7.79   0
  -6  -7   6   -5.47    8.23   0
   6   7  -6    5.66   10.39   0
  -6  -7   6    8.28   11.59   0
   6   7  -6    8.81    7.24   0
   6   6  -6   12.15    8.84   0
  -6  -6   6   17.17    9.25   0
   6   6  -6    9.32    6.83   0
   6   5  -6   -2.24    7.72   0
   6   5  -6    1.54    6.59   0
  -6  -5   6   10.62    8.10   0
  -6  -4   6   -2.09    7.11   0
  -6  -4   6    6.51    6.74   0
   6   4  -6   -0.37    6.94   0
   6   4  -6    7.71    6.41   0
  -6  -3   6   59.06    6.87   0
  -6  -3   6   85.34    7.42   0
   6   3  -6   66.72    7.30   0
   6   3  -6   70.73    7.50   0
  -6  -2   6  133.17    6.86   0
   6   2  -6  118.98    6.89   0
   6   2  -6  130.06    7.01   0
  -6  -2   6  103.45    7.17   0
  -6  -1   6   31.86    6.36   0
   6   1  -6   23.95    6.31   0
   6   1  -6   30.56    6.53   0
  -6  -1   6   17.05    6.65   0
  -6   0   6   11.34    6.75   0
  -6   0   6   25.52    6.41   0
   6   0  -6   18.87    6.40   0
   6   0  -6   16.41    6.80   0
  -6   1   6   11.55    6.74   0
  -6   1   6    9.81    6.39   0
   6  -1  -6    9.46    6.30   0
   6  -1  -6   11.01    6.63   0
  -6   2   6   11.69    6.45   0
   6  -2  -6    5.77    6.81   0
   6  -2  -6    1.98    5.60   0
  -6   2   6   -4.72    5.97   0
  -6   3   6    6.09    7.21   0
   6  -3  -6   -0.62    6.88   0
  -6   3   6   -1.35    7.13   0
   6  -3  -6    6.40    6.97   0
   6  -4  -6    7.74    6.39   0
  -6   4   6    1.50    7.75   0
   6  -4  -6    5.99    7.53   0
  -6   4   6    8.23    7.50   0
  -6   5   6   12.30    8.22   0
   6  -5  -6   -5.65    8.41   0
  -6   5   6    6.77    8.31   0
  -6   6   6    8.58    9.19   0
   6  -6  -6    0.76    8.95   0
   5  10  -6   -3.88    9.15   0
   5   9  -6    6.76    8.14   0
   5   8  -6    2.45    7.57   0
  -5  -7   6    4.59   13.50   0
   5   7  -6   -1.22   10.98   0
  -5  -7   6   -0.69    8.14   0
   5   7  -6    2.01    7.98   0
  -5  -6   6    7.75   10.09   0
  -5  -6   6    8.53    7.75   0
   5   6  -6    8.10    9.01   0
   5   6  -6   15.00    6.54   0
   5   5  -6    3.42    7.52   0
  -5  -5   6   -1.58    8.21   0
   5   5  -6    4.63    6.90   0
   5   4  -6    5.25    6.57   0
   5   4  -6    9.00    6.12   0
  -5  -4   6    9.40    6.91   0
  -5  -3   6   -3.89    6.42   0
   5   3  -6    3.67    5.69   0
  -5  -3   6    8.43    6.02   0
   5   3  -6    4.34    6.16   0
  -5  -2   6   11.73    6.39   0
  -5  -2   6    4.95    6.03   0
   5   2  -6    4.85    5.70   0
   5   2  -6    3.61    6.14   0
   5   1  -6   20.15    5.97   0
  -5  -1   6   19.82    5.98   0
   5   1  -6   26.98    6.13   0
  -5  -1   6   21.46    6.32   0
   5   0  -6   89.67    6.32   0
  -5   0   6  108.52    6.51   0
   5   0  -6  102.79    6.69   0
  -5   0   6   70.53    6.69   0
  -5   1   6   52.77    6.24   0
   5  -1  -6   40.58    6.43   0
   5  -1  -6   41.97    6.28   0
  -5   1   6   26.79    6.66   0
   5  -2  -6    1.87    6.30   0
  -5   2   6    8.42    6.12   0
   5  -2  -6    3.55    5.85   0
  -5   2   6    7.69    6.39   0
  -5   3   6    5.80    5.61   0
  -5   3   6    2.83    5.67   0
   5  -3  -6    6.41    6.50   0
   5  -3  -6    4.03    5.62   0
  -5   4   6   -1.47    6.94   0
   5  -4  -6   10.09    7.03   0
  -5   4   6   -4.23    6.95   0
   5  -4  -6    8.44    6.87   0
  -5   5   6    7.87    7.63   0
  -5   5   6   -3.04    7.44   0
   5  -5  -6    0.58    7.23   0
  -5   6   6   -3.49    8.17   0
   5  -6  -6    2.33    8.12   0
  -5   6   6    5.79    8.22   0
  -5   7   6    3.62    9.20   0
  -5   7   6   -0.54    9.09   0
   5  -7  -6    7.59    9.04   0
   4  10  -6   -5.32    9.14   0
   4   9  -6   19.76    9.09   0
   4   8  -6   12.23    7.58   0
   4   7  -6    4.47    7.06   0
   4   7  -6    4.78   15.05   0
   4   6  -6    0.21    6.57   0
   4   6  -6    0.66    9.63   0
  -4  -6   6    5.50   10.19   0
  -4  -6   6    1.17    8.05   0
   4   5  -6   10.04    7.27   0
  -4  -5   6   10.04    7.25   0
  -4  -5   6    9.81    8.50   0
   4   5  -6   12.05    7.01   0
  -4  -4   6   23.51    7.16   0
   4   4  -6   25.46    5.98   0
   4   4  -6   23.00    7.26   0
  -4  -3   6   32.05    7.05   0
   4   3  -6   35.37    6.72   0
   4   3  -6   35.01    6.41   0
  -4  -3   6   33.26    6.82   0
  -4  -2   6    7.04    5.76   0
  -4  -2   6    1.48    6.65   0
   4   2  -6    5.24    5.70   0
   4   2  -6    4.29    5.44   0
  -4  -1   6   24.57    5.84   0
   4   1  -6   22.21    5.80   0
   4   1  -6   17.43    5.68   0
  -4  -1   6   22.88    6.00   0
  -4   0   6   30.88    6.02   0
   4   0  -6   30.86    6.03   0
  -4   0   6   25.40    6.07   0
   4   0  -6   30.03    5.85   0
   4  -1  -6   80.40    5.97   0
  -4   1   6   72.31    6.11   0
  -4   1   6   48.32    6.51   0
   4  -1  -6   85.00    6.46   0
   4  -2  -6   98.20    6.48   0
  -4   2   6   99.96    6.42   0
   4  -2  -6  101.36    6.77   0
  -4   2   6   69.92    6.85   0
  -4   3   6   25.30    6.33   0
   4  -3  -6    8.78    6.15   0
  -4   3   6   18.88    6.42   0
   4  -3  -6   24.30    6.45   0
   4  -4  -6    2.94    5.58   0
  -4   4   6    5.05    6.56   0
   4  -4  -6    7.19    6.48   0
  -4   4   6    1.97    6.57   0
  -4   5   6    1.18    6.65   0
   4  -5  -6    2.25    6.56   0
  -4   5   6   -3.28    6.96   0
  -4   6   6    8.91    7.30   0
  -4   6   6    5.01    6.76   0
   4  -6  -6   -2.81    7.26   0
  -4   7   6   -2.17    8.24   0
   4  -7  -6   -5.21    8.10   0
  -4   7   6    5.65    8.18   0
   3  10  -6    5.05    9.18   0
   3   9  -6   -1.46    8.04   0
   3   8  -6    4.40    7.46   0
   3   7  -6   49.95    8.03   0
   3   6  -6   27.09    7.68   0
   3   6  -6   28.81   10.50   0
   3   5  -6    1.16    6.33   0
  -3  -5   6   -4.02    8.74   0
   3   5  -6    3.90    7.83   0
  -3  -5   6    2.96    8.46   0
   3   4  -6   46.55    6.45   0
  -3  -4   6   31.79    8.88   0
   3   4  -6   26.82    7.25   0
  -3  -4   6   35.64    7.74   0
   3   3  -6    9.33    6.22   0
  -3  -3   6    1.71    7.37   0
   3   3  -6   12.30    6.66   0
  -3  -2   6   73.55    6.76   0
   3   2  -6   84.54    6.15   0
   3   2  -6  103.64    6.98   0
  -3  -2   6   85.09    6.42   0
   3   1  -6   66.35    6.11   0
   3   1  -6   60.38    5.79   0
  -3  -1   6   42.22    7.07   0
  -3  -1   6   58.55    6.00   0
  -3   0   6   24.01    5.68   0
   3   0  -6   22.39    5.86   0
   3   0  -6   19.37    5.42   0
  -3   0   6   14.36    6.00   0
  -3   1   6   14.27    5.40   0
   3  -1  -6   10.63    5.69   0
   3  -1  -6    7.95    5.39   0
  -3   1   6   13.76    6.44   0
  -3   2   6   53.03    6.07   0
   3  -2  -6   51.37    6.11   0
  -3   2   6   39.66    6.09   0
   3  -2  -6   53.82    6.05   0
  -3   3   6  244.10    7.16   0
   3  -3  -6  256.43    7.52   0
  -3   3   6  189.93    7.38   0
   3  -3  -6  248.81    7.13   0
  -3   4   6   69.14    6.72   0
   3  -4  -6   72.73    6.57   0
  -3   4   6   53.89    6.77   0
  -3   5   6    1.33    7.07   0
   3  -5  -6    4.50    6.05   0
  -3   5   6    0.75    6.59   0
  -3   6   6    4.77    7.64   0
   3  -6  -6    2.28    6.74   0
  -3   6   6   -1.32    6.93   0
  -3   7   6    8.50    7.57   0
  -3   7   6    7.13    7.61   0
   3  -7  -6    1.66    8.23   0
   3  -8  -6    5.77    9.26   0
  -3   8   6    5.90    8.45   0
  -3   8   6   -1.66    9.44   0
   2  10  -6    5.85   10.65   0
   2   9  -6   -6.05    8.11   0
   2   8  -6   -6.90    8.40   0
   2   7  -6    4.41    7.81   0
   2   6  -6    5.56    7.41   0
   2   6  -6    2.25   10.35   0
   2   5  -6   47.93    7.33   0
  -2  -5   6   49.97    8.97   0
   2   5  -6   46.97    8.92   0
   2   4  -6    7.50    6.90   0
   2   4  -6    4.12    7.74   0
  -2  -4   6   -2.75    7.47   0
   2   3  -6    1.11    7.09   0
  -2  -3   6    7.36    8.79   0
  -2  -3   6    8.44    6.69   0
   2   3  -6    6.01    7.29   0
  -2  -2   6  106.18    7.44   0
   2   2  -6   92.86    6.32   0
  -2  -2   6  105.63    7.13   0
   2   2  -6  122.80    7.60   0
   2   1  -6   44.91    6.48   0
   2   1  -6   34.55    5.87   0
  -2  -1   6   38.59    6.76   0
  -2  -1   6   34.38    6.82   0
   2   0  -6    8.43    5.60   0
   2   0  -6   11.55    6.37   0
  -2   0   6    9.79    6.40   0
  -2   0   6   11.24    5.82   0
   2  -1  -6   41.70    6.62   0
   2  -1  -6   37.92    5.44   0
  -2   1   6   33.91    6.07   0
  -2   1   6   44.36    5.67   0
  -2   2   6   10.27    5.51   0
  -2   2   6    8.55    6.48   0
   2  -2  -6    9.98    4.59   0
   2  -2  -6   13.86    5.69   0
  -2   3   6    6.12    6.41   0
  -2   3   6    7.79    5.90   0
   2  -3  -6    9.64    5.74   0
   2  -3  -6    0.50    5.73   0
  -2   4   6   12.57    7.03   0
  -2   4   6   15.78    6.17   0
   2  -4  -6   17.03    6.02   0
  -2   5   6  131.41    6.93   0
   2  -5  -6  127.96    6.81   0
  -2   5   6  120.83    7.01   0
  -2   6   6    8.29    6.52   0
   2  -6  -6   -2.79    7.17   0
  -2   6   6    3.75    6.52   0
   2  -7  -6   -0.89    6.93   0
  -2   7   6   -5.44    6.95   0
  -2   7   6    8.85    7.80   0
  -2   8   6    8.27    7.93   0
  -2   8   6   -2.81    8.84   0
   2  -8  -6   -0.34    8.63   0
   2  -9  -6    2.83   10.52   0
  -2   9   6   -2.91    8.86   0
  -2   9   6    3.12    8.62   0
  -2   9   6    5.66   10.90   0
   1   7  -6    0.24   12.39   0
   1   7  -6    0.59   12.50   0
   1   6  -6    6.17   10.06   0
   1   6  -6    2.67    8.63   0
   1   5  -6   21.69    7.23   0
   1   5  -6   12.99    8.29   0
   1   4  -6    5.19    7.85   0
  -1  -4   6   10.45    7.29   0
   1   4  -6    4.42    7.41   0
   1   3  -6   52.70    7.80   0
  -1  -3   6   59.52    7.58   0
   1   3  -6   49.85    6.85   0
  -1  -2   6   12.11    7.15   0
   1   2  -6    6.59    6.81   0
   1   2  -6    9.10    6.61   0
   1   1  -6    3.26    5.93   0
  -1  -1   6    8.36    7.21   0
  -1  -1   6    8.59    6.11   0
   1   1  -6    9.68    7.31   0
   1   0  -6  239.36    6.85   0
  -1   0   6  227.52    6.97   0
   1   0  -6  286.59    8.25   0
  -1   0   6  221.23    8.02   0
   1  -1  -6  115.79    6.09   0
   1  -1  -6  125.79    6.91   0
  -1   1   6  102.11    7.47   0
  -1   1   6  113.48    6.21   0
   1  -2  -6   58.25    5.80   0
   1  -2  -6   64.77    6.61   0
  -1   2   6   52.48    6.47   0
  -1   2   6   52.35    5.14   0
   1  -3  -6   24.62    5.42   0
  -1   3   6   20.85    5.73   0
  -1   3   6   21.42    5.68   0
  -1   4   6   26.36    5.87   0
   1  -4  -6   22.54    5.57   0
  -1   4   6   33.39    5.96   0
  -1   5   6    3.03    6.11   0
   1  -5  -6   -0.13    6.63   0
  -1   5   6   -0.55    6.29   0
   1  -6  -6    5.22    6.90   0
  -1   6   6    0.38    6.45   0
  -1   6   6    2.24    6.55   0
   1  -7  -6   -1.59    7.22   0
  -1   7   6    0.55    6.76   0
  -1   7   6    7.39    6.91   0
  -1   8   6    5.06    7.41   0
  -1   8   6   -5.74    7.58   0
   1  -8  -6    1.78    7.77   0
  -1   8   6    6.32    8.07   0
   1  -9  -6    6.01    9.89   0
  -1   9   6   -1.03    8.07   0
  -1   9   6   -8.01    8.11   0
  -1   9   6   -2.12   10.04   0
  -1  10   6    0.63    9.16   0
  -1  10   6    5.18   11.40   0
  -1  10   6    7.79    9.13   0
   1 -10  -6    0.01   12.05   0
   0   9  -6   -1.42    9.07   0
   0   8  -6   -0.27   15.05   0
   0   8  -6    6.95    8.05   0
   0   8  -6   -0.18   15.29   0
   0   7  -6   11.79   10.89   0
   0   7  -6    9.46   10.98   0
   0   6  -6    3.13    9.56   0
   0   6  -6    5.76    9.50   0
   0   5  -6    5.87    8.42   0
   0   4  -6   18.79    7.85   0
   0   3  -6  176.82    8.70   0
   0  -3   6  193.12    8.16   0
   0   3  -6  169.73    8.21   0
   0   2  -6    5.93    7.90   0
   0  -2   6    8.77    6.69   0
   0   2  -6   12.60    7.05   0
   0  -1   6  592.71    9.11   0
   0   1  -6  514.03    8.86   0
   0   1  -6  631.51   13.00   0
   0   0   6   42.75    9.35   0
   0   0   6   48.41    6.37   0
   0   0  -6   49.44    8.68   0
   0   0  -6   43.46    6.26   0
   0  -1  -6   22.27    7.38   0
   0   1   6   19.75    6.04   0
   0   1   6   24.30    7.34   0
   0  -1  -6   20.49    5.77   0
   0  -2  -6  124.27    6.36   0
   0   2   6  145.33    7.06   0
   0   2   6  138.96    6.41   0
   0  -3  -6   15.36    5.71   0
   0   3   6   10.26    5.82   0
   0   3   6   13.69    5.92   0
   0   4   6   20.85    5.76   0
   0  -4  -6   17.87    5.60   0
   0   4   6   22.28    5.98   0
   0   5   6    6.58    5.97   0
   0  -5  -6   18.69    6.22   0
   0   5   6    6.91    5.85   0
   0   6   6    2.74    6.38   0
   0   6   6    4.70    6.16   0
   0  -6  -6    3.67    6.65   0
   0   6   6    6.14    6.19   0
   0  -7  -6   17.03    7.15   0
   0   7   6   17.54    6.89   0
   0   7   6   29.70    6.67   0
   0   7   6   13.83    7.45   0
   0  -8  -6    9.16    8.23   0
   0   8   6    7.65    7.24   0
   0   8   6    3.92    7.03   0
   0   8   6   12.77    8.59   0
   0   9   6   10.58    7.59   0
   0   9   6    8.94    7.69   0
   0  -9  -6    3.73    8.51   0
   0   9   6    8.71    9.57   0
   0 -10  -6   12.91   11.23   0
   0  10   6   -5.34    8.57   0
   0  10   6   -0.13    7.42   0
   0  10   6    4.72   11.43   0
  -1   9  -6   -0.17   19.32   0
  -1   9  -6   -1.25   19.50   0
  -1   8  -6   -4.77   12.87   0
  -1   8  -6    1.74    9.30   0
  -1   8  -6   -1.82   13.29   0
  -1   8  -6   -2.37    9.56   0
  -1   7  -6   -2.54    8.67   0
  -1   7  -6    1.64    8.46   0
  -1   7  -6    6.16   10.16   0
  -1   7  -6    9.17   10.61   0
  -1   6  -6    4.58    7.70   0
  -1   6  -6    1.18    9.19   0
  -1   6  -6    3.21    8.70   0
  -1   6  -6   10.49    8.57   0
  -1   5  -6   10.79    8.81   0
  -1   5  -6    3.72    7.65   0
  -1   5  -6    9.23    7.06   0
  -1   5  -6    4.18    7.84   0
  -1   4  -6   11.30    8.40   0
  -1   4  -6    4.33    7.15   0
  -1   3  -6   32.99    9.25   0
  -1   3  -6   38.68    6.95   0
   1  -2   6    9.70    6.63   0
  -1   2  -6    9.42    6.93   0
  -1   2  -6    1.34   10.58   0
   1  -1   6    4.23    6.03   0
  -1   1  -6    0.74    6.24   0
  -1   1  -6    8.63   12.66   0
   1   0   6 1150.32   10.14   0
  -1   0  -6 1020.98   10.01   0
   1   1   6  226.52    6.91   0
  -1  -1  -6  197.79    6.78   0
   1   1   6  208.45   12.74   0
   1   2   6   33.86    7.29   0
   1   2   6   31.24    6.08   0
  -1  -2  -6   31.70    6.00   0
   1   2   6   32.29    8.10   0
   1   3   6  480.75    8.59   0
   1   3   6  474.92    8.83   0
   1   3   6  438.79    7.82   0
  -1  -3  -6  443.64    7.78   0
  -1  -4  -6  236.91    7.16   0
   1   4   6  273.43    7.75   0
   1   4   6  216.10    7.23   0
   1   4   6  250.79    7.30   0
   1   5   6    5.05    6.07   0
  -1  -5  -6    6.48    6.25   0
   1   5   6   13.04    5.73   0
   1   5   6   14.49    6.60   0
   1   6   6    5.53    6.24   0
   1   6   6    0.52    6.00   0
  -1  -6  -6   -0.88    6.59   0
   1   6   6   -0.65    7.06   0
   1   7   6    7.99    6.81   0
   1   7   6    7.16    6.48   0
   1   7   6    4.99    7.15   0
  -1  -7  -6    7.68    6.88   0
  -1  -8  -6    5.00    8.08   0
   1   8   6   -3.36    5.87   0
   1   8   6    4.40    6.74   0
   1   8   6   10.91    8.38   0
   1   9   6    0.71    7.21   0
   1   9   6    6.27    7.42   0
  -1  -9  -6   -0.54    8.74   0
   1   9   6    1.30    9.25   0
  -1 -10  -6    6.88   10.58   0
   1  10   6    6.25    8.23   0
   1  10   6    7.69    8.12   0
   1  10   6    7.16   10.87   0
   1  11   6    1.72    8.11   0
  -1 -11  -6   -0.15   13.82   0
   1  11   6   -3.47   13.48   0
   1  11   6   -3.34    9.50   0
  -2   8  -6    3.99   12.52   0
  -2   8  -6    8.43    9.96   0
  -2   8  -6   -4.35   10.01   0
  -2   8  -6    6.39   12.48   0
  -2   7  -6   -0.97    9.04   0
  -2   7  -6    4.51   10.18   0
  -2   7  -6    5.03   10.56   0
  -2   7  -6   -2.55    9.74   0
  -2   6  -6    8.96    8.89   0
  -2   6  -6    2.20    8.10   0
  -2   6  -6   -0.26    8.75   0
  -2   6  -6   -0.51    8.43   0
  -2   5  -6   36.76    7.71   0
  -2   5  -6   46.34    8.35   0
  -2   5  -6   34.65    8.69   0
  -2   5  -6   43.39    8.08   0
  -2   4  -6   11.21    6.62   0
  -2   4  -6   17.26    6.98   0
  -2   4  -6   14.49    7.52   0
  -2   3  -6    5.03    6.71   0
  -2   3  -6    5.82    7.66   0
  -2   2  -6    1.94    6.75   0
  -2   2  -6    5.57    8.48   0
  -2   1  -6  228.11    6.82   0
  -2   1  -6  240.58   13.81   0
   2   0   6   89.08    6.20   0
  -2   0  -6   85.58    6.35   0
   2   1   6    3.84    5.77   0
  -2  -1  -6    8.55    5.86   0
  -2  -1  -6    1.27    9.11   0
   2   2   6   22.37    5.96   0
  -2  -2  -6   16.64    7.06   0
   2   2   6   19.94    8.30   0
  -2  -2  -6   18.79    5.96   0
   2   3   6    3.38    5.93   0
  -2  -3  -6    7.97    5.97   0
   2   4   6    0.75    6.54   0
   2   4   6    2.08    6.99   0
  -2  -4  -6    7.15    6.13   0
   2   5   6   35.79    6.19   0
  -2  -5  -6   33.56    6.70   0
   2   5   6   31.25    7.17   0
  -2  -6  -6    4.59    6.54   0
   2   6   6    3.39    6.28   0
   2   6   6    3.96    7.05   0
   2   7   6   13.57    6.57   0
  -2  -7  -6   11.09    6.65   0
   2   7   6    9.46    7.11   0
   2   8   6   -2.85    6.96   0
   2   8   6    7.78    6.63   0
   2   8   6    6.97    8.25   0
  -2  -8  -6    4.56    7.71   0
  -2  -9  -6    3.13    9.21   0
   2   9   6   -4.08    7.21   0
   2   9   6    2.32    7.20   0
   2   9   6    4.65    9.04   0
   2  10   6    0.18    7.86   0
   2  10   6    5.82    7.97   0
   2  10   6    0.83   11.24   0
  -2 -10  -6    2.08   10.75   0
  -2 -11  -6    8.68   15.09   0
   2  11   6    1.27    8.71   0
   2  11   6   -0.93    8.84   0
   2  11   6    0.62   14.82   0
  -3   7  -6   -0.51    9.99   0
  -3   7  -6    3.17    9.60   0
  -3   7  -6   -4.63    9.52   0
  -3   7  -6   -0.22   10.49   0
  -3   6  -6    9.73    9.34   0
  -3   6  -6    8.81    8.59   0
  -3   6  -6   13.88    9.23   0
  -3   6  -6    8.84    9.51   0
  -3   5  -6    0.73    7.59   0
  -3   5  -6    6.50    7.81   0
  -3   5  -6    0.22    7.82   0
  -3   4  -6    2.54    6.92   0
  -3   4  -6    7.66    7.38   0
  -3   4  -6    2.61    7.92   0
  -3   3  -6   23.55    6.63   0
  -3   3  -6   22.47    6.91   0
  -3   3  -6   18.16    8.19   0
  -3   2  -6   24.29    5.97   0
  -3   2  -6   25.70    8.12   0
  -3   1  -6   15.66    5.80   0
  -3   1  -6   12.13    9.15   0
  -3   0  -6    7.51   13.52   0
  -3   0  -6    7.28    5.73   0
   3   1   6  106.79    5.91   0
  -3  -1  -6   91.75    5.34   0
   3   2   6   11.01   10.11   0
   3   2   6   14.20    5.03   0
  -3  -2  -6    6.87    5.25   0
   3   3   6   18.60    5.85   0
  -3  -3  -6    6.14    6.61   0
  -3  -3  -6   10.99    6.08   0
   3   4   6   11.10    6.08   0
  -3  -4  -6   13.73    6.12   0
  -3  -4  -6    6.05    6.91   0
   3   5   6   34.71    6.88   0
  -3  -5  -6   30.45    6.95   0
  -3  -6  -6    7.80    6.69   0
   3   6   6    5.74    6.88   0
  -3  -7  -6    1.58    7.27   0
   3   7   6    6.18    7.67   0
   3   8   6   -0.47    8.78   0
  -3  -8  -6    2.57    7.68   0
   3   9   6    5.91    9.83   0
  -3  -9  -6    2.20    9.51   0
   3  10   6    1.88   11.13   0
   3  10   6    1.88    7.69   0
  -3 -10  -6    2.04   11.22   0
   3  11   6    5.91    8.79   0
   3  11   6    0.85   14.80   0
  -3 -11  -6    3.36   15.96   0
  -4   7  -6   -1.09   10.13   0
  -4   7  -6    0.62   10.39   0
  -4   7  -6    5.48   11.12   0
  -4   7  -6    7.17   10.33   0
  -4   6  -6    4.41    8.99   0
  -4   6  -6  -10.11    9.93   0
  -4   6  -6   -0.62    8.71   0
  -4   5  -6    5.06    8.10   0
  -4   5  -6    8.36    8.27   0
  -4   5  -6    9.54    8.02   0
  -4   4  -6   50.24    8.08   0
  -4   4  -6   42.91    7.68   0
  -4   4  -6   33.50    8.64   0
  -4   3  -6   44.23    6.24   0
  -4   3  -6   45.51    7.38   0
  -4   3  -6   30.64    8.28   0
  -4   2  -6   20.39    6.66   0
  -4   2  -6   28.98    6.36   0
  -4   2  -6   26.65    8.26   0
  -4   1  -6   16.96    6.05   0
  -4   1  -6   15.47    8.11   0
  -4   0  -6   50.54    5.90   0
  -4   0  -6   48.04    9.16   0
  -4  -1  -6   52.98    5.78   0
   4   1   6   50.36    9.26   0
  -4  -2  -6   -2.00    5.76   0
   4   2   6    0.77    8.67   0
   4   3   6   26.66    8.03   0
   4   3   6   28.99    5.81   0
  -4  -3  -6   23.72    6.01   0
   4   4   6   14.28    7.44   0
   4   4   6   13.34    5.87   0
  -4  -4  -6   14.33    6.18   0
  -4  -4  -6   19.99    6.80   0
   4   5   6   -4.30    5.87   0
  -4  -5  -6    6.67    6.07   0
  -4  -5  -6    8.27    6.88   0
   4   6   6   52.71    6.97   0
  -4  -6  -6   54.14    6.44   0
  -4  -6  -6   44.69    7.29   0
   4   7   6    0.11    7.65   0
  -4  -7  -6    3.69    7.59   0
  -4  -8  -6   13.55    7.91   0
   4   8   6    9.54    8.72   0
   4   9   6    3.69    9.88   0
  -4  -9  -6    1.89    8.97   0
  -4 -10  -6    0.57   11.54   0
  -4 -11  -6   -0.05   17.41   0
  -5   6  -6    5.55    9.75   0
  -5   6  -6    7.49    9.92   0
  -5   6  -6    3.92   10.03   0
  -5   5  -6    9.32    8.89   0
  -5   5  -6    0.97    8.69   0
  -5   5  -6   -0.24    9.03   0
  -5   4  -6    6.61    7.30   0
  -5   4  -6    3.06    8.24   0
  -5   4  -6    4.87    7.08   0
  -5   3  -6    3.82    8.26   0
  -5   3  -6    4.58    7.59   0
  -5   3  -6    8.34    7.24   0
  -5   2  -6    7.30    6.81   0
  -5   2  -6    8.71    6.25   0
  -5   2  -6   12.02    8.46   0
  -5   1  -6   52.67    6.53   0
  -5   1  -6   51.55    6.27   0
  -5   1  -6   47.18    8.71   0
  -5   0  -6   24.66    6.06   0
   5   0   6   12.46    7.67   0
  -5   0  -6   19.48    8.13   0
  -5  -1  -6    6.67    8.69   0
  -5  -1  -6    1.98    5.65   0
   5   1   6    2.05    7.38   0
  -5  -2  -6   26.70    5.99   0
   5   2   6   28.12    8.16   0
  -5  -3  -6    6.16    5.89   0
   5   3   6    8.34    7.83   0
   5   4   6    2.93    7.74   0
  -5  -4  -6    1.78    6.07   0
   5   5   6    4.07    6.97   0
  -5  -5  -6    0.15    5.99   0
  -5  -5  -6    5.62    6.07   0
  -5  -6  -6   79.27    6.90   0
  -5  -6  -6   66.67    7.28   0
  -5  -7  -6   78.91    7.57   0
  -5  -7  -6   93.26    6.97   0
  -5  -8  -6   12.99    8.65   0
  -5  -9  -6    1.21    9.78   0
  -5 -10  -6    3.72   11.79   0
  -6   5  -6    7.89    8.59   0
  -6   5  -6    6.44    9.52   0
  -6   5  -6    4.67    9.84   0
  -6   4  -6    9.55    8.75   0
  -6   4  -6    3.63    8.70   0
  -6   4  -6   -4.60    9.06   0
  -6   3  -6   10.89    6.94   0
  -6   3  -6    6.55    7.30   0
  -6   3  -6    0.56    8.19   0
  -6   2  -6    5.84    6.61   0
  -6   2  -6   14.00    6.42   0
  -6   2  -6   -4.08    8.33   0
  -6   1  -6   27.41    6.64   0
  -6   1  -6   20.70    8.90   0
  -6   1  -6   14.21    6.47   0
  -6   0  -6   19.23    6.20   0
   6   0   6    9.82    7.70   0
  -6   0  -6    8.32    6.16   0
  -6   0  -6    8.46    8.00   0
  -6  -1  -6    1.55    7.76   0
  -6  -1  -6   12.81    5.89   0
   6   1   6    3.54    7.94   0
  -6  -1  -6    2.53    5.66   0
  -6  -2  -6    4.89    7.58   0
  -6  -2  -6   -0.13    5.96   0
   6   2   6    5.38    7.76   0
  -6  -3  -6    4.21    6.01   0
   6   3   6    3.86    8.14   0
  -6  -4  -6    0.84    6.14   0
   6   4   6    4.97    7.82   0
  -6  -5  -6    7.20    6.78   0
   6   5   6    8.07    7.09   0
   6   6   6    8.49    7.24   0
  -6  -6  -6    4.87    6.45   0
  -6  -6  -6   -2.60    6.99   0
   6   7   6   14.32    7.54   0
  -6  -7  -6   -1.80    7.29   0
  -6  -7  -6    9.39    6.71   0
   6   8   6   11.48    6.74   0
  -6  -8  -6   10.08    6.91   0
  -6  -8  -6   11.99    8.27   0
  -6  -9  -6   -1.08    9.30   0
  -6 -10  -6    6.72   12.37   0
  -7   4  -6    5.70    8.55   0
  -7   4  -6    6.99    8.41   0
  -7   4  -6    9.20    9.99   0
  -7   3  -6   -7.95    7.99   0
  -7   3  -6    0.84    8.99   0
  -7   3  -6    4.53    7.68   0
  -7   2  -6   -0.77    7.16   0
  -7   2  -6   12.90    7.41   0
  -7   2  -6    4.76    8.38   0
  -7   1  -6    2.91    5.95   0
  -7   1  -6    1.09    6.69   0
  -7   1  -6    3.86    8.61   0
  -7   0  -6    8.21    6.43   0
   7   0   6    4.77    8.07   0
  -7   0  -6   -5.18    6.21   0
  -7   0  -6    5.46    8.22   0
  -7  -1  -6   55.90    8.61   0
  -7  -1  -6   53.88    6.33   0
  -7  -1  -6   50.40    6.73   0
   7   1   6   41.09    8.24   0
  -7  -2  -6   56.25    8.48   0
  -7  -2  -6   61.02    5.74   0
   7   2   6   39.02    8.09   0
  -7  -2  -6   63.41    6.39   0
  -7  -3  -6   11.71    6.28   0
   7   3   6   12.42    7.60   0
  -7  -3  -6   12.09    5.94   0
  -7  -4  -6    6.85    6.21   0
   7   4   6    4.15    6.91   0
  -7  -4  -6   11.03    5.94   0
  -7  -5  -6    6.05    6.89   0
   7   5   6    1.64    7.12   0
  -7  -6  -6    1.07    7.38   0
   7   6   6   10.89    7.36   0
   7   7   6   -2.07    7.68   0
  -7  -7  -6    2.27    7.35   0
  -7  -7  -6    0.45    6.94   0
   7   8   6    4.46    7.02   0
  -7  -8  -6   -0.84    7.09   0
  -7  -8  -6    9.33    8.33   0
   7   9   6    2.48    7.30   0
  -7  -9  -6    6.57    7.34   0
  -7  -9  -6    0.09    9.55   0
  -7 -10  -6    3.94   11.61   0
   7  10   6    8.03    7.74   0
  -7 -10  -6    3.47   11.22   0
   7  11   6    2.68    8.37   0
  -7 -11  -6    5.29   16.93   0
  -7 -11  -6    2.91   16.00   0
   7  12   6   15.16    9.11   0
  -8   3  -6    9.34    8.74   0
  -8   3  -6    1.23    8.62   0
  -8   3  -6    6.28    9.94   0
  -8   2  -6    0.53    8.02   0
  -8   2  -6   -2.28    7.74   0
  -8   2  -6    7.81    9.19   0
  -8   1  -6   -6.52    7.50   0
  -8   1  -6    7.40    9.37   0
  -8   1  -6    3.56    7.40   0
  -8   0  -6   -0.92    7.01   0
   8   0   6    0.62    8.90   0
  -8   0  -6    7.95    6.83   0
  -8   0  -6    3.06    8.93   0
  -8  -1  -6   10.26    8.65   0
  -8  -1  -6    5.76    5.64   0
  -8  -1  -6    9.43    6.53   0
   8   1   6    5.64    7.75   0
  -8  -2  -6    1.62    8.63   0
  -8  -2  -6    3.25    6.51   0
   8   2   6    6.07    8.35   0
  -8  -2  -6    9.37    6.28   0
  -8  -3  -6   43.86    6.62   0
  -8  -3  -6   32.08    8.53   0
  -8  -3  -6   43.83    6.71   0
   8   3   6   29.90    8.33   0
  -8  -4  -6   -1.43    6.82   0
  -8  -4  -6    5.03    6.47   0
   8   4   6    3.53    7.31   0
  -8  -5  -6    3.30    6.37   0
  -8  -5  -6    3.01    6.11   0
   8   5   6    1.78    7.45   0
  -8  -6  -6    4.58    6.64   0
  -8  -6  -6    6.88    6.40   0
   8   6   6    5.77    6.78   0
  -8  -7  -6    7.26    7.68   0
  -8  -7  -6   -0.20    7.20   0
   8   7   6    3.04    7.72   0
   8   8   6   -0.18    7.19   0
  -8  -8  -6    0.81    7.39   0
  -8  -8  -6    0.78    7.87   0
  -8  -8  -6    6.21    7.56   0
   8   9   6    0.29    7.60   0
  -8  -9  -6    0.63    8.85   0
  -8  -9  -6    3.84    7.56   0
  -8  -9  -6    0.91    9.88   0
  -8 -10  -6    0.78   11.14   0
   8  10   6    1.97    8.19   0
  -8 -10  -6    2.86    8.04   0
  -8 -10  -6    5.29   11.35   0
  -8 -11  -6    1.32   15.49   0
   8  11   6    9.02    8.72   0
  -8 -11  -6    1.05   15.54   0
  -9   2  -6    2.62    8.65   0
  -9   2  -6    5.72    8.86   0
  -9   2  -6   -3.32   10.50   0
  -9   1  -6    6.49    7.18   0
  -9   1  -6    1.69    8.05   0
  -9   1  -6    5.29    9.49   0
   9   0   6    2.20    9.90   0
  -9   0  -6    5.93    7.81   0
  -9   0  -6    5.93    6.60   0
  -9   0  -6    2.44    9.12   0
  -9  -1  -6   -0.58    8.67   0
  -9  -1  -6   10.55    7.18   0
  -9  -1  -6   -3.42    7.21   0
   9   1   6   -1.61    8.58   0
  -9  -2  -6    0.29    9.04   0
  -9  -2  -6    0.53    6.96   0
  -9  -2  -6    3.04    5.74   0
   9   2   6    5.47    8.05   0
  -9  -3  -6   14.84    6.86   0
  -9  -3  -6    1.55    8.23   0
  -9  -3  -6   -4.48    7.10   0
   9   3   6    2.97    7.99   0
  -9  -4  -6   14.12    7.05   0
  -9  -4  -6    8.65    6.74   0
   9   4   6    2.98    7.70   0
  -9  -5  -6   -3.91    6.67   0
  -9  -5  -6    3.42    6.58   0
   9   5   6   -5.26    7.90   0
   9   6   6   -2.83    7.88   0
  -9  -6  -6   -3.67    7.56   0
  -9  -6  -6    5.99    7.15   0
  -9  -7  -6    0.60    7.33   0
  -9  -7  -6    1.55    7.79   0
   9   7   6   -1.15    8.24   0
  -9  -8  -6    5.62    7.68   0
  -9  -8  -6   10.71    8.90   0
  -9  -8  -6    2.57    8.28   0
   9   8   6   11.22    8.60   0
  -9  -9  -6    3.86    8.01   0
  -9  -9  -6    4.71    8.52   0
  -9  -9  -6    7.21    9.69   0
   9   9   6    5.92    8.77   0
   9  10   6   -0.76    8.43   0
  -9 -10  -6    5.64   11.43   0
  -9 -10  -6    5.71    8.50   0
  -9 -10  -6   -0.29   11.33   0
   9  11   6    9.23    9.05   0
  -9 -11  -6   -0.67   14.33   0
  -9 -11  -6    0.95   14.78   0
  -9 -11  -6   13.70    9.23   0
 -10   0  -6   -9.76    7.63   0
  10   0   6    8.43   10.13   0
 -10   0  -6    5.49    8.74   0
 -10   0  -6    4.48   10.29   0
 -10  -1  -6   12.33   10.57   0
 -10  -1  -6   -1.99    6.84   0
  10   1   6    8.73   10.44   0
 -10  -1  -6    3.63    7.89   0
 -10  -2  -6    7.89    9.09   0
 -10  -2  -6    1.27    7.81   0
  10   2   6   -1.70    9.17   0
 -10  -2  -6    0.73    7.65   0
 -10  -3  -6    7.27    8.83   0
 -10  -3  -6   18.62    7.56   0
  10   3   6    2.75    8.74   0
 -10  -3  -6   10.69    7.63   0
 -10  -4  -6    2.93    7.52   0
 -10  -4  -6    7.85    7.35   0
  10   4   6   -0.88    8.52   0
 -10  -5  -6    0.40    7.10   0
 -10  -5  -6    6.75    7.26   0
  10   5   6    2.69    8.58   0
 -10  -6  -6    5.75    8.25   0
 -10  -6  -6    4.01    7.61   0
  10   6   6    0.28    8.52   0
 -10  -7  -6    1.62    8.45   0
 -10  -7  -6    3.85    8.56   0
  10   7   6   -1.41    7.82   0
 -10  -8  -6    0.10    8.69   0
 -10  -8  -6   -4.05    9.04   0
  10   8   6    0.47    8.17   0
 -10  -9  -6    3.33    9.92   0
 -10  -9  -6   -0.01    8.48   0
 -10  -9  -6   -2.26   10.35   0
  10   9   6    2.36    8.45   0
 -10 -10  -6   -1.24    7.83   0
 -10 -10  -6    4.46   12.06   0
 -10 -10  -6    3.70   11.58   0
  10  10   6    5.94    9.04   0
 -11  -2  -6   -0.57   11.23   0
 -11  -2  -6   -2.13    8.82   0
  11   2   6    9.55   10.28   0
 -11  -2  -6   -2.85    8.72   0
 -11  -3  -6   -1.45    9.80   0
 -11  -3  -6    9.48    7.31   0
  11   3   6    4.56    9.66   0
 -11  -3  -6    7.99    8.50   0
  11   4   6   -0.92    9.52   0
 -11  -4  -6    3.44    8.18   0
 -11  -4  -6   -5.42    8.07   0
 -11  -5  -6    2.48    8.17   0
  11   5   6    9.56    9.28   0
 -11  -5  -6   -1.04    8.10   0
 -11  -6  -6   -0.42    9.17   0
  11   6   6   13.48    9.40   0
 -11  -6  -6    1.73    8.15   0
 -11  -7  -6    2.29    8.45   0
  11   7   6   -1.14    9.57   0
 -11  -7  -6   -1.97    8.29   0
 -11  -8  -6   -7.59    9.61   0
  11   8   6   -3.52    9.79   0
 -11  -8  -6    8.71    9.43   0
 -11  -9  -6   -2.73    9.23   0
 -11  -9  -6   -2.74   11.24   0
 -11  -9  -6    2.96   10.90   0
  11   9   6   -1.47    9.07   0
 -12  -5  -6    8.05    9.17   0
 -12  -5  -6   10.86    9.08   0
 -12  -6  -6    6.04    9.20   0
  12   6   6    5.33    9.34   0
 -12  -7  -6    7.03   10.56   0
  10   6  -7   -1.09   10.45   0
 -10  -5   7    4.41    9.98   0
 -10  -5   7   -0.82    9.27   0
  10   5  -7    2.99    9.94   0
  10   5  -7   -6.00    9.13   0
 -10  -4   7   10.07    9.02   0
 -10  -4   7    1.27   10.04   0
  10   4  -7   -0.34    9.19   0
  10   4  -7    1.84    8.80   0
 -10  -3   7    9.47    9.15   0
 -10  -3   7    1.17    8.90   0
  10   3  -7    1.29    8.84   0
  10   3  -7   -0.07    9.27   0
 -10  -2   7   -5.94    9.38   0
 -10  -2   7  -13.22   10.18   0
  10   2  -7    1.25    9.18   0
  10   2  -7    5.92    9.00   0
   9   7  -7   -0.12   10.69   0
   9   7  -7   -3.12    8.97   0
  -9  -7   7    1.03   10.94   0
   9   6  -7    2.60    9.43   0
   9   6  -7    8.15    8.37   0
  -9  -6   7    5.18   10.44   0
  -9  -5   7    3.59    9.13   0
  -9  -5   7   10.83    7.36   0
   9   5  -7   16.90    8.15   0
   9   5  -7   -3.11    8.33   0
  -9  -4   7   -1.46    9.03   0
  -9  -4   7    6.37    8.17   0
   9   4  -7    6.46    7.90   0
   9   4  -7   -2.54    8.28   0
  -9  -3   7   -0.56    8.47   0
  -9  -3   7   -8.39    8.99   0
   9   3  -7   -1.07    7.98   0
   9   3  -7   -1.97    7.23   0
  -9  -2   7    3.71    8.32   0
  -9  -2   7    6.98    9.07   0
   9   2  -7    9.61    7.82   0
   9   2  -7    3.05    8.28   0
  -9  -1   7    1.15    8.19   0
   9   1  -7   -9.42    8.57   0
   9   1  -7    5.33    7.01   0
  -9  -1   7   -4.39    7.45   0
  -9   0   7    1.91    8.67   0
   9   0  -7    1.81    8.38   0
   9   0  -7    7.64    8.64   0
  -9   0   7    7.26    8.74   0
  -9   1   7    6.16    8.76   0
   9  -1  -7    5.69    8.87   0
   9  -1  -7    6.67    9.27   0
  -9   1   7  -11.31    9.29   0
  -8  -8   7    4.69   10.30   0
  -8  -8   7    4.23   15.08   0
   8   8  -7    9.36    8.84   0
   8   7  -7    5.11    9.74   0
  -8  -7   7   -3.51   11.14   0
   8   7  -7    0.43    8.52   0
   8   6  -7    3.66    8.68   0
   8   6  -7   16.71    7.83   0
  -8  -6   7    8.32    9.64   0
   8   5  -7   -0.08    8.39   0
   8   5  -7    4.09    7.60   0
  -8  -5   7    2.78    8.44   0
   8   4  -7    0.23    7.40   0
  -8  -4   7   10.37    8.48   0
  -8  -4   7    0.36    7.58   0
   8   4  -7   -0.18    7.33   0
  -8  -3   7    7.03    7.50   0
  -8  -3   7    8.71    8.09   0
   8   3  -7    2.15    8.23   0
   8   3  -7   -4.84    7.29   0
  -8  -2   7   -1.56    7.75   0
  -8  -2   7    3.83    7.30   0
   8   2  -7    3.28    7.64   0
   8   2  -7   -6.70    7.00   0
  -8  -1   7   -3.41    7.53   0
   8   1  -7    4.23    7.61   0
   8   1  -7    8.90    7.21   0
  -8  -1   7    4.11    7.63   0
   8   0  -7   -5.39    7.46   0
  -8   0   7    3.90    7.75   0
   8   0  -7   -2.65    8.01   0
  -8   0   7    7.69    8.14   0
   8  -1  -7   -2.32    7.80   0
  -8   1   7    6.30    7.99   0
   8  -1  -7   -1.84    7.19   0
  -8   1   7    6.98    7.13   0
  -8   2   7   -2.61    8.26   0
   8  -2  -7    0.52    8.28   0
   8  -2  -7   -0.11    7.50   0
  -8   2   7    6.33    8.68   0
  -8   3   7    0.40    9.03   0
   8  -3  -7    9.83    9.15   0
   8  -3  -7    3.71    8.92   0
  -8   3   7   12.36    9.22   0
  -7  -9   7    7.69   10.48   0
   7   9  -7   -2.02    9.07   0
  -7  -8   7    4.32    9.67   0
  -7  -8   7   -2.22   15.93   0
   7   8  -7  -10.62    8.26   0
  -7  -7   7    9.45    9.09   0
  -7  -7   7    6.60   11.21   0
   7   7  -7    5.09   10.14   0
   7   7  -7    2.59    8.70   0
   7   6  -7    7.72    8.74   0
  -7  -6   7    6.87    9.20   0
   7   6  -7    3.36    7.32   0
   7   5  -7   19.24    7.14   0
   7   5  -7    1.48    8.56   0
  -7  -5   7    4.90    8.00   0
  -7  -4   7   -2.78    7.71   0
  -7  -4   7    2.02    7.74   0
   7   4  -7    8.22    7.55   0
   7   4  -7    0.84    6.79   0
  -7  -3   7    9.08    7.03   0
  -7  -3   7    8.68    6.90   0
   7   3  -7   -0.49    6.87   0
   7   3  -7    0.67    6.92   0
  -7  -2   7   24.73    7.03   0
   7   2  -7   15.24    6.85   0
   7   2  -7   19.35    6.91   0
  -7  -2   7   21.42    7.22   0
  -7  -1   7    7.83    6.81   0
   7   1  -7   -0.31    6.97   0
   7   1  -7    6.81    6.72   0
  -7  -1   7   -2.19    7.06   0
  -7   0   7    0.64    7.87   0
   7   0  -7    6.83    7.03   0
   7   0  -7   -4.61    6.95   0
  -7   0   7   -0.27    7.29   0
  -7   1   7   -3.04    6.96   0
   7  -1  -7   -0.58    6.34   0
   7  -1  -7    6.08    7.06   0
  -7   1   7   11.27    7.29   0
  -7   2   7   12.90    7.38   0
   7  -2  -7    5.05    7.78   0
  -7   2   7   -2.49    7.94   0
   7  -2  -7    2.81    6.25   0
   7  -3  -7    4.75    8.03   0
  -7   3   7    7.03    8.17   0
   7  -3  -7   -1.00    8.21   0
  -7   3   7    9.77    8.13   0
  -7   4   7    3.64    8.84   0
   7  -4  -7    2.71    8.55   0
  -7   4   7    3.86    8.91   0
   6   9  -7    2.92    8.93   0
  -6  -8   7    9.28   10.05   0
   6   8  -7    0.53    8.90   0
  -6  -7   7    4.14    9.45   0
  -6  -7   7    5.54   12.20   0
   6   7  -7    9.93   10.40   0
   6   7  -7   -1.57    7.58   0
  -6  -6   7   -0.30    8.32   0
   6   6  -7   13.70    7.94   0
  -6  -6   7    5.48    9.52   0
   6   6  -7    0.28    9.14   0
   6   5  -7   -0.19    7.40   0
   6   5  -7    2.18    6.75   0
  -6  -5   7    7.79    8.45   0
  -6  -4   7   12.71    6.82   0
   6   4  -7    1.78    7.16   0
   6   4  -7   -1.85    6.57   0
  -6  -4   7    8.87    7.56   0
  -6  -3   7   13.51    7.32   0
  -6  -3   7    5.81    6.76   0
   6   3  -7    6.55    7.13   0
   6   3  -7   13.55    6.73   0
  -6  -2   7   -4.26    6.70   0
  -6  -2   7    1.70    7.15   0
   6   2  -7    3.26    7.06   0
   6   2  -7    5.97    7.36   0
  -6  -1   7    2.04    6.50   0
   6   1  -7   -6.73    6.46   0
   6   1  -7    9.25    6.57   0
  -6  -1   7    7.75    6.82   0
  -6   0   7   10.19    6.54   0
   6   0  -7   14.98    6.42   0
   6   0  -7   13.40    7.36   0
  -6   0   7    1.52    6.95   0
  -6   1   7   -2.14    6.39   0
   6  -1  -7   -1.99    5.41   0
   6  -1  -7    1.60    6.68   0
  -6   1   7    0.77    6.66   0
  -6   2   7    1.32    6.67   0
   6  -2  -7   -6.42    7.16   0
   6  -2  -7   -6.88    6.51   0
  -6   2   7    7.54    6.93   0
  -6   3   7   -0.16    7.38   0
   6  -3  -7   -2.02    7.62   0
   6  -3  -7   -0.64    7.37   0
  -6   3   7   10.92    7.70   0
  -6   4   7    8.64    7.83   0
   6  -4  -7   17.79    7.98   0
  -6   4   7   12.03    8.06   0
   6  -4  -7    6.46    7.74   0
   6  -5  -7   -1.32    8.34   0
  -6   5   7   -7.54    8.49   0
  -6   5   7    1.43    8.72   0
   5   9  -7    9.29    9.55   0
   5   8  -7   -8.16    7.92   0
   5   7  -7    0.50   10.95   0
  -5  -7   7    4.66    8.34   0
  -5  -7   7    5.32   12.67   0
   5   7  -7    0.01    8.18   0
  -5  -6   7    6.54    8.86   0
   5   6  -7    7.14    9.69   0
  -5  -6   7   10.00   10.07   0
   5   6  -7    7.48    7.92   0
   5   5  -7   -2.69    7.71   0
  -5  -5   7    2.95    8.16   0
   5   5  -7    4.61    6.48   0
   5   4  -7   -0.03    7.29   0
   5   4  -7    5.79    6.41   0
  -5  -4   7    5.90    7.82   0
   5   3  -7    3.26    6.19   0
  -5  -3   7    0.20    6.39   0
   5   3  -7   -1.24    6.10   0
  -5  -3   7   -1.05    7.16   0
  -5  -2   7    2.95    6.30   0
   5   2  -7    1.88    5.87   0
  -5  -2   7    0.87    6.67   0
   5   2  -7    2.73    5.99   0
   5   1  -7    7.42    6.18   0
  -5  -1   7   11.07    6.20   0
   5   1  -7   10.43    6.21   0
  -5  -1   7   15.64    6.51   0
   5   0  -7   37.80    6.41   0
  -5   0   7   49.77    7.14   0
   5   0  -7   44.82    6.46   0
  -5   0   7   30.82    6.62   0
  -5   1   7   11.18    6.18   0
   5  -1  -7    1.07    5.94   0
   5  -1  -7    3.92    6.35   0
  -5   1   7    2.39    6.38   0
  -5   2   7    7.92    6.22   0
   5  -2  -7    3.29    6.18   0
   5  -2  -7   -0.43    6.66   0
  -5   2   7   10.85    6.60   0
  -5   3   7    4.17    6.65   0
   5  -3  -7    6.88    6.94   0
   5  -3  -7    1.22    6.52   0
  -5   3   7    0.70    6.94   0
  -5   4   7    2.48    7.24   0
   5  -4  -7    4.75    7.10   0
   5  -4  -7   -1.11    7.17   0
  -5   4   7   -4.52    7.15   0
  -5   5   7    0.86    8.47   0
  -5   5   7    3.55    7.69   0
   5  -5  -7    0.31    7.30   0
   5  -6  -7   -2.58    8.32   0
  -5   6   7   13.92    8.55   0
  -5   6   7    3.55    7.37   0
   4   9  -7  -11.16    9.51   0
   4   8  -7   -5.46    8.81   0
   4   7  -7    1.90   12.84   0
   4   7  -7    5.81    8.18   0
   4   6  -7    5.32    9.66   0
  -4  -6   7    1.12    9.65   0
  -4  -6   7    1.60    8.39   0
   4   6  -7    2.66    7.76   0
  -4  -5   7    5.03    8.89   0
  -4  -5   7   14.30    8.78   0
   4   5  -7   12.07    7.77   0
   4   5  -7   11.18    6.54   0
  -4  -4   7    7.95    6.94   0
   4   4  -7    7.18    6.66   0
   4   4  -7   14.56    6.15   0
  -4  -3   7    4.54    6.30   0
   4   3  -7    1.58    5.78   0
   4   3  -7    0.40    5.93   0
  -4  -3   7   -2.98    6.80   0
  -4  -2   7    1.83    6.84   0
   4   2  -7   -1.74    6.41   0
   4   2  -7    2.95    5.94   0
  -4  -2   7   -1.46    6.73   0
   4   1  -7    3.26    5.95   0
   4   1  -7    2.92    5.81   0
  -4  -1   7   -1.33    6.15   0
  -4  -1   7   -0.97    6.03   0
  -4   0   7   16.43    5.96   0
   4   0  -7   15.89    6.75   0
  -4   0   7   14.70    6.06   0
   4   0  -7   18.84    5.85   0
  -4   1   7    0.76    5.84   0
   4  -1  -7    8.48    6.09   0
  -4   1   7    9.73    6.92   0
   4  -1  -7   -0.20    5.59   0
   4  -2  -7   37.16    6.02   0
  -4   2   7   34.38    6.41   0
  -4   2   7   25.78    6.54   0
   4  -2  -7   27.41    6.46   0
  -4   3   7    3.85    6.22   0
   4  -3  -7   -0.51    6.09   0
   4  -3  -7    8.02    6.58   0
  -4   3   7   -0.11    6.56   0
  -4   4   7    1.27    6.53   0
   4  -4  -7    8.80    6.56   0
  -4   4   7   -0.99    6.64   0
  -4   5   7    9.38    7.07   0
  -4   5   7   -1.10    7.17   0
   4  -5  -7   -2.16    6.84   0
  -4   6   7    2.27    7.60   0
  -4   6   7   12.19    6.67   0
   4  -6  -7    2.69    7.56   0
  -4   7   7   10.21    9.53   0
   4  -7  -7    2.45    9.21   0
  -4   7   7   -0.21    8.41   0
   3   9  -7   13.23    9.57   0
   3   8  -7    3.72    8.63   0
   3   7  -7    1.47    7.35   0
   3   7  -7    1.69   13.83   0
   3   6  -7    4.17    7.56   0
  -3  -6   7    6.71   10.04   0
   3   6  -7    4.34    9.64   0
   3   5  -7   19.55    7.34   0
  -3  -5   7   12.87    8.67   0
   3   5  -7   12.61    8.21   0
  -3  -4   7   58.13    9.47   0
  -3  -4   7   60.14    8.02   0
   3   4  -7   56.57    7.08   0
   3   4  -7   50.54    7.18   0
   3   3  -7    8.62    6.61   0
  -3  -3   7    7.69    7.04   0
   3   3  -7   -2.17    6.77   0
  -3  -2   7    8.84    6.80   0
   3   2  -7   -2.78    5.54   0
   3   2  -7    5.54    6.37   0
  -3  -2   7    1.87    5.84   0
   3   1  -7   -1.55    5.66   0
   3   1  -7    5.85    6.23   0
  -3  -1   7    4.70    5.85   0
  -3  -1   7    7.17    6.60   0
   3   0  -7  119.45    6.81   0
   3   0  -7   89.51    5.38   0
  -3   0   7   82.17    6.42   0
  -3   0   7  105.86    6.34   0
  -3   1   7    0.87    5.84   0
   3  -1  -7    1.59    6.24   0
   3  -1  -7   -0.36    5.43   0
  -3   1   7   -0.53    6.30   0
  -3   2   7   34.71    5.92   0
   3  -2  -7   19.93    6.86   0
  -3   2   7   22.96    6.09   0
   3  -2  -7   23.70    5.69   0
  -3   3   7   10.13    6.16   0
   3  -3  -7   11.60    6.31   0
  -3   3   7   18.23    6.27   0
   3  -3  -7   12.06    5.20   0
   3  -4  -7   24.25    6.34   0
  -3   4   7   17.34    6.44   0
  -3   4   7   18.40    6.52   0
  -3   5   7   -2.50    6.51   0
   3  -5  -7    5.34    6.37   0
  -3   5   7    7.45    6.65   0
  -3   6   7   10.28    7.01   0
   3  -6  -7    4.19    6.94   0
  -3   6   7   16.06    7.32   0
  -3   7   7    7.71    7.78   0
   3  -7  -7    0.34    7.79   0
  -3   7   7    9.01    8.75   0
   3  -8  -7    6.48    8.61   0
  -3   8   7    2.29    8.71   0
  -3   8   7   -2.68    9.85   0
   2   9  -7    9.82    9.69   0
   2   8  -7    1.38    7.96   0
   2   7  -7    1.18    8.14   0
   2   7  -7    4.56   12.86   0
   2   7  -7    2.19   12.95   0
   2   6  -7    4.66    7.66   0
   2   6  -7    8.22    9.86   0
   2   5  -7   -3.25    7.21   0
  -2  -5   7    3.21    8.59   0
   2   5  -7   -0.19    8.29   0
   2   4  -7   12.90    7.50   0
  -2  -4   7   11.25    7.19   0
   2   4  -7   10.53    7.04   0
   2   3  -7   28.47    6.64   0
  -2  -3   7   38.05    9.79   0
  -2  -3   7   42.07    7.66   0
   2   3  -7   46.97    7.56   0
   2   2  -7   39.83    5.95   0
  -2  -2   7   41.01    6.28   0
   2   2  -7   45.75    6.52   0
  -2  -1   7    1.07    6.82   0
   2   1  -7    1.98    5.68   0
   2   1  -7    6.75    6.22   0
  -2  -1   7    5.01    6.02   0
   2   0  -7   16.95    5.57   0
   2   0  -7   20.54    7.00   0
  -2   0   7   24.10    5.72   0
  -2   0   7   20.13    6.74   0
   2  -1  -7   91.68    6.16   0
  -2   1   7   69.88    6.40   0
   2  -1  -7   82.01    5.77   0
  -2   1   7   83.43    6.01   0
   2  -2  -7   31.46    6.38   0
   2  -2  -7   17.38    5.61   0
  -2   2   7   14.55    6.39   0
  -2   2   7   23.11    5.87   0
   2  -3  -7    1.34    5.85   0
  -2   3   7    0.17    5.76   0
   2  -3  -7    2.98    5.79   0
  -2   3   7    6.00    5.89   0
  -2   4   7  113.48    6.93   0
   2  -4  -7  159.50    6.80   0
  -2   4   7  148.15    6.82   0
  -2   5   7   43.12    6.68   0
   2  -5  -7   39.70    7.02   0
  -2   5   7   45.07    7.22   0
   2  -6  -7    3.58    6.26   0
  -2   6   7    2.63    7.53   0
  -2   6   7    3.70    7.55   0
   2  -7  -7    3.58    6.88   0
  -2   7   7   -3.21    7.27   0
  -2   7   7   -4.56    8.04   0
  -2   8   7    9.55    8.14   0
  -2   8   7    6.70    8.09   0
   2  -8  -7    6.08    8.82   0
  -2   8   7    4.29    8.99   0
   2  -9  -7    5.22   10.77   0
  -2   9   7    6.98    8.92   0
  -2   9   7    3.65    9.23   0
  -2   9   7    8.06   10.05   0
   1   9  -7    8.44   10.18   0
   1   8  -7   18.40    9.12   0
   1   7  -7   -1.27   12.44   0
   1   7  -7    2.32    8.20   0
   1   7  -7    1.29   12.25   0
   1   6  -7    8.64    9.38   0
   1   6  -7   10.45    8.32   0
   1   5  -7    7.89    7.94   0
   1   5  -7   11.85    8.56   0
   1   4  -7   22.65    8.06   0
  -1  -4   7   17.70    7.66   0
   1   4  -7   18.41    7.05   0
  -1  -3   7    6.48    7.37   0
   1   3  -7    2.71    6.69   0
   1   3  -7    8.16    7.54   0
   1   2  -7    1.14    6.72   0
  -1  -2   7    7.81    6.13   0
   1   2  -7    5.75    7.83   0
   1   1  -7    7.24    6.43   0
  -1  -1   7    9.51    7.82   0
  -1  -1   7    8.26    6.15   0
   1   1  -7    5.34    7.37   0
   1   0  -7   -1.72    5.64   0
  -1   0   7    5.06    6.51   0
   1   0  -7    3.88    6.36   0
  -1   0   7    6.58    6.68   0
   1  -1  -7   24.86    5.61   0
   1  -1  -7   20.53    6.16   0
  -1   1   7   15.17    5.64   0
  -1   1   7   18.76    6.14   0
   1  -2  -7   14.93    5.41   0
   1  -2  -7   17.19    6.44   0
  -1   2   7   10.25    6.36   0
  -1   2   7   18.08    5.63   0
  -1   3   7   26.82    6.39   0
   1  -3  -7   30.62    5.66   0
  -1   3   7   27.53    5.93   0
   1  -4  -7    1.92    5.72   0
  -1   4   7    4.49    5.68   0
  -1   4   7    0.16    6.08   0
  -1   5   7   11.21    6.10   0
   1  -5  -7   10.93    5.88   0
  -1   5   7   10.75    6.29   0
  -1   6   7   15.17    6.51   0
  -1   6   7   10.45    7.17   0
   1  -6  -7   13.54    6.93   0
   1  -7  -7    6.52    7.42   0
  -1   7   7    3.06    7.03   0
  -1   7   7   -1.12    6.85   0
  -1   7   7   -4.24    6.96   0
  -1   8   7    2.72    7.69   0
   1  -8  -7    2.25    8.20   0
  -1   8   7   13.96    7.62   0
  -1   8   7    2.90    8.43   0
  -1   9   7    1.75    8.50   0
  -1   9   7    4.74    8.53   0
  -1   9   7   -1.72    9.40   0
   1  -9  -7    3.88    9.08   0
   0   9  -7   -0.98   10.58   0
   0   8  -7    5.41   15.22   0
   0   8  -7    4.84   13.93   0
   0   8  -7   -0.67    9.49   0
   0   7  -7    3.53   10.85   0
   0   7  -7   -1.12   11.46   0
   0   6  -7    3.41    8.77   0
   0   6  -7    0.46    9.14   0
   0   5  -7   16.95    8.01   0
   0   4  -7    9.36    7.90   0
   0   4  -7   11.63    7.72   0
   0   3  -7   25.27    8.24   0
   0  -3   7   25.70    6.74   0
   0   3  -7   16.75    6.84   0
   0  -2   7   30.80    6.76   0
   0   2  -7   19.62    6.88   0
   0   2  -7   19.33    8.71   0
   0  -1   7  303.37    7.47   0
   0   1  -7  342.01   11.72   0
   0   1  -7  274.07    7.21   0
   0   0   7  122.47   10.09   0
   0   0   7  127.31    6.53   0
   0   0  -7  143.87   10.01   0
   0   0  -7  130.12    7.10   0
   0   1   7   14.92    8.81   0
   0  -1  -7   17.93    7.13   0
   0   1   7   18.50    5.73   0
   0   1   7    6.51    7.20   0
   0  -1  -7   12.36    5.63   0
   0  -2  -7   12.90    5.64   0
   0   2   7   11.90    6.30   0
   0   2   7   14.48    5.64   0
   0  -3  -7    7.55    5.52   0
   0   3   7   10.59    6.33   0
   0   3   7    0.48    5.73   0
   0  -4  -7   10.86    5.58   0
   0   4   7    5.69    5.55   0
   0   4   7    1.21    6.00   0
   0  -5  -7    7.53    5.63   0
   0   5   7    6.97    6.01   0
   0   5   7    6.77    6.23   0
   0   5   7    2.70    6.12   0
   0   6   7   16.71    6.43   0
   0   6   7   -8.41    6.15   0
   0  -6  -7    9.15    5.96   0
   0   6   7   21.45    7.32   0
   0   7   7   -0.53    6.94   0
   0   7   7    1.14    7.49   0
   0   7   7    0.26    7.48   0
   0  -7  -7    1.14    7.04   0
   0   8   7    1.04    7.29   0
   0  -8  -7    1.15    7.78   0
   0   8   7    6.60    7.30   0
   0   8   7    5.15    7.98   0
   0  -9  -7   -5.84    8.53   0
   0   9   7   -1.48    7.96   0
   0   9   7    6.32    9.68   0
   0   9   7   -6.30    8.18   0
   0  10   7    2.47    7.80   0
   0  10   7   -0.21   10.91   0
   0  10   7   -1.83    8.94   0
   0 -10  -7   -5.74   10.54   0
  -1   8  -7    3.86   13.53   0
  -1   8  -7   -0.07   10.90   0
  -1   8  -7    5.55   13.98   0
  -1   7  -7    4.81    9.62   0
  -1   7  -7    7.78   10.36   0
  -1   7  -7    3.85   10.01   0
  -1   6  -7    0.56    8.67   0
  -1   6  -7    6.74    9.53   0
  -1   6  -7    1.17    9.69   0
  -1   6  -7    9.16    9.18   0
  -1   5  -7   -1.80    9.12   0
  -1   5  -7    3.76    8.13   0
  -1   5  -7    5.08    7.90   0
  -1   5  -7    3.67    7.12   0
  -1   4  -7    5.16    9.16   0
  -1   4  -7    8.07    7.78   0
  -1   3  -7   15.72    7.28   0
  -1   2  -7   36.87   10.50   0
   1  -2   7   39.57    6.12   0
  -1   2  -7   31.89    6.18   0
   1  -1   7   15.03    6.61   0
  -1   1  -7    7.77    6.18   0
  -1   1  -7   11.30   15.34   0
   1   0   7  242.28    7.01   0
  -1   0  -7  197.17    6.90   0
   1   1   7  152.06    6.40   0
  -1  -1  -7  110.81    6.28   0
   1   1   7  120.59   12.40   0
   1   2   7   96.87    6.06   0
   1   2   7  102.14    7.80   0
   1   2   7   98.20    8.34   0
  -1  -2  -7   93.34    5.98   0
   1   3   7   45.27    6.78   0
   1   3   7   44.01    6.82   0
   1   3   7   44.05    6.04   0
  -1  -3  -7   39.84    5.87   0
  -1  -4  -7   24.56    5.97   0
   1   4   7   24.48    6.49   0
   1   4   7   23.25    6.94   0
   1   4   7   19.15    6.91   0
  -1  -5  -7    1.96    5.60   0
   1   5   7    6.17    6.07   0
   1   5   7    5.68    5.73   0
   1   5   7   14.05    6.57   0
   1   6   7    5.73    5.97   0
   1   6   7    6.00    6.32   0
  -1  -6  -7   -1.42    6.54   0
   1   6   7    2.60    6.92   0
   1   7   7    8.92    6.78   0
   1   7   7   10.81    6.48   0
  -1  -7  -7   10.80    6.97   0
   1   7   7   10.32    7.37   0
   1   8   7   -3.45    7.10   0
   1   8   7    0.92    6.89   0
   1   8   7   -0.98    7.94   0
  -1  -8  -7    4.08    7.45   0
  -1  -9  -7   -1.13    8.88   0
   1   9   7   -2.43    7.73   0
   1   9   7    1.31    7.62   0
   1   9   7    2.38    9.21   0
   1  10   7    3.69    8.43   0
   1  10   7    5.62    8.32   0
   1  10   7   -0.40   10.58   0
  -1 -10  -7    7.27   10.80   0
  -2   8  -7    2.20   11.69   0
  -2   8  -7   -4.20   12.99   0
  -2   8  -7    1.71   10.55   0
  -2   8  -7    3.86   13.33   0
  -2   7  -7   -4.40   10.46   0
  -2   7  -7    0.92   10.87   0
  -2   7  -7    2.59    9.16   0
  -2   7  -7   -1.49   10.63   0
  -2   6  -7   -1.38    9.61   0
  -2   6  -7   -0.58    9.38   0
  -2   6  -7   11.22    8.40   0
  -2   6  -7    1.08    9.08   0
  -2   5  -7    0.60    9.15   0
  -2   5  -7    8.63    8.60   0
  -2   5  -7    4.22    8.42   0
  -2   5  -7   10.92    8.24   0
  -2   4  -7    5.41    8.93   0
  -2   4  -7    2.88    7.27   0
  -2   4  -7    2.73    8.58   0
  -2   3  -7   11.59    8.38   0
  -2   3  -7   11.86    7.04   0
  -2   2  -7    4.34    5.88   0
  -2   2  -7    4.18    9.36   0
   2  -1   7   13.45    5.83   0
  -2   1  -7    7.29    6.18   0
   2   0   7   46.07    5.93   0
  -2   0  -7   48.93    6.01   0
   2   1   7   22.13    5.63   0
  -2  -1  -7   16.57    5.83   0
   2   2   7   49.57    5.80   0
   2   2   7   50.74    9.66   0
  -2  -2  -7   44.12    5.98   0
  -2  -3  -7   12.48    5.76   0
   2   3   7    5.90    7.11   0
   2   3   7   -1.27    5.86   0
   2   4   7   29.96    7.11   0
   2   4   7   27.17    6.15   0
  -2  -4  -7   27.01    6.04   0
  -2  -5  -7    5.69    6.49   0
   2   5   7   13.95    6.87   0
   2   5   7   11.91    6.25   0
   2   5   7   18.65    6.70   0
  -2  -6  -7   10.52    6.79   0
   2   6   7    3.66    6.40   0
   2   6   7   11.98    5.70   0
   2   6   7    3.74    6.23   0
  -2  -7  -7    7.95    6.94   0
   2   7   7    9.42    6.07   0
   2   7   7    3.39    7.23   0
   2   7   7   13.78    6.53   0
   2   8   7    4.16    7.05   0
   2   8   7    6.48    6.47   0
   2   8   7   -0.09    7.76   0
  -2  -8  -7   12.50    7.30   0
   2   9   7    6.16    7.20   0
   2   9   7    7.13    7.34   0
   2   9   7    1.05    9.07   0
  -2  -9  -7    1.95    8.68   0
   2  10   7    6.16    8.24   0
  -2 -10  -7    3.16   10.31   0
   2  10   7    8.25    7.98   0
   2  10   7    0.25    9.93   0
  -2 -11  -7    0.29   12.59   0
   2  11   7   10.17    7.91   0
   2  11   7    5.52   12.85   0
   2  11   7    2.99    7.86   0
  -3   7  -7   -2.01   10.01   0
  -3   7  -7   -1.53   10.52   0
  -3   7  -7    7.57   11.56   0
  -3   7  -7    8.30    9.73   0
  -3   6  -7   -0.16    9.87   0
  -3   6  -7    3.83    9.56   0
  -3   6  -7    1.18    9.60   0
  -3   6  -7    2.94    9.40   0
  -3   5  -7    7.97    8.16   0
  -3   5  -7    3.95    8.69   0
  -3   5  -7    6.31    8.62   0
  -3   4  -7   -2.79    8.77   0
  -3   4  -7    8.03    7.53   0
  -3   4  -7    0.43    7.07   0
  -3   3  -7    6.06    8.91   0
  -3   3  -7    5.28    7.32   0
  -3   2  -7    4.74    6.17   0
  -3   2  -7    0.71    8.97   0
  -3   1  -7    6.34    6.78   0
  -3   1  -7    3.74   12.06   0
  -3   0  -7   27.34    5.78   0
   3   1   7   24.23    5.60   0
  -3  -1  -7   21.87    5.83   0
   3   2   7    0.20    5.66   0
  -3  -2  -7    0.85    5.82   0
  -3  -2  -7    3.55    7.79   0
   3   2   7    1.58   12.10   0
   3   3   7   -2.09    5.79   0
  -3  -3  -7    5.10    5.93   0
  -3  -3  -7   -1.08    6.52   0
   3   4   7   17.20    6.09   0
  -3  -4  -7   14.73    6.75   0
  -3  -4  -7   11.29    6.19   0
   3   5   7    3.35    6.58   0
  -3  -5  -7    8.36    5.92   0
  -3  -6  -7    6.08    6.78   0
   3   6   7    4.06    6.91   0
  -3  -7  -7    4.39    6.88   0
   3   7   7    0.27    6.94   0
   3   8   7    5.30    8.22   0
  -3  -8  -7    3.23    7.87   0
   3   9   7    1.59    8.65   0
  -3  -9  -7    1.06    8.39   0
  -3 -10  -7    0.04   10.65   0
   3  10   7    7.78   10.30   0
   3  10   7    7.62    7.65   0
   3  11   7    0.71    8.61   0
   3  11   7    7.52   12.58   0
  -3 -11  -7    2.65   12.82   0
  -4   6  -7    0.35   10.32   0
  -4   6  -7    7.56   10.63   0
  -4   6  -7   -0.88    9.28   0
  -4   6  -7    1.63   10.35   0
  -4   5  -7    1.11    8.35   0
  -4   5  -7    5.26    8.57   0
  -4   5  -7    0.00    9.51   0
  -4   4  -7   -1.96    7.81   0
  -4   4  -7    4.31    9.30   0
  -4   4  -7    8.23    7.59   0
  -4   3  -7    2.97    7.06   0
  -4   3  -7   13.63    7.16   0
  -4   3  -7    0.66    8.78   0
  -4   2  -7   23.40    6.92   0
  -4   2  -7   15.23    8.35   0
  -4   1  -7    7.53    6.17   0
  -4   1  -7    0.09    9.17   0
  -4   0  -7    2.72   12.32   0
  -4   0  -7    4.16    6.15   0
  -4  -1  -7   -0.14    5.86   0
  -4  -2  -7   62.10    6.06   0
   4   2   7   51.19   10.37   0
   4   3   7  151.10    9.87   0
  -4  -3  -7  133.35    6.53   0
   4   3   7  172.59    6.38   0
   4   4   7    7.15    8.27   0
   4   4   7   -8.72    5.95   0
  -4  -4  -7    6.55    6.78   0
  -4  -4  -7    2.25    6.78   0
   4   5   7    4.33    5.83   0
  -4  -5  -7    7.38    6.69   0
  -4  -5  -7    7.71    6.73   0
   4   6   7   60.76    7.05   0
  -4  -6  -7   55.92    7.13   0
   4   7   7   34.80    7.28   0
  -4  -7  -7   31.72    7.21   0
  -4  -8  -7   -0.37    7.84   0
   4   8   7    5.01    7.96   0
   4   9   7    0.77    8.67   0
  -4  -9  -7    3.91    8.43   0
   4  10   7    3.93   10.17   0
  -4 -10  -7    1.91   10.66   0
  -4 -11  -7    1.77   13.32   0
   4  11   7    2.09    8.41   0
  -5   6  -7   -2.26   10.35   0
  -5   6  -7    4.41   10.15   0
  -5   6  -7   -2.31   11.46   0
  -5   5  -7    8.95    9.30   0
  -5   5  -7    7.88   10.15   0
  -5   5  -7    5.91    9.12   0
  -5   4  -7   14.46    8.25   0
  -5   4  -7    4.21    8.30   0
  -5   4  -7   -1.62    9.26   0
  -5   3  -7   15.13    7.78   0
  -5   3  -7    0.61    8.56   0
  -5   3  -7    6.83    7.62   0
  -5   2  -7    5.41    6.61   0
  -5   2  -7    2.31    6.12   0
  -5   2  -7   10.58    8.74   0
  -5   1  -7   18.21    6.09   0
  -5   1  -7   11.00    8.93   0
  -5   1  -7    9.99    5.48   0
  -5   0  -7   19.31    6.22   0
  -5   0  -7   26.83    9.60   0
  -5  -1  -7   13.37    5.82   0
   5   1   7    0.48    8.85   0
  -5  -2  -7   -0.23    5.88   0
   5   2   7    2.68    8.35   0
  -5  -3  -7    7.11    6.26   0
   5   3   7    6.76    8.26   0
   5   4   7   12.20    7.70   0
  -5  -4  -7   13.12    6.24   0
   5   5   7    4.10    7.24   0
  -5  -5  -7    6.96    7.03   0
  -5  -5  -7    2.58    6.82   0
   5   6   7   -2.17    6.84   0
  -5  -6  -7    8.74    6.44   0
  -5  -6  -7    2.46    6.30   0
   5   7   7   77.93    7.43   0
  -5  -7  -7   63.13    6.88   0
  -5  -7  -7   83.43    7.65   0
   5   8   7    8.99    8.22   0
  -5  -8  -7    4.18    8.13   0
  -5  -9  -7   -0.30    8.55   0
  -5 -10  -7    0.41   10.62   0
  -5 -11  -7    4.61   14.36   0
  -6   5  -7    3.50    9.05   0
  -6   5  -7    3.96    8.96   0
  -6   5  -7    7.41   11.32   0
  -6   4  -7    2.59    8.14   0
  -6   4  -7    6.70    9.94   0
  -6   4  -7    0.13    8.00   0
  -6   3  -7    9.82    7.20   0
  -6   3  -7    2.34    7.33   0
  -6   3  -7    5.23    9.88   0
  -6   2  -7    4.24    6.86   0
  -6   2  -7    0.29    7.48   0
  -6   2  -7    0.55    8.65   0
  -6   1  -7   -1.33    6.87   0
  -6   1  -7   -1.75    6.51   0
  -6   1  -7    9.39    8.81   0
  -6   0  -7    7.65    6.29   0
  -6   0  -7    4.55    6.00   0
  -6   0  -7    6.27    9.17   0
  -6  -1  -7   12.59    9.08   0
  -6  -1  -7    9.02    6.13   0
   6   1   7    4.66    8.72   0
   6   2   7    3.22    8.43   0
  -6  -2  -7    3.29    5.87   0
  -6  -3  -7   11.29    6.10   0
   6   3   7    1.03    7.96   0
  -6  -4  -7   -7.79    6.24   0
   6   4   7    2.31    7.72   0
   6   5   7    4.28    7.92   0
  -6  -5  -7    9.10    6.14   0
   6   6   7   -2.37    7.25   0
  -6  -6  -7   -6.07    6.33   0
  -6  -6  -7   -2.07    6.55   0
   6   7   7    0.48    6.81   0
  -6  -7  -7    9.30    6.76   0
  -6  -7  -7   11.25    7.29   0
  -6  -8  -7   -1.36    7.06   0
  -6  -8  -7   -0.24    7.49   0
  -6  -9  -7    4.10    8.69   0
  -6 -10  -7    9.05   10.77   0
  -6 -11  -7    5.24   13.13   0
  -7   4  -7   -0.04    9.04   0
  -7   4  -7    3.68    8.90   0
  -7   4  -7   -2.19   11.21   0
  -7   3  -7   -3.23    7.97   0
  -7   3  -7   -1.76   10.11   0
  -7   3  -7   -0.02    9.03   0
  -7   2  -7    8.09    8.40   0
  -7   2  -7    6.83    7.61   0
  -7   2  -7   -1.38    9.40   0
  -7   1  -7    1.77    7.25   0
  -7   1  -7    2.98    7.01   0
  -7   1  -7    3.14    9.46   0
  -7   0  -7    1.78    6.45   0
  -7   0  -7   -4.52    6.77   0
   7   0   7    6.25    9.09   0
  -7   0  -7   -2.80    9.26   0
  -7  -1  -7    9.03    9.09   0
  -7  -1  -7   22.57    6.42   0
   7   1   7   11.79    8.80   0
  -7  -1  -7    8.88    6.25   0
  -7  -2  -7   43.09    9.20   0
  -7  -2  -7   35.67    5.54   0
   7   2   7   23.11    8.92   0
  -7  -2  -7   42.90    6.35   0
  -7  -3  -7   -1.98    6.26   0
   7   3   7    5.11    7.88   0
  -7  -4  -7    8.59    6.27   0
   7   4   7    5.79    7.70   0
  -7  -5  -7   12.23    6.23   0
   7   5   7    9.68    7.73   0
  -7  -6  -7    6.62    6.52   0
   7   6   7   11.15    7.31   0
   7   7   7    6.68    7.62   0
  -7  -7  -7   -0.77    7.66   0
  -7  -7  -7   -1.54    6.88   0
   7   8   7    5.13    7.13   0
  -7  -8  -7    3.91    7.00   0
  -7  -8  -7    1.73    8.68   0
   7   9   7    9.16    8.27   0
  -7  -9  -7    2.91    7.51   0
  -7  -9  -7    4.85    9.08   0
  -7 -10  -7    2.84   11.00   0
   7  10   7   -6.49    7.93   0
  -7 -11  -7    6.73   13.39   0
   7  11   7   -0.21    9.47   0
  -7 -11  -7    3.27   13.37   0
  -8   3  -7   11.50    9.32   0
  -8   3  -7    2.58    9.05   0
  -8   3  -7    9.49   11.44   0
  -8   2  -7    0.29    8.04   0
  -8   2  -7    3.70    8.15   0
  -8   2  -7   -3.46   11.19   0
  -8   1  -7    0.76    7.62   0
  -8   1  -7    1.58    7.65   0
  -8   1  -7    5.49   10.51   0
  -8   0  -7   -1.41    7.44   0
   8   0   7    8.50    9.84   0
  -8   0  -7    2.08    7.11   0
  -8   0  -7    1.12    9.31   0
  -8  -1  -7    3.91    9.49   0
  -8  -1  -7    2.57    6.78   0
   8   1   7    5.31    8.67   0
  -8  -1  -7    6.81    6.75   0
  -8  -2  -7   -3.11    9.27   0
  -8  -2  -7    6.62    5.73   0
  -8  -2  -7    5.71    6.47   0
   8   2   7    5.09    9.06   0
  -8  -3  -7   31.11    7.01   0
   8   3   7   16.33    8.57   0
  -8  -3  -7   31.09    6.66   0
  -8  -4  -7   18.53    6.70   0
  -8  -4  -7   16.43    6.37   0
   8   4   7    6.50    8.20   0
  -8  -5  -7   11.51    6.58   0
  -8  -5  -7    3.33    6.35   0
   8   5   7   -1.23    7.67   0
  -8  -6  -7    4.25    7.38   0
  -8  -6  -7    8.53    6.93   0
   8   6   7   -0.51    8.46   0
  -8  -7  -7    5.18    7.45   0
  -8  -7  -7    2.94    7.73   0
   8   7   7    1.85    7.76   0
  -8  -7  -7   -0.66    7.07   0
   8   8   7   -0.51    7.26   0
  -8  -8  -7   -2.12    8.14   0
  -8  -8  -7    1.87    8.58   0
  -8  -8  -7    5.21    8.16   0
   8   9   7    6.88    8.70   0
  -8  -9  -7   -8.85    8.92   0
  -8  -9  -7    4.99    9.34   0
  -8  -9  -7   -1.80    9.08   0
   8  10   7    7.08    9.25   0
  -8 -10  -7    1.64    8.24   0
  -8 -10  -7   -0.76   10.65   0
  -8 -10  -7    3.42   10.85   0
   8  11   7    6.35    8.85   0
  -8 -11  -7    3.10   13.26   0
  -8 -11  -7    4.10   12.92   0
  -9   1  -7    0.58    8.68   0
  -9   1  -7    1.22    8.47   0
  -9   1  -7    0.97   10.92   0
  -9   0  -7    5.89    7.93   0
  -9   0  -7    2.22   10.07   0
  -9   0  -7    2.81    8.08   0
   9   0   7   -0.93   10.01   0
  -9  -1  -7    1.92    9.56   0
  -9  -1  -7   -1.08    6.16   0
  -9  -1  -7   -1.40    6.35   0
   9   1   7    1.75    9.46   0
  -9  -2  -7   -7.43    9.39   0
  -9  -2  -7   -7.86    7.15   0
  -9  -2  -7   -1.05    6.10   0
   9   2   7    1.59    9.01   0
  -9  -3  -7    0.36    7.13   0
   9   3   7    3.68    8.14   0
  -9  -3  -7    7.52    6.93   0
  -9  -4  -7   -0.09    7.02   0
  -9  -4  -7    0.17    7.01   0
   9   4   7   -6.35    7.93   0
  -9  -5  -7    6.54    7.46   0
  -9  -5  -7    9.42    7.02   0
   9   5   7    2.56    8.95   0
  -9  -6  -7   -0.51    7.26   0
  -9  -6  -7   10.86    7.77   0
   9   6   7    3.90    8.04   0
  -9  -7  -7    3.58    8.15   0
  -9  -7  -7   -3.85    7.89   0
   9   7   7   12.75    8.37   0
  -9  -8  -7    8.29    8.28   0
  -9  -8  -7    8.19    7.64   0
  -9  -8  -7    1.48    8.53   0
   9   8   7   -0.63    8.76   0
  -9  -9  -7    4.41    9.52   0
  -9  -9  -7    6.67    7.89   0
  -9  -9  -7    0.21    9.97   0
   9   9   7    2.19    9.12   0
   9  10   7   10.96    8.55   0
  -9 -10  -7   -2.85    8.63   0
  -9 -10  -7   11.53   11.08   0
  -9 -10  -7   -1.72   10.51   0
  -9 -11  -7    5.33   13.81   0
   9  11   7    4.55    9.16   0
  -9 -11  -7    5.96   13.64   0
  -9 -11  -7    6.50    9.08   0
 -10   0  -7    4.32   11.44   0
 -10   0  -7    5.15    7.91   0
 -10   0  -7    1.91    8.87   0
 -10  -1  -7   10.23   10.87   0
 -10  -1  -7   -7.08    7.17   0
  10   1   7   -1.56   10.75   0
 -10  -1  -7   -0.49    8.20   0
 -10  -2  -7    6.20    7.83   0
 -10  -2  -7    4.05   10.40   0
 -10  -2  -7   -2.76    7.92   0
  10   2   7    3.38    9.14   0
 -10  -3  -7    5.82    7.68   0
 -10  -3  -7    8.50    7.96   0
  10   3   7    2.74    8.93   0
 -10  -4  -7    7.47    7.80   0
 -10  -4  -7    4.33    7.63   0
  10   4   7    9.08    9.69   0
 -10  -5  -7    1.19    7.53   0
 -10  -5  -7   16.76    8.48   0
  10   5   7    7.62    8.50   0
 -10  -6  -7    4.11    8.68   0
 -10  -6  -7    6.16    7.56   0
  10   6   7    3.56    8.83   0
 -10  -7  -7   11.16    8.73   0
 -10  -7  -7   -2.72    8.62   0
  10   7   7    8.06    8.95   0
 -10  -8  -7    6.41    8.35   0
 -10  -8  -7    3.90    9.09   0
 -10  -8  -7    8.97    8.99   0
  10   8   7   15.41    9.09   0
 -10  -9  -7    7.14    8.55   0
 -10  -9  -7    3.45   10.16   0
 -10  -9  -7   -0.89    9.59   0
  10   9   7    5.56    9.56   0
 -10 -10  -7    1.99   10.79   0
 -10 -10  -7   -5.63    9.05   0
 -10 -10  -7   -6.10   11.10   0
  10  10   7    5.38    9.04   0
 -11  -2  -7   -1.44   11.51   0
 -11  -2  -7   12.48    9.17   0
  11   2   7    5.33   10.49   0
 -11  -2  -7    4.29    8.78   0
 -11  -3  -7    3.44    8.87   0
  11   3   7    1.58    9.84   0
 -11  -3  -7   -1.09    8.49   0
 -11  -4  -7    3.40    8.52   0
  11   4   7   -1.04    9.92   0
 -11  -4  -7    9.19    8.35   0
 -11  -5  -7   11.19    8.17   0
 -11  -5  -7    1.03    8.54   0
  11   5   7    9.15   10.41   0
 -11  -6  -7    9.48    8.25   0
 -11  -6  -7    6.14    8.48   0
  11   6   7   10.88   10.56   0
 -11  -7  -7   -0.05    8.37   0
 -11  -7  -7  -10.57    8.48   0
  11   7   7   12.46    9.62   0
 -11  -8  -7    5.16    8.49   0
 -11  -8  -7    1.00    9.97   0
  11   8   7    1.47    9.99   0
 -11  -9  -7    6.39    9.13   0
 -11  -9  -7    1.97   10.29   0
  11   9   7    7.12    9.29   0
 -11  -9  -7    2.60   10.03   0
   9   6  -8    2.45    8.80   0
   9   6  -8    2.20   10.94   0
  -9  -6   8    3.82   10.23   0
   9   5  -8    6.62    8.49   0
   9   5  -8    3.83    8.70   0
  -9  -5   8   -3.09    9.50   0
  -9  -4   8   10.84    9.45   0
  -9  -4   8   -2.88    9.40   0
   9   4  -8   -0.28    8.30   0
   9   4  -8    3.40    8.50   0
  -9  -3   8   -4.11    8.50   0
  -9  -3   8   -2.51    8.54   0
   9   3  -8   -7.90    8.17   0
   9   3  -8   -1.60    8.47   0
  -9  -2   8   -4.05    8.65   0
  -9  -2   8    0.10    8.52   0
   9   2  -8    4.12    8.36   0
   9   2  -8    7.47    8.62   0
  -9  -1   8   -1.23    8.40   0
   9   1  -8   11.09    8.63   0
   9   1  -8   -7.65    8.88   0
  -9  -1   8    4.28    8.81   0
  -9   0   8    5.20    8.98   0
   9   0  -8   -0.88    9.09   0
   9   0  -8   -5.92    9.51   0
  -9   0   8    4.06    9.33   0
   8   8  -8    6.25   12.99   0
  -8  -8   8   14.86   10.65   0
   8   8  -8    0.20    9.24   0
  -8  -7   8   -5.99   10.24   0
  -8  -7   8    4.37   11.86   0
   8   7  -8    6.61    9.54   0
   8   7  -8   -2.44   11.33   0
   8   6  -8    0.49    9.23   0
   8   6  -8    3.32    8.17   0
  -8  -6   8   -2.95   10.38   0
   8   5  -8    5.88    8.77   0
   8   5  -8   -0.07    8.95   0
  -8  -5   8    8.14    8.94   0
  -8  -4   8    6.13    7.95   0
   8   4  -8    9.30    7.66   0
   8   4  -8    6.88    7.56   0
  -8  -4   8   13.10    8.73   0
  -8  -3   8   -4.29    8.45   0
  -8  -3   8    2.95    7.80   0
   8   3  -8   -0.06    7.82   0
   8   3  -8    1.03    7.47   0
  -8  -2   8  -10.62    7.83   0
  -8  -2   8    5.56    7.62   0
   8   2  -8    1.85    7.69   0
   8   2  -8    5.55    7.47   0
  -8  -1   8   12.36    7.76   0
   8   1  -8    4.06    7.80   0
   8   1  -8    1.39    7.42   0
  -8  -1   8    3.27    8.10   0
  -8   0   8   -7.23    8.18   0
   8   0  -8   12.02    8.29   0
   8   0  -8    2.04    7.83   0
  -8   0   8   -1.92    7.10   0
   8  -1  -8   -1.64    8.27   0
  -8   1   8    6.25    8.27   0
   8  -1  -8    6.54    7.27   0
  -8   1   8   -2.97    8.57   0
   8  -2  -8    3.15    8.59   0
  -8   2   8    5.44    8.62   0
   8  -2  -8   -4.74    9.24   0
  -8   2   8    1.74    8.01   0
   7   8  -8    0.48    4.64   0
  -7  -8   8    7.26   16.37   0
  -7  -8   8   -3.98   11.01   0
   7   8  -8    3.14   14.37   0
   7   8  -8   -0.71    8.90   0
   7   7  -8   -3.57   10.94   0
  -7  -7   8   10.77   10.46   0
  -7  -7   8    5.03   12.00   0
   7   7  -8    6.28    8.17   0
  -7  -6   8    0.33   10.35   0
   7   6  -8   -2.48    7.82   0
   7   6  -8   -0.82    9.13   0
   7   5  -8    5.91    8.19   0
   7   5  -8   10.84    7.40   0
  -7  -5   8    2.97    9.27   0
   7   4  -8   -2.52    7.23   0
  -7  -4   8   -0.68    7.63   0
   7   4  -8   -4.56    8.21   0
  -7  -4   8    4.02    8.13   0
  -7  -3   8    7.24    7.16   0
   7   3  -8    5.15    6.86   0
   7   3  -8    2.78    7.29   0
  -7  -3   8   13.02    7.12   0
  -7  -2   8    1.46    7.47   0
  -7  -2   8    3.60    7.06   0
   7   2  -8   -1.72    6.78   0
   7   2  -8    0.76    7.19   0
  -7  -1   8    4.97    7.83   0
   7   1  -8    5.16    7.00   0
   7   1  -8    6.69    7.11   0
  -7  -1   8    7.97    7.25   0
  -7   0   8    6.85    7.27   0
   7   0  -8    8.27    7.23   0
   7   0  -8    1.49    7.06   0
  -7   0   8    5.45    7.34   0
  -7   1   8    2.85    7.48   0
   7  -1  -8    6.20    7.71   0
   7  -1  -8    1.04    7.32   0
  -7   1   8   11.86    7.87   0
  -7   2   8    2.24    6.61   0
   7  -2  -8   -1.14    8.33   0
   7  -2  -8   -3.71    6.54   0
  -7   2   8    3.02    7.19   0
  -7   3   8    6.30    8.54   0
   7  -3  -8   -4.47    8.78   0
  -7   3   8   -4.14    8.91   0
   7  -3  -8    4.64    8.20   0
  -7   4   8   -1.67    9.15   0
   7  -4  -8  -13.62    8.93   0
   6   9  -8    7.44   10.39   0
   6   8  -8    2.62   15.58   0
   6   8  -8    5.87    8.41   0
   6   7  -8    4.89   10.78   0
  -6  -7   8   -6.25    9.91   0
  -6  -7   8   -4.42   12.22   0
   6   7  -8    8.30    8.02   0
  -6  -6   8   -2.82    9.46   0
  -6  -6   8   -1.58    9.77   0
   6   6  -8    2.07    8.82   0
   6   6  -8   -2.03    7.44   0
   6   5  -8    2.68    7.54   0
  -6  -5   8    7.44    8.74   0
   6   5  -8    1.96    7.10   0
  -6  -4   8    9.58    7.09   0
   6   4  -8    6.68    7.72   0
   6   4  -8   11.21    6.92   0
  -6  -4   8    9.99    7.74   0
  -6  -3   8   14.25    7.06   0
   6   3  -8   20.87    7.68   0
   6   3  -8   21.96    7.01   0
  -6  -3   8   23.93    6.93   0
  -6  -2   8   -0.86    6.70   0
   6   2  -8    1.03    6.34   0
   6   2  -8    3.13    6.69   0
  -6  -2   8    3.02    6.46   0
  -6  -1   8    9.35    6.58   0
   6   1  -8    8.78    6.51   0
   6   1  -8   -1.78    6.71   0
  -6  -1   8   -2.13    6.81   0
  -6   0   8   14.65    6.88   0
   6   0  -8    6.20    6.59   0
   6   0  -8    7.09    6.90   0
  -6   0   8    2.32    6.76   0
  -6   1   8   11.14    7.01   0
   6  -1  -8    0.98    6.68   0
   6  -1  -8    3.39    7.08   0
  -6   1   8   -1.36    7.22   0
  -6   2   8   -6.71    6.99   0
   6  -2  -8    4.17    8.26   0
   6  -2  -8    3.69    6.87   0
  -6   2   8   -0.12    6.33   0
  -6   3   8    4.16    7.37   0
   6  -3  -8    7.23    7.65   0
   6  -3  -8    5.15    6.27   0
  -6   3   8    1.05    7.73   0
  -6   4   8    8.57    8.09   0
  -6   4   8   17.78    8.45   0
   6  -4  -8    3.93    8.02   0
  -6   5   8    0.21    8.65   0
  -6   5   8    1.17    7.96   0
   6  -5  -8    0.33    8.83   0
   5   9  -8   -0.72   10.17   0
   5   8  -8    2.88    8.25   0
  -5  -7   8    1.94   12.73   0
   5   7  -8    1.37   11.76   0
   5   7  -8   -6.52    8.75   0
   5   6  -8   -0.65    9.28   0
  -5  -6   8    4.97    9.07   0
  -5  -6   8    0.79   10.40   0
   5   6  -8   -1.58    7.99   0
   5   5  -8   -2.76    8.03   0
  -5  -5   8   -6.66    8.29   0
   5   5  -8   -1.78    6.79   0
   5   4  -8    8.33    7.18   0
  -5  -4   8    7.11    7.36   0
   5   4  -8   -2.01    7.52   0
  -5  -3   8   -1.82    6.82   0
   5   3  -8   11.23    7.18   0
  -5  -3   8   11.47    7.28   0
   5   3  -8    9.93    7.07   0
  -5  -2   8    5.13    7.28   0
   5   2  -8   13.84    7.36   0
  -5  -2   8   13.62    6.35   0
   5   2  -8    9.92    6.10   0
   5   1  -8   -2.60    6.15   0
  -5  -1   8    1.25    6.57   0
   5   1  -8    8.10    6.16   0
  -5  -1   8    3.64    6.44   0
   5   0  -8   -1.37    6.33   0
  -5   0   8    3.86    6.47   0
   5   0  -8   -1.64    6.34   0
  -5   0   8   -4.35    6.27   0
  -5   1   8   30.66    6.60   0
   5  -1  -8   20.11    6.43   0
   5  -1  -8    7.78    6.66   0
  -5   1   8   10.32    6.72   0
  -5   2   8   -9.10    6.50   0
   5  -2  -8   10.84    6.19   0
   5  -2  -8    5.86    6.61   0
  -5   2   8   -0.12    6.71   0
   5  -3  -8    2.31    6.77   0
  -5   3   8    9.20    7.00   0
   5  -3  -8    7.65    7.11   0
  -5   3   8    6.95    7.05   0
  -5   4   8    1.35    7.35   0
   5  -4  -8    5.63    6.55   0
  -5   4   8    5.97    7.65   0
   5  -4  -8    3.42    7.36   0
  -5   5   8    1.64    7.88   0
   5  -5  -8   12.42    7.75   0
  -5   5   8   -0.87    8.30   0
  -5   6   8    4.30    8.78   0
  -5   6   8   -5.55    9.05   0
   5  -6  -8    3.01    8.51   0
   4   9  -8    8.18   10.17   0
   4   8  -8    3.92    9.08   0
   4   7  -8    2.75   12.56   0
   4   7  -8    2.90    8.48   0
  -4  -6   8   -4.67   10.19   0
   4   6  -8   -0.30    6.99   0
   4   6  -8    4.41    9.77   0
  -4  -5   8   -2.02    9.09   0
  -4  -5   8    2.42    8.95   0
   4   5  -8    3.96    7.93   0
   4   5  -8   -1.77    7.42   0
  -4  -4   8    5.37    7.16   0
   4   4  -8    1.40    6.78   0
   4   4  -8    5.76    6.58   0
  -4  -3   8    7.86    7.59   0
   4   3  -8    7.53    6.38   0
  -4  -3   8   13.57    7.20   0
   4   3  -8    7.36    6.36   0
  -4  -2   8    9.63    7.17   0
   4   2  -8    5.20    6.78   0
   4   2  -8    5.50    6.54   0
  -4  -2   8    1.67    6.12   0
   4   1  -8    8.58    5.92   0
   4   1  -8    6.55    5.86   0
  -4  -1   8    3.02    6.17   0
  -4  -1   8    6.14    6.97   0
   4   0  -8    6.04    6.72   0
   4   0  -8    1.91    5.93   0
  -4   0   8   -5.49    6.26   0
  -4   0   8    4.36    6.16   0
  -4   1   8    3.13    5.93   0
   4  -1  -8    2.89    5.98   0
  -4   1   8    5.87    6.67   0
   4  -1  -8    6.37    5.84   0
  -4   2   8    4.77    6.11   0
   4  -2  -8   -5.93    6.26   0
  -4   2   8    7.77    6.25   0
   4  -2  -8    5.25    5.99   0
  -4   3   8   12.44    6.43   0
   4  -3  -8   -1.64    6.19   0
   4  -3  -8   -1.61    6.59   0
  -4   3   8    1.82    6.62   0
  -4   4   8    3.37    7.05   0
   4  -4  -8   -4.32    5.83   0
  -4   4   8   -5.05    6.90   0
  -4   5   8    2.26    7.17   0
   4  -5  -8    2.25    7.25   0
  -4   5   8    5.19    7.36   0
  -4   6   8   11.28    8.69   0
   4  -6  -8    4.65    7.64   0
  -4   6   8    3.35    8.24   0
  -4   7   8    0.60    9.00   0
   4  -7  -8    3.66    8.64   0
  -4   7   8    3.24    8.90   0
   3   9  -8    5.78   10.18   0
   3   8  -8    1.46    9.13   0
   3   7  -8    5.03    8.44   0
   3   7  -8    4.78   12.12   0
  -3  -6   8    4.43   10.61   0
   3   6  -8    1.26    9.58   0
   3   6  -8    6.06    7.84   0
  -3  -5   8    5.62    8.22   0
   3   5  -8    1.62    8.05   0
   3   5  -8    5.48    7.33   0
  -3  -4   8   16.57    9.23   0
   3   4  -8    7.37    7.58   0
  -3  -4   8   16.75    7.16   0
   3   4  -8   12.35    7.16   0
   3   3  -8    3.04    6.50   0
  -3  -3   8    5.76    6.93   0
   3   3  -8    9.33    6.85   0
  -3  -2   8    0.62    7.26   0
   3   2  -8    2.24    5.70   0
   3   2  -8    1.80    7.42   0
  -3  -2   8    1.38    6.71   0
   3   1  -8   33.88    6.54   0
   3   1  -8   40.57    6.85   0
  -3  -1   8   30.08    6.91   0
  -3  -1   8   20.68    7.29   0
   3   0  -8   19.83    5.92   0
   3   0  -8   24.04    6.64   0
  -3   0   8   14.95    6.16   0
  -3   0   8   10.05    6.93   0
   3  -1  -8   14.44    6.62   0
   3  -1  -8    7.30    5.71   0
  -3   1   8    7.71    5.98   0
  -3   1   8   15.94    5.97   0
   3  -2  -8    3.95    6.77   0
   3  -2  -8    4.90    5.62   0
  -3   2   8    5.68    6.71   0
  -3   2   8    6.85    5.91   0
   3  -3  -8   11.25    6.21   0
  -3   3   8    6.03    7.03   0
   3  -3  -8    4.97    6.06   0
  -3   3   8    8.21    6.26   0
  -3   4   8    0.21    6.56   0
   3  -4  -8    6.18    6.34   0
  -3   4   8   11.44    6.65   0
   3  -5  -8    2.13    6.43   0
  -3   5   8   -0.77    6.94   0
  -3   5   8   -3.38    7.59   0
   3  -6  -8   -0.83    7.32   0
  -3   6   8    8.18    7.17   0
  -3   6   8   -6.33    7.43   0
   3  -7  -8   -3.48    7.92   0
  -3   7   8    1.08    8.29   0
  -3   7   8    7.87    8.19   0
  -3   8   8    2.44    9.07   0
   3  -8  -8    2.98    8.74   0
  -3   8   8    1.15    9.97   0
   2   9  -8    5.58   10.53   0
   2   8  -8    4.55    9.33   0
   2   7  -8    8.65    8.52   0
   2   7  -8    1.19   12.76   0
   2   6  -8    3.48    7.99   0
   2   6  -8    3.02    9.86   0
  -2  -5   8   -0.46    8.88   0
   2   5  -8   -3.98    8.03   0
   2   5  -8   -1.26    8.07   0
   2   4  -8   13.72    6.79   0
  -2  -4   8   11.96    6.98   0
   2   4  -8    9.07    7.10   0
   2   3  -8   41.51    6.93   0
  -2  -3   8   41.73    7.19   0
   2   3  -8   41.95    7.92   0
   2   2  -8   23.45    5.82   0
  -2  -2   8   26.08    6.76   0
   2   2  -8   24.47    7.51   0
  -2  -1   8   11.26    7.07   0
   2   1  -8    4.74    5.70   0
   2   1  -8   19.63    7.19   0
  -2  -1   8   25.76    5.98   0
   2   0  -8   -1.65    5.91   0
   2   0  -8   -0.36    7.00   0
  -2   0   8   -3.90    6.10   0
  -2   0   8    2.43    6.77   0
   2  -1  -8   29.31    5.18   0
   2  -1  -8   45.38    6.71   0
  -2   1   8   28.85    6.75   0
  -2   1   8   39.46    6.10   0
   2  -2  -8   -2.31    5.68   0
   2  -2  -8   -1.61    4.69   0
  -2   2   8    0.83    6.36   0
  -2   2   8    3.52    5.75   0
   2  -3  -8   26.47    6.74   0
   2  -3  -8   13.21    5.86   0
  -2   3   8   16.61    6.02   0
  -2   3   8   19.37    6.03   0
  -2   4   8   -0.69    6.04   0
   2  -4  -8   11.05    6.29   0
  -2   4   8    8.20    6.43   0
  -2   5   8   18.69    7.47   0
   2  -5  -8   14.46    6.34   0
  -2   5   8   11.23    6.63   0
   2  -6  -8    2.91    7.50   0
  -2   6   8    1.33    7.03   0
  -2   6   8    1.95    7.00   0
   2  -7  -8    5.24    7.27   0
  -2   7   8    6.88    7.59   0
  -2   7   8   -3.59    7.51   0
  -2   8   8    8.08    9.53   0
   2  -8  -8    2.72    8.09   0
  -2   8   8    1.58    8.38   0
  -2   8   8   10.27    9.23   0
  -2   9   8    2.61    9.47   0
  -2   9   8   -4.52    9.59   0
  -2   9   8   -3.93   10.42   0
   2  -9  -8   -1.31   10.28   0
   1   9  -8    5.02   10.63   0
   1   9  -8    0.50   10.75   0
   1   8  -8    8.40    9.48   0
   1   8  -8    2.93   19.56   0
   1   8  -8   -1.03   18.11   0
   1   7  -8    0.56   11.73   0
   1   7  -8    0.90    9.52   0
   1   7  -8    3.18   11.77   0
   1   6  -8    1.10    9.43   0
   1   6  -8    2.44    8.08   0
   1   5  -8    7.52    7.99   0
   1   5  -8   -2.42    8.15   0
   1   4  -8   -4.21    7.56   0
  -1  -4   8   -2.98    7.51   0
   1   4  -8    1.44    8.32   0
   1   3  -8    1.04    6.79   0
  -1  -3   8    7.56    7.03   0
   1   3  -8    3.68    7.65   0
   1   2  -8    0.86    5.76   0
  -1  -2   8    9.63    6.61   0
   1   2  -8    6.63    7.63   0
   1   1  -8   12.24    6.41   0
  -1  -1   8    5.31    8.20   0
  -1  -1   8    3.39    6.85   0
   1   1  -8    3.26    7.51   0
   1   0  -8    4.41    5.73   0
   1   0  -8   12.09    7.53   0
  -1   0   8   16.90    6.01   0
  -1   0   8    9.76    8.02   0
   1  -1  -8   28.06    5.75   0
   1  -1  -8   43.76    6.96   0
  -1   1   8   39.59    6.11   0
  -1   1   8   26.26    6.66   0
   1  -2  -8    6.67    5.60   0
  -1   2   8    6.87    6.30   0
  -1   2   8   -0.58    5.83   0
   1  -2  -8   10.36    6.42   0
   1  -3  -8    2.65    5.78   0
  -1   3   8    2.20    6.21   0
  -1   3   8    9.30    5.91   0
   1  -4  -8   25.47    5.97   0
  -1   4   8   13.88    6.67   0
  -1   4   8   24.28    6.22   0
  -1   5   8   13.38    6.23   0
   1  -5  -8   12.24    5.97   0
  -1   5   8    8.49    6.91   0
  -1   6   8    2.58    6.52   0
   1  -6  -8    9.70    6.62   0
  -1   6   8    8.09    6.69   0
   1  -7  -8    1.96    7.79   0
  -1   7   8    7.50    7.32   0
  -1   7   8    0.85    7.10   0
  -1   7   8   -0.40    7.06   0
   1  -8  -8   -4.60    7.47   0
  -1   8   8    0.27    8.15   0
  -1   8   8    2.34    7.63   0
  -1   8   8    7.89    8.64   0
  -1   9   8   -1.66    8.85   0
  -1   9   8    7.98    8.60   0
   1  -9  -8    1.51   10.29   0
  -1   9   8    1.32   10.61   0
   0   8  -8    3.13   15.16   0
   0   8  -8   10.61    9.79   0
   0   8  -8   -1.62    9.75   0
   0   8  -8   -1.74   14.97   0
   0   7  -8    5.78    9.60   0
   0   7  -8    0.04    8.70   0
   0   7  -8    4.51   11.37   0
   0   7  -8   -1.40   11.08   0
   0   6  -8    5.66    8.78   0
   0   6  -8    2.50    8.48   0
   0   6  -8    5.23    9.54   0
   0   5  -8    2.85    8.28   0
   0   5  -8    0.36    8.87   0
   0   4  -8    5.95    8.59   0
   0   4  -8    5.88    7.77   0
   0  -3   8   -7.49    6.92   0
   0   3  -8    2.45    6.99   0
   0   3  -8    3.13    8.65   0
   0  -2   8    4.81    6.57   0
   0   2  -8    0.22    5.91   0
   0   2  -8    0.76    8.66   0
   0  -1   8    5.36    6.11   0
   0   1  -8    2.91    9.39   0
   0   1  -8    4.38    6.02   0
   0   0   8   66.17   10.02   0
   0   0   8   81.07    6.27   0
   0   0  -8   86.15    9.59   0
   0   0  -8   72.39    6.19   0
   0  -1  -8    0.44    7.63   0
   0   1   8    2.06    9.59   0
   0   1   8    0.84    5.72   0
   0   1   8    2.57    8.33   0
   0  -1  -8    1.45    5.57   0
   0  -2  -8    7.15    5.52   0
   0   2   8    7.19    7.34   0
   0   2   8    4.76    7.10   0
   0   2   8   13.79    5.79   0
   0  -3  -8   12.42    5.06   0
   0   3   8    6.98    6.85   0
   0   3   8    5.48    6.09   0
   0   3   8   10.96    6.66   0
   0  -4  -8   11.93    6.59   0
   0   4   8    6.94    6.65   0
   0   4   8   10.31    6.48   0
   0   4   8   17.53    7.08   0
   0   5   8   11.71    6.10   0
   0  -5  -8    3.14    5.85   0
   0   5   8    7.75    6.53   0
   0   5   8    4.62    6.24   0
   0   6   8   -5.00    7.14   0
   0   6   8    3.06    6.90   0
   0  -6  -8    0.63    6.80   0
   0   6   8    6.72    6.21   0
   0   7   8    2.60    6.79   0
   0   7   8    4.26    6.64   0
   0   7   8    3.57    6.79   0
   0  -7  -8    1.20    7.43   0
   0  -8  -8    0.93    7.96   0
   0   8   8    4.63    7.32   0
   0   8   8    0.97    7.13   0
   0   8   8    1.95    8.17   0
   0  -9  -8    4.85    8.78   0
   0   9   8    0.54    8.47   0
   0   9   8    9.23    7.97   0
   0   9   8   -1.69    9.93   0
   0  10   8    3.02    9.17   0
   0  10   8    5.11    9.06   0
   0  10   8    5.95   10.14   0
   0 -10  -8   -2.13   10.79   0
  -1   8  -8   -0.02   13.43   0
  -1   8  -8   -2.24   11.29   0
  -1   8  -8    1.58   13.87   0
  -1   7  -8   -0.52   11.26   0
  -1   7  -8    7.61   10.14   0
  -1   7  -8    6.81   11.45   0
  -1   6  -8    0.83    9.79   0
  -1   6  -8    0.30    9.43   0
  -1   6  -8   10.95    9.72   0
  -1   5  -8    4.15    8.97   0
  -1   5  -8    4.88    8.35   0
  -1   4  -8    2.69    8.78   0
  -1   4  -8   -4.22    8.57   0
  -1   4  -8    3.15    7.86   0
  -1   3  -8   12.91    9.72   0
  -1   3  -8   12.83    6.99   0
   1  -2   8    0.79    6.64   0
  -1   2  -8    4.95    5.98   0
  -1   2  -8    8.80   11.33   0
   1  -1   8   73.84    6.13   0
  -1   1  -8   56.77    6.34   0
   1   0   8    3.36    5.82   0
  -1   0  -8    3.03    5.82   0
   1   1   8   77.13    6.00   0
  -1  -1  -8   61.86    5.98   0
   1   1   8   53.94   12.93   0
   1   2   8   -1.35    4.94   0
   1   2   8   -0.86    7.99   0
  -1  -2  -8    0.65    5.56   0
   1   3   8   36.86    7.57   0
   1   3   8   27.32    5.28   0
   1   3   8   36.94    7.28   0
  -1  -3  -8   30.19    5.15   0
  -1  -4  -8    3.35    5.98   0
   1   4   8    8.16    6.83   0
   1   4   8    3.64    6.34   0
   1   4   8    9.23    6.21   0
  -1  -5  -8   -6.50    6.19   0
   1   5   8    5.15    6.97   0
   1   5   8    5.10    6.49   0
   1   5   8    7.01    6.32   0
   1   6   8   16.32    7.16   0
  -1  -6  -8    9.57    6.93   0
   1   6   8   10.13    6.71   0
   1   6   8    5.24    6.39   0
   1   7   8    1.38    6.83   0
   1   7   8   10.06    6.30   0
  -1  -7  -8    5.11    7.18   0
   1   7   8    5.98    7.45   0
   1   8   8   -4.16    7.23   0
   1   8   8    4.43    7.01   0
   1   8   8    6.68    7.97   0
  -1  -8  -8    4.60    7.66   0
  -1  -9  -8    1.81    9.19   0
   1   9   8   -0.82    7.65   0
   1   9   8    0.93    8.72   0
   1   9   8   -0.99    8.11   0
   1  10   8   -2.64    8.98   0
  -1 -10  -8    9.26   10.24   0
   1  10   8   -1.14    8.51   0
   1  10   8    2.95    9.78   0
  -2   7  -8   -0.49    9.79   0
  -2   7  -8    0.95   11.52   0
  -2   7  -8    1.80   10.38   0
  -2   6  -8    2.94   10.63   0
  -2   6  -8   -0.05    9.51   0
  -2   6  -8    1.65    9.56   0
  -2   6  -8    6.00    9.26   0
  -2   5  -8    2.93    9.68   0
  -2   5  -8    3.06    7.71   0
  -2   5  -8    3.56    9.43   0
  -2   5  -8    5.16    7.84   0
  -2   4  -8    7.00    9.69   0
  -2   4  -8    6.76    9.27   0
  -2   4  -8   -1.64    7.48   0
  -2   3  -8    1.79   10.68   0
  -2   3  -8    0.29    7.43   0
  -2   3  -8    1.74    9.11   0
  -2   2  -8    5.26   13.01   0
  -2   2  -8    9.51   13.90   0
  -2   2  -8    1.09    6.13   0
  -2   2  -8    9.36   12.66   0
   2  -1   8   10.68    5.99   0
  -2   1  -8    7.43    6.16   0
   2   0   8  167.92    6.60   0
  -2   0  -8  162.31    6.85   0
   2   1   8   19.17    5.67   0
  -2  -1  -8   15.89    5.82   0
   2   2   8    5.53    5.67   0
   2   2   8   -1.41   10.81   0
  -2  -2  -8   -0.38    5.79   0
   2   3   8    0.20    5.91   0
   2   3   8    3.52    7.50   0
  -2  -3  -8   -2.75    5.85   0
   2   4   8   65.65    6.48   0
   2   4   8   66.22    7.50   0
  -2  -4  -8   58.93    6.27   0
  -2  -5  -8    8.76    5.99   0
   2   5   8    6.16    6.36   0
   2   5   8    4.39    6.63   0
   2   5   8   12.43    6.18   0
  -2  -6  -8    0.17    6.65   0
   2   6   8    7.75    6.31   0
   2   6   8    7.31    5.90   0
   2   6   8    1.66    6.15   0
   2   7   8    6.09    7.49   0
  -2  -7  -8    1.98    7.15   0
   2   7   8   -3.42    7.49   0
   2   7   8   -0.11    6.87   0
   2   8   8   -1.29    7.13   0
   2   8   8    7.19    6.73   0
   2   8   8   11.77    7.75   0
  -2  -8  -8    5.88    7.47   0
   2   9   8    4.78    7.69   0
   2   9   8   -3.78    7.25   0
   2   9   8    7.77    9.19   0
  -2  -9  -8   -1.10    8.77   0
  -2 -10  -8   -2.49    9.72   0
   2  10   8  -15.10    8.63   0
   2  10   8   -4.18   10.02   0
   2  10   8    8.08    8.12   0
   2  11   8    1.51   12.30   0
   2  11   8    1.46    9.38   0
  -2 -11  -8    9.52   12.04   0
  -3   7  -8    3.94   11.50   0
  -3   7  -8    3.25   11.05   0
  -3   7  -8    0.93   12.32   0
  -3   7  -8    9.78   11.37   0
  -3   6  -8    4.54    9.95   0
  -3   6  -8   -2.94   10.26   0
  -3   6  -8   -3.05   10.29   0
  -3   6  -8    1.66   10.20   0
  -3   5  -8    4.29    9.81   0
  -3   5  -8    5.99    8.30   0
  -3   5  -8    2.40    9.90   0
  -3   5  -8   -0.35    8.02   0
  -3   4  -8    0.50    7.57   0
  -3   4  -8    1.87    9.31   0
  -3   4  -8   -2.67    7.29   0
  -3   3  -8    2.05    7.44   0
  -3   3  -8    2.29    9.38   0
  -3   2  -8   10.77    6.29   0
  -3   2  -8   14.48   11.18   0
  -3   1  -8   -4.30    6.16   0
  -3   0  -8   10.68    6.21   0
   3   1   8    7.39    5.85   0
  -3  -1  -8    2.96    9.82   0
  -3  -1  -8    9.77    6.04   0
   3   2   8    9.74    5.89   0
  -3  -2  -8   15.18    8.54   0
  -3  -2  -8   13.70    5.24   0
   3   3   8    8.00    6.02   0
  -3  -3  -8   13.07    7.31   0
   3   3   8   13.08    8.99   0
  -3  -3  -8    1.65    6.04   0
   3   4   8    9.71    6.11   0
  -3  -4  -8   19.71    6.22   0
   3   5   8   12.02    6.21   0
  -3  -5  -8    5.45    6.04   0
  -3  -6  -8    7.22    6.80   0
   3   6   8    2.51    6.17   0
  -3  -7  -8   -6.99    6.51   0
   3   7   8    3.71    7.26   0
  -3  -8  -8    3.35    7.49   0
   3   8   8   14.92    7.64   0
   3   8   8    3.34    6.71   0
   3   9   8   -1.34    8.94   0
   3   9   8   10.21    7.20   0
  -3  -9  -8    3.95    7.89   0
   3  10   8    6.84    9.79   0
   3  10   8    0.08    7.99   0
  -3 -10  -8    0.22    9.52   0
  -3 -11  -8    4.38   12.39   0
   3  11   8    5.78    9.98   0
   3  11   8    6.81   12.48   0
  -4   6  -8    2.47    9.87   0
  -4   6  -8    2.53   11.90   0
  -4   6  -8    6.02    9.76   0
  -4   6  -8    1.98   11.05   0
  -4   5  -8    8.80    8.85   0
  -4   5  -8   10.79    9.11   0
  -4   5  -8    7.76   10.67   0
  -4   4  -8   13.46    8.00   0
  -4   4  -8    8.08    7.36   0
  -4   4  -8   12.63   10.40   0
  -4   3  -8   -2.87    7.35   0
  -4   3  -8    6.56    6.83   0
  -4   3  -8   -2.09    9.74   0
  -4   2  -8    2.07    6.35   0
  -4   2  -8    2.77   10.39   0
  -4   1  -8   11.50   13.72   0
  -4   1  -8   21.40    6.25   0
  -4   0  -8    8.96    6.20   0
  -4  -1  -8    4.52    5.90   0
   4   2   8   57.34    5.18   0
  -4  -2  -8   56.34    6.37   0
   4   3   8   36.42    6.16   0
  -4  -3  -8   30.76    7.95   0
  -4  -3  -8   26.82    6.46   0
   4   3   8   27.43    9.88   0
   4   4   8    5.13    8.66   0
   4   4   8    9.99    6.01   0
  -4  -4  -8    4.73    7.77   0
  -4  -4  -8    5.33    6.31   0
   4   5   8   36.94    6.98   0
  -4  -5  -8   32.68    7.23   0
  -4  -5  -8   29.72    6.37   0
   4   6   8    7.89    6.98   0
  -4  -6  -8    9.06    6.24   0
   4   7   8   34.76    7.30   0
  -4  -7  -8   19.18    7.37   0
  -4  -8  -8    4.44    7.69   0
   4   8   8    8.46    7.63   0
   4   9   8   -4.23    8.89   0
  -4  -9  -8    6.48    8.59   0
   4  10   8    6.00   10.46   0
  -4 -10  -8   -0.36   10.32   0
  -4 -11  -8    1.45   12.69   0
   4  11   8    7.67   12.29   0
   4  11   8   -0.77    8.67   0
  -5   5  -8    5.17    9.51   0
  -5   5  -8   -8.26   11.59   0
  -5   5  -8    2.61    8.39   0
  -5   4  -8   -3.42    7.88   0
  -5   4  -8    1.99    7.65   0
  -5   4  -8    0.50   10.50   0
  -5   3  -8   16.53    7.93   0
  -5   3  -8    5.47    7.23   0
  -5   3  -8    0.11   10.30   0
  -5   2  -8    4.32    6.44   0
  -5   2  -8    5.91    6.83   0
  -5   2  -8    6.16   10.26   0
  -5   1  -8    6.93    6.64   0
  -5   1  -8   16.75   10.75   0
  -5   0  -8    0.82   12.91   0
  -5   0  -8    0.34    6.29   0
  -5  -1  -8   11.13    6.04   0
  -5  -2  -8   13.55    5.85   0
   5   2   8    3.89   11.27   0
  -5  -3  -8   -1.60    6.23   0
   5   3   8    2.57    9.19   0
  -5  -4  -8   61.49    7.57   0
  -5  -4  -8   65.31    6.64   0
   5   4   8   65.69    8.70   0
   5   5   8    1.73    8.03   0
   5   5   8    9.91    6.16   0
  -5  -5  -8    6.18    7.16   0
  -5  -5  -8    6.88    6.38   0
   5   6   8    0.86    6.37   0
  -5  -6  -8   -0.75    6.41   0
  -5  -6  -8    4.58    7.22   0
   5   7   8    7.63    7.39   0
  -5  -7  -8    4.88    7.54   0
   5   8   8   11.49    8.50   0
  -5  -8  -8   11.86    7.76   0
  -5  -9  -8    7.69    7.96   0
   5   9   8    6.74    8.73   0
  -5 -10  -8    3.71   10.21   0
  -5 -11  -8    2.07   11.95   0
  -6   4  -8   -3.52    9.37   0
  -6   4  -8    2.69    8.54   0
  -6   4  -8   10.00   11.19   0
  -6   3  -8    8.92    7.81   0
  -6   3  -8    0.26    8.28   0
  -6   3  -8   -0.65   10.43   0
  -6   2  -8    8.55    6.87   0
  -6   2  -8    5.84    7.19   0
  -6   2  -8    1.65   10.35   0
  -6   1  -8    4.35    6.71   0
  -6   1  -8    6.43   10.58   0
  -6   1  -8   -6.28    6.63   0
  -6   0  -8    9.30   10.43   0
  -6   0  -8    5.19    6.53   0
  -6   0  -8   11.24    6.32   0
  -6  -1  -8    0.88    5.39   0
   6   1   8    8.92   10.04   0
  -6  -2  -8  -11.43    6.28   0
   6   2   8    3.78    9.63   0
  -6  -3  -8    9.82    6.10   0
   6   3   8    5.53    8.65   0
  -6  -4  -8   -0.43    7.05   0
   6   4   8   -5.17    8.37   0
  -6  -5  -8    4.20    6.52   0
  -6  -5  -8    0.12    6.31   0
   6   5   8    7.26    7.99   0
   6   6   8    1.18    7.35   0
  -6  -6  -8    4.10    6.58   0
  -6  -6  -8    4.48    7.18   0
   6   7   8    4.28    7.59   0
  -6  -7  -8    6.75    7.38   0
  -6  -7  -8    8.31    7.62   0
  -6  -8  -8   12.68    7.85   0
  -6  -8  -8    8.54    7.77   0
  -6  -9  -8    2.75    8.90   0
  -6 -10  -8   12.12   10.19   0
  -6 -11  -8   -0.07   11.90   0
  -7   3  -8    7.19    8.30   0
  -7   3  -8    4.53    8.55   0
  -7   3  -8    8.05   11.49   0
  -7   2  -8    2.38    7.75   0
  -7   2  -8   -2.56    7.75   0
  -7   2  -8    7.91   10.51   0
  -7   1  -8    5.58    7.40   0
  -7   1  -8    5.36    7.02   0
  -7   1  -8    9.44   10.69   0
  -7   0  -8    5.00   10.45   0
  -7   0  -8    6.10    7.00   0
  -7   0  -8    3.60    6.79   0
  -7  -1  -8    8.43    9.96   0
  -7  -1  -8    9.89    5.63   0
   7   1   8    7.54    9.69   0
  -7  -1  -8    2.81    5.54   0
  -7  -2  -8   10.00    6.38   0
   7   2   8    0.88    9.35   0
  -7  -3  -8    8.16    6.45   0
   7   3   8    6.30    9.20   0
  -7  -4  -8   -1.09    6.70   0
   7   4   8    4.72    8.77   0
  -7  -5  -8    9.19    6.59   0
   7   5   8   -2.64    7.99   0
  -7  -6  -8    7.50    7.50   0
  -7  -6  -8    6.71    6.49   0
   7   6   8    2.30    8.49   0
   7   7   8    8.00    7.79   0
  -7  -7  -8    0.23    7.65   0
  -7  -7  -8    1.23    6.81   0
   7   8   8   -2.42    8.05   0
  -7  -8  -8   -1.59    7.01   0
  -7  -8  -8    8.81    8.85   0
   7   9   8    4.33    8.44   0
  -7  -9  -8    8.91    7.59   0
  -7  -9  -8    1.97    9.31   0
  -7 -10  -8    5.76   10.50   0
   7  10   8   11.58    8.37   0
   7  11   8    0.80   10.04   0
  -7 -11  -8    8.96   12.18   0
  -8   2  -8    6.77    8.49   0
  -8   2  -8    1.02    8.66   0
  -8   2  -8    4.38   11.69   0
  -8   1  -8    7.06    7.84   0
  -8   1  -8    2.35    7.79   0
  -8   1  -8   -3.76   11.08   0
  -8   0  -8    2.40   10.29   0
  -8   0  -8    1.11    7.64   0
  -8   0  -8   10.56    7.18   0
  -8  -1  -8    7.93   10.61   0
  -8  -1  -8    4.71    6.90   0
  -8  -1  -8    2.26    6.99   0
   8   1   8    1.80    9.62   0
  -8  -2  -8    2.93    6.79   0
   8   2   8    6.22    9.37   0
  -8  -2  -8    3.19    6.67   0
  -8  -3  -8    8.71    6.93   0
  -8  -3  -8   -3.61    6.75   0
   8   3   8    3.04    9.27   0
  -8  -4  -8   -2.48    6.76   0
   8   4   8    0.19    9.06   0
  -8  -4  -8    9.80    6.49   0
  -8  -5  -8   24.35    7.01   0
   8   5   8   18.11    8.45   0
  -8  -6  -8    9.08    6.85   0
   8   6   8   13.30    7.75   0
  -8  -7  -8    1.18    7.15   0
  -8  -7  -8    2.90    7.22   0
   8   7   8    1.65    8.04   0
   8   8   8    4.95    8.48   0
  -8  -8  -8    0.53    7.33   0
  -8  -8  -8    7.11    8.29   0
   8   9   8    4.06    7.92   0
  -8  -9  -8    4.21    7.72   0
  -8  -9  -8   -4.22    9.51   0
   8  10   8   -2.89    9.43   0
  -8 -10  -8    2.93    8.36   0
  -8 -10  -8   -0.59   11.06   0
  -8 -11  -8    1.73   12.57   0
   8  11   8   -4.33    9.24   0
  -8 -11  -8    0.55   11.93   0
  -9   1  -8    3.89   12.13   0
  -9   1  -8    6.27    8.89   0
  -9   1  -8    5.18    8.60   0
  -9   0  -8   11.13   11.32   0
  -9   0  -8   -2.61    8.40   0
  -9   0  -8    0.85    7.31   0
  -9  -1  -8    2.97   11.01   0
  -9  -1  -8   -0.66    7.71   0
   9   1   8   -1.05   10.81   0
  -9  -1  -8   -3.03    7.88   0
  -9  -2  -8   -0.57    7.43   0
   9   2   8    3.74   10.21   0
  -9  -2  -8   -5.31    7.09   0
  -9  -3  -8    5.83    7.20   0
  -9  -3  -8   -1.43    7.48   0
   9   3   8    1.78    9.08   0
  -9  -4  -8    3.72    7.25   0
  -9  -4  -8   12.95    7.08   0
   9   4   8   -1.48    9.08   0
  -9  -5  -8    5.36    7.24   0
   9   5   8    5.75    9.04   0
  -9  -5  -8    4.96    7.08   0
  -9  -6  -8    0.04    7.25   0
  -9  -6  -8    4.16    7.34   0
   9   6   8    1.73    8.30   0
  -9  -7  -8    8.20    7.28   0
  -9  -7  -8   15.16    8.44   0
   9   7   8    9.79    8.60   0
  -9  -8  -8   -0.23    8.39   0
  -9  -8  -8    6.21    8.01   0
  -9  -8  -8    1.25    8.78   0
   9   8   8    5.33    8.76   0
  -9  -9  -8    0.35    8.10   0
  -9  -9  -8    0.55    9.13   0
  -9  -9  -8   -1.60    8.76   0
   9   9   8    1.28    9.19   0
   9  10   8   -1.36    8.71   0
  -9 -10  -8    3.48    8.82   0
  -9 -10  -8    6.60   10.26   0
  -9 -10  -8    4.12   10.66   0
   9  11   8    7.77    9.56   0
  -9 -11  -8   11.98    9.45   0
  -9 -11  -8    6.73   12.19   0
  -9 -11  -8    7.30   12.45   0
 -10  -1  -8   12.94    8.56   0
 -10  -1  -8    5.48   12.17   0
 -10  -1  -8   -6.34    8.73   0
  10   1   8    4.17   11.08   0
 -10  -2  -8    0.42    8.23   0
 -10  -2  -8    1.78    8.25   0
  10   2   8    0.08   10.68   0
 -10  -3  -8    5.09    8.21   0
 -10  -3  -8   -3.70    8.05   0
  10   3   8    5.98   10.09   0
 -10  -4  -8   11.42    7.77   0
  10   4   8    6.15    9.85   0
 -10  -4  -8   14.85    7.88   0
 -10  -5  -8   14.64    7.79   0
  10   5   8    4.83    9.84   0
 -10  -5  -8    0.06    8.39   0
  10   6   8    3.00    9.82   0
 -10  -6  -8    6.29    7.92   0
 -10  -6  -8    4.43    8.51   0
 -10  -7  -8    0.33    8.04   0
  10   7   8    2.03    9.12   0
 -10  -7  -8    6.05    7.91   0
 -10  -8  -8   -4.53    8.58   0
 -10  -8  -8   -0.25    9.47   0
  10   8   8   -0.01    9.37   0
 -10  -8  -8    7.31    9.07   0
 -10  -9  -8    0.17    8.69   0
 -10  -9  -8   -2.12    9.97   0
 -10  -9  -8    4.69    9.49   0
  10   9   8    5.78    9.89   0
 -10 -10  -8   -3.14    9.08   0
 -10 -10  -8    3.45   11.19   0
 -10 -10  -8    5.20   11.33   0
  10  10   8    2.44   10.47   0
 -11  -3  -8    2.58    9.01   0
  11   3   8    5.61   11.48   0
 -11  -3  -8   -6.64    9.16   0
 -11  -4  -8    3.39    8.61   0
 -11  -4  -8    1.93    8.85   0
  11   4   8    6.35   11.08   0
 -11  -5  -8    0.16    8.51   0
 -11  -5  -8   -1.58    8.72   0
  11   5   8    1.55   10.76   0
 -11  -6  -8    4.77    8.45   0
 -11  -6  -8   11.57    8.72   0
  11   6   8    3.72   10.12   0
 -11  -7  -8    4.98    9.86   0
 -11  -7  -8    8.53    8.49   0
  11   7   8   -0.14   10.00   0
 -11  -8  -8    1.21   10.04   0
  11   8   8    0.37   10.40   0
 -11  -8  -8   -2.55   10.12   0
 -11  -9  -8    3.63    9.44   0
 -11  -9  -8    7.33   10.78   0
   9   5  -9   -2.01   10.26   0
   9   5  -9    0.19    9.27   0
  -9  -4   9   -5.86    9.06   0
   9   4  -9    3.10    8.93   0
   9   4  -9    1.89    8.94   0
  -9  -4   9    6.10    9.01   0
   9   3  -9    1.56    8.80   0
  -9  -3   9    1.19    9.16   0
   9   3  -9   11.62    9.00   0
  -9  -3   9    3.31    9.00   0
  -9  -2   9   12.37   10.01   0
  -9  -2   9    1.21    9.38   0
   9   2  -9   -2.20    8.75   0
   9   2  -9   -3.31    9.18   0
  -9  -1   9    6.46    9.00   0
   9   1  -9   -1.55    8.86   0
  -9  -1   9   -5.54    9.23   0
  -8  -7   9    0.46   10.75   0
  -8  -7   9    3.08   11.80   0
   8   7  -9   -1.82   11.28   0
   8   7  -9    6.73   10.46   0
   8   6  -9    2.07    9.75   0
  -8  -6   9    4.33   10.03   0
   8   6  -9   11.69    9.89   0
   8   5  -9   -3.09    8.53   0
  -8  -5   9   -1.04    9.53   0
   8   5  -9    6.15    9.28   0
  -8  -4   9    3.96    8.25   0
   8   4  -9   -1.43    8.12   0
   8   4  -9   -5.00    8.84   0
  -8  -4   9    0.47    9.27   0
  -8  -3   9    9.95    8.14   0
   8   3  -9    2.07    8.18   0
   8   3  -9    1.16    7.81   0
  -8  -3   9    6.60    9.13   0
  -8  -2   9    2.30    8.83   0
  -8  -2   9   -6.46    8.38   0
   8   2  -9   10.70    8.10   0
   8   2  -9    2.37    7.82   0
  -8  -1   9   -8.80    8.05   0
   8   1  -9    3.49    8.18   0
   8   1  -9    1.55    7.89   0
  -8  -1   9   13.43    8.45   0
  -8   0   9  -10.22    8.65   0
   8   0  -9   -0.80    8.41   0
   8   0  -9   -0.47    8.55   0
  -8   0   9   13.30    8.60   0
  -8   1   9   -1.46    8.72   0
   8  -1  -9    3.27    9.06   0
   8  -1  -9    1.16    8.56   0
  -8   1   9   -0.80    8.70   0
  -7  -8   9   -0.84   11.87   0
   7   8  -9    2.95   14.70   0
   7   8  -9    9.76   10.49   0
   7   7  -9    1.91   11.49   0
  -7  -7   9    6.10   11.04   0
  -7  -7   9    9.76   12.50   0
   7   7  -9    8.55    8.82   0
  -7  -6   9    2.86   10.20   0
   7   6  -9    0.75    8.36   0
   7   6  -9    6.17    9.93   0
   7   5  -9    5.28    8.73   0
   7   5  -9    3.69    7.98   0
  -7  -5   9    0.60    9.82   0
  -7  -4   9    7.46    7.81   0
   7   4  -9   -4.81    8.25   0
   7   4  -9   -0.33    8.58   0
  -7  -4   9    5.10    8.43   0
  -7  -3   9    3.55    7.69   0
   7   3  -9    4.66    7.36   0
   7   3  -9    5.43    7.66   0
  -7  -3   9    7.29    7.63   0
  -7  -2   9   -2.91    7.82   0
   7   2  -9    2.34    7.42   0
   7   2  -9    4.63    7.38   0
  -7  -2   9    0.70    8.37   0
  -7  -1   9    8.60    7.47   0
   7   1  -9   -5.19    7.21   0
   7   1  -9   -0.68    8.43   0
  -7  -1   9   -2.65    7.56   0
  -7   0   9    1.10    7.79   0
   7   0  -9    4.65    7.57   0
   7   0  -9    9.90    7.86   0
  -7   0   9    2.22    7.59   0
  -7   1   9    7.39    8.02   0
   7  -1  -9    2.26    8.09   0
   7  -1  -9    4.80    7.78   0
  -7   1   9    7.11    8.00   0
  -7   2   9    1.23    6.98   0
   7  -2  -9   -4.41    8.40   0
   7  -2  -9   11.68    8.07   0
  -7   2   9   -0.35    7.35   0
  -7   3   9   -0.09    8.63   0
   7  -3  -9    5.02    9.08   0
   7  -3  -9   -6.68    8.72   0
  -7   3   9    4.90    8.99   0
   6   8  -9   -0.12   15.37   0
   6   8  -9    7.82    9.00   0
  -6  -7   9    1.41   10.66   0
  -6  -7   9    1.86   11.87   0
   6   7  -9    1.74    9.41   0
   6   7  -9    0.95   11.49   0
  -6  -6   9    1.22   10.72   0
   6   6  -9    3.41   10.02   0
  -6  -6   9    0.83   10.52   0
   6   6  -9    6.17    8.82   0
   6   5  -9    4.47    8.16   0
  -6  -5   9    0.87    9.33   0
   6   5  -9   12.11    8.25   0
   6   4  -9    2.94    7.92   0
   6   4  -9    0.82    8.03   0
  -6  -4   9    5.08    8.00   0
  -6  -3   9    7.32    7.32   0
   6   3  -9   11.31    7.79   0
   6   3  -9   14.43    7.99   0
  -6  -3   9   16.01    8.16   0
  -6  -2   9    6.36    7.06   0
   6   2  -9    5.06    7.51   0
   6   2  -9   -1.84    7.01   0
  -6  -2   9    3.66    7.77   0
   6   1  -9    3.14    6.81   0
   6   1  -9    1.89    6.90   0
  -6  -1   9    1.99    7.10   0
  -6  -1   9    1.07    6.85   0
  -6   0   9   -2.03    7.23   0
   6   0  -9    4.43    6.85   0
   6   0  -9    5.50    7.13   0
  -6   0   9   -5.54    7.90   0
  -6   1   9    3.33    7.22   0
   6  -1  -9    4.82    6.99   0
   6  -1  -9    4.90    7.18   0
  -6   1   9   12.70    7.17   0
  -6   2   9    5.09    7.29   0
   6  -2  -9    0.30    6.99   0
   6  -2  -9    3.56    7.63   0
  -6   2   9    1.41    7.61   0
  -6   3   9    3.08    7.86   0
   6  -3  -9   -0.35    8.05   0
   6  -3  -9   10.81    7.82   0
  -6   3   9    4.08    8.08   0
  -6   4   9    2.07    7.41   0
   6  -4  -9    4.89    8.42   0
  -6   4   9   12.15    8.63   0
   6  -5  -9   -2.36    8.92   0
   5   8  -9    1.89   17.33   0
   5   8  -9    4.72    9.80   0
  -5  -7   9    2.41   12.39   0
   5   7  -9   -2.11   12.00   0
   5   7  -9    2.38    9.02   0
   5   6  -9    1.71    9.77   0
  -5  -6   9    3.71   10.92   0
  -5  -6   9   -0.76    9.96   0
   5   6  -9   -4.33    8.48   0
   5   5  -9    6.19    8.62   0
  -5  -5   9   -3.97    9.07   0
  -5  -5   9    3.64    8.90   0
   5   5  -9    1.58    7.26   0
  -5  -4   9   -0.69    7.75   0
   5   4  -9   -1.77    6.92   0
   5   4  -9   -1.84    7.51   0
  -5  -3   9   14.70    7.01   0
   5   3  -9   -2.31    6.81   0
  -5  -3   9    7.39    6.89   0
   5   3  -9    8.13    6.55   0
  -5  -2   9   18.64    7.83   0
   5   2  -9   27.44    7.59   0
  -5  -2   9   28.82    6.80   0
   5   2  -9   27.30    6.72   0
   5   1  -9   -0.07    7.50   0
  -5  -1   9    7.47    6.48   0
   5   1  -9    5.09    6.40   0
  -5  -1   9    3.56    6.98   0
   5   0  -9    2.06    6.63   0
  -5   0   9    5.40    6.88   0
  -5   0   9    1.81    6.61   0
   5   0  -9    3.76    6.41   0
  -5   1   9   -2.86    6.65   0
   5  -1  -9   -3.11    6.49   0
   5  -1  -9    6.51    6.64   0
  -5   1   9   -1.00    6.55   0
  -5   2   9   -2.99    5.84   0
   5  -2  -9   -1.94    5.76   0
   5  -2  -9    5.18    6.92   0
  -5   2   9    5.40    7.08   0
  -5   3   9    6.11    7.23   0
   5  -3  -9   -0.46    6.11   0
   5  -3  -9   -1.51    7.41   0
  -5   3   9   -2.55    7.33   0
  -5   4   9    3.97    7.87   0
   5  -4  -9   -4.22    7.60   0
  -5   4   9   12.04    7.80   0
   5  -5  -9    1.33    8.04   0
  -5   5   9    2.22    8.32   0
  -5   5   9    0.45    8.23   0
  -5   6   9    0.39    9.19   0
   5  -6  -9    0.34    8.87   0
   4   8  -9    3.70    9.78   0
   4   7  -9    1.90   12.31   0
   4   7  -9    3.85    8.94   0
  -4  -6   9    5.21    9.91   0
   4   6  -9    6.13    8.32   0
   4   6  -9    1.36    9.77   0
  -4  -5   9    4.38   10.95   0
  -4  -5   9    7.19    8.46   0
   4   5  -9    2.97    8.22   0
   4   5  -9    9.58    7.00   0
  -4  -4   9   -2.04    9.28   0
  -4  -4   9    8.74    7.54   0
   4   4  -9    1.98    7.34   0
   4   4  -9    5.21    7.49   0
   4   3  -9    4.28    7.06   0
  -4  -3   9   -1.47    7.36   0
   4   3  -9    8.54    7.29   0
  -4  -2   9    2.71    7.43   0
   4   2  -9    3.35    5.99   0
   4   2  -9    7.18    7.30   0
  -4  -2   9    9.73    7.05   0
   4   1  -9    0.25    7.10   0
   4   1  -9    1.65    6.11   0
  -4  -1   9    4.25    6.28   0
  -4  -1   9    8.19    7.38   0
   4   0  -9    5.49    6.62   0
   4   0  -9   14.01    6.26   0
  -4   0   9   14.20    6.39   0
  -4   0   9    7.51    7.35   0
   4  -1  -9    5.59    6.30   0
   4  -1  -9   10.85    6.11   0
  -4   1   9    1.29    7.25   0
  -4   1   9    3.81    6.37   0
   4  -2  -9    1.07    6.51   0
  -4   2   9   12.64    7.35   0
   4  -2  -9    3.28    5.39   0
  -4   2   9    1.02    6.38   0
   4  -3  -9   -0.75    6.55   0
   4  -3  -9    0.78    6.82   0
  -4   3   9    7.04    6.91   0
  -4   3   9   -1.31    6.75   0
   4  -4  -9    0.15    6.06   0
  -4   4   9   -4.15    7.13   0
  -4   4   9   -2.48    7.12   0
   4  -5  -9    7.96    7.43   0
  -4   5   9   -4.90    7.57   0
  -4   5   9    4.08    7.59   0
   4  -6  -9    7.00    7.87   0
  -4   6   9    3.89    8.41   0
  -4   6   9    7.98    8.27   0
  -4   7   9    5.19    9.29   0
   4  -7  -9    0.79    9.02   0
  -4   7   9   -0.20    9.17   0
   3   8  -9    7.59    9.76   0
   3   7  -9    7.58   12.28   0
   3   7  -9   12.06    9.74   0
  -3  -6   9   -0.02   10.40   0
   3   6  -9    8.51   10.11   0
   3   6  -9    5.57    9.02   0
  -3  -5   9    2.33    8.30   0
   3   5  -9    2.25    8.87   0
   3   5  -9    0.92    7.75   0
  -3  -4   9    1.39    9.98   0
   3   4  -9    1.14    7.09   0
  -3  -4   9    4.08    8.15   0
   3   4  -9    2.93    7.30   0
   3   3  -9    3.51    7.14   0
  -3  -3   9    6.27    6.60   0
   3   3  -9    4.26    7.59   0
  -3  -2   9    2.20    7.10   0
  -3  -2   9   -0.31    7.07   0
   3   2  -9   -2.41    6.77   0
   3   2  -9    0.32    5.99   0
  -3  -1   9   -3.49    7.10   0
   3   1  -9    8.13    5.93   0
   3   1  -9    8.40    6.66   0
  -3  -1   9    4.44    6.23   0
   3   0  -9   16.04    5.95   0
   3   0  -9    2.42    6.72   0
  -3   0   9   18.77    6.39   0
  -3   0   9    3.04    7.20   0
   3  -1  -9    6.52    6.95   0
   3  -1  -9   10.48    5.94   0
  -3   1   9    1.33    7.23   0
  -3   1   9   11.47    6.13   0
   3  -2  -9    6.27    6.36   0
   3  -2  -9    8.69    5.99   0
  -3   2   9   12.56    6.33   0
  -3   2   9   10.75    6.24   0
   3  -3  -9    9.07    6.68   0
  -3   3   9   13.36    6.32   0
   3  -3  -9    6.65    5.50   0
  -3   3   9   13.11    6.55   0
  -3   4   9    6.84    6.71   0
  -3   4   9   -0.12    6.84   0
   3  -4  -9    2.37    6.61   0
   3  -5  -9    2.72    6.85   0
  -3   5   9   -3.25    7.06   0
  -3   5   9    0.77    7.01   0
   3  -6  -9    0.14    7.43   0
  -3   6   9    7.59    7.68   0
  -3   6   9    0.55    7.70   0
   3  -7  -9    1.85    8.30   0
  -3   7   9    9.48    8.53   0
  -3   7   9   -1.19    8.33   0
   3  -8  -9   -0.97    9.03   0
  -3   8   9    2.77    9.30   0
   2   8  -9    0.22    9.73   0
   2   7  -9    0.22    8.94   0
   2   7  -9   -3.12   12.29   0
   2   6  -9    4.73    9.54   0
   2   6  -9    2.76    9.11   0
  -2  -5   9   -0.56    9.01   0
   2   5  -9   -0.01    8.20   0
   2   5  -9    0.89    7.63   0
   2   4  -9    6.93    7.06   0
  -2  -4   9   -1.13    7.16   0
   2   4  -9   -0.59    8.03   0
   2   3  -9   -0.06    7.11   0
  -2  -3   9    2.88    7.30   0
   2   3  -9    1.08    7.77   0
   2   2  -9   15.54    5.95   0
  -2  -2   9   17.55    7.08   0
   2   2  -9   19.81    8.22   0
  -2  -1   9   -1.52    8.04   0
   2   1  -9    6.57    6.01   0
   2   1  -9    5.40    7.39   0
  -2  -1   9    7.22    6.18   0
   2   0  -9   13.24    5.92   0
   2   0  -9    2.74    6.72   0
  -2   0   9    5.19    6.17   0
  -2   0   9    2.76    7.08   0
   2  -1  -9   -2.19    5.87   0
   2  -1  -9   -2.50    6.76   0
  -2   1   9    3.65    6.02   0
  -2   1   9    6.03    6.90   0
   2  -2  -9   31.76    6.88   0
   2  -2  -9   26.36    5.00   0
  -2   2   9   18.69    6.26   0
  -2   2   9   28.35    6.09   0
   2  -3  -9   23.57    7.09   0
   2  -3  -9    6.78    5.16   0
  -2   3   9   15.32    7.08   0
  -2   3   9   18.46    6.42   0
  -2   4   9   40.37    7.36   0
   2  -4  -9   52.53    6.79   0
  -2   4   9   50.82    6.98   0
  -2   5   9    0.63    6.61   0
   2  -5  -9    4.72    6.49   0
  -2   5   9    9.58    6.69   0
  -2   6   9    0.61    7.10   0
  -2   6   9  -12.63    7.98   0
   2  -6  -9    1.51    6.98   0
   2  -7  -9    5.26    8.38   0
  -2   7   9   -2.91    7.69   0
  -2   7   9    4.17    7.61   0
  -2   8   9   -1.65    8.65   0
   2  -8  -9    8.36    9.36   0
  -2   8   9   11.50    8.81   0
  -2   8   9   -2.26    8.57   0
   1   8  -9    8.30   10.28   0
   1   8  -9   -2.13   17.57   0
   1   8  -9    4.51   17.68   0
   1   7  -9    5.80    9.94   0
   1   7  -9    6.02   12.01   0
   1   7  -9   -1.93   11.90   0
   1   6  -9   -0.22    9.29   0
   1   6  -9    2.78    9.66   0
   1   5  -9    7.81    8.36   0
   1   5  -9    5.32    8.46   0
   1   4  -9    3.70    7.74   0
  -1  -4   9    3.09    7.06   0
   1   4  -9    1.58    8.81   0
   1   3  -9    3.00    6.98   0
  -1  -3   9   -1.46    7.29   0
   1   3  -9    1.31    8.88   0
   1   2  -9   18.89    6.80   0
  -1  -2   9   28.62    7.04   0
   1   2  -9   26.31    8.55   0
   1   1  -9    1.57    6.14   0
  -1  -1   9   -4.12    6.65   0
   1   1  -9    0.26    7.52   0
  -1   0   9    1.74    7.52   0
   1   0  -9   -0.79    5.92   0
   1   0  -9    3.23    7.64   0
  -1   0   9   -1.68    6.15   0
   1  -1  -9    1.28    5.85   0
   1  -1  -9   -3.52    7.19   0
  -1   1   9   11.31    6.04   0
  -1   1   9    6.74    7.34   0
   1  -2  -9    3.28    5.53   0
   1  -2  -9    4.71    6.76   0
  -1   2   9    1.71    5.79   0
  -1   2   9    5.82    7.43   0
   1  -3  -9    6.27    5.92   0
  -1   3   9    1.14    6.52   0
  -1   3   9    5.66    5.91   0
   1  -4  -9    1.35    6.20   0
  -1   4   9    8.56    6.41   0
  -1   4   9    4.58    6.46   0
   1  -5  -9   25.46    6.50   0
  -1   5   9   31.00    7.25   0
  -1   5   9   33.75    6.60   0
  -1   6   9    3.61    6.72   0
   1  -6  -9   -0.31    6.45   0
  -1   6   9    4.67    6.59   0
  -1   7   9    3.02    7.28   0
  -1   7   9    5.61    7.48   0
  -1   7   9    8.50    7.25   0
   1  -7  -9    3.81    7.11   0
   1  -8  -9    4.71    7.81   0
  -1   8   9    2.94    8.00   0
  -1   8   9    6.55    7.81   0
  -1   8   9   13.88    8.04   0
   1  -9  -9    9.44    9.60   0
  -1   9   9    2.27    8.84   0
  -1   9   9    8.95    8.96   0
  -1   9   9   -0.21    9.89   0
   0   8  -9   10.59   11.55   0
   0   8  -9   10.53   15.95   0
   0   8  -9    2.25   11.28   0
   0   8  -9    6.77   15.71   0
   0   7  -9    1.55   11.70   0
   0   7  -9    8.61   10.15   0
   0   7  -9    3.37   12.06   0
   0   7  -9   -1.41    9.15   0
   0   6  -9    5.40    9.31   0
   0   6  -9   -3.18    9.67   0
   0   5  -9    6.89    9.21   0
   0   5  -9    4.97    8.50   0
   0   4  -9   -1.86    7.23   0
   0   4  -9    3.71    9.40   0
   0  -3   9    2.10    7.22   0
   0   3  -9   -1.88    7.45   0
   0   3  -9    5.03    9.48   0
   0  -2   9   43.57    6.40   0
   0   2  -9   40.31   10.48   0
   0   2  -9   37.11    6.38   0
   0  -1   9   93.89    6.57   0
   0   1  -9  104.95   11.02   0
   0   1  -9   88.47    6.49   0
   0   0   9  121.27   11.06   0
   0   0   9  130.56    7.03   0
   0   0  -9  132.40   10.34   0
   0   0  -9  124.27    6.77   0
   0  -1  -9    1.29    5.90   0
   0   1   9    3.37   11.18   0
   0   1   9   -4.95    6.18   0
   0   1   9    6.34    8.23   0
   0  -2  -9    9.28    5.02   0
   0   2   9   13.12    7.88   0
   0   2   9   12.26    5.99   0
   0   2   9   15.39    7.15   0
   0  -3  -9    6.51    5.93   0
   0   3   9   10.73    7.75   0
   0   3   9    7.66    6.13   0
   0   3   9    8.64    7.34   0
   0  -4  -9   -1.46    6.10   0
   0   4   9   12.34    6.91   0
   0   4   9    6.66    6.56   0
   0   4   9    4.48    6.33   0
   0   5   9    9.37    7.29   0
   0  -5  -9    2.03    5.93   0
   0   5   9    7.09    6.27   0
   0   5   9    8.82    6.26   0
   0   6   9    2.09    6.92   0
   0  -6  -9    7.88    6.29   0
   0   6   9    4.56    7.50   0
   0   6   9    2.00    6.44   0
   0   7   9    1.40    7.12   0
   0   7   9   12.41    7.01   0
   0   7   9    1.40    7.78   0
   0  -7  -9    1.86    6.81   0
   0   8   9   -5.72    7.58   0
   0   8   9   -3.23    7.41   0
   0   8   9   -3.09    7.53   0
   0  -8  -9    4.21    8.23   0
   0  -9  -9    5.49    9.18   0
   0   9   9    1.22    8.47   0
   0   9   9    7.68    8.29   0
   0   9   9   -5.69    9.55   0
   0 -10  -9    2.94   10.26   0
   0  10   9    6.37   11.65   0
  -1   7  -9    0.94   10.73   0
  -1   7  -9    0.30   11.97   0
  -1   7  -9    0.59   10.60   0
  -1   7  -9   -0.81   12.33   0
  -1   6  -9    2.74   10.57   0
  -1   6  -9   -3.49    9.26   0
  -1   6  -9    9.59   10.48   0
  -1   6  -9    9.11    9.45   0
  -1   5  -9    6.24    9.67   0
  -1   5  -9    2.87    9.58   0
  -1   5  -9    8.25    8.80   0
  -1   4  -9    0.14    9.67   0
  -1   4  -9    6.46   10.01   0
  -1   4  -9    5.93    7.48   0
  -1   3  -9    3.91   10.34   0
  -1   3  -9    5.13    7.44   0
  -1   3  -9    0.18   10.64   0
   1  -2   9    6.40    6.85   0
  -1   2  -9    0.89   14.27   0
  -1   2  -9   -3.21    6.21   0
  -1   2  -9    1.66   14.40   0
   1  -1   9   91.43    6.52   0
  -1   1  -9   64.74    6.62   0
   1   0   9   85.72    6.51   0
  -1   0  -9   57.22    6.65   0
   1   1   9   40.24   13.94   0
   1   1   9   58.24    6.34   0
  -1  -1  -9   40.17    6.29   0
   1   2   9   86.51    6.18   0
   1   2   9   50.54    9.29   0
  -1  -2  -9   58.90    6.14   0
   1   3   9   24.90    6.36   0
   1   3   9   26.39    7.98   0
   1   3   9   31.67    7.75   0
  -1  -3  -9   21.16    5.32   0
  -1  -4  -9   14.96    6.17   0
   1   4   9   21.92    7.22   0
   1   4   9   23.01    6.85   0
   1   4   9   22.19    6.35   0
  -1  -5  -9   -0.69    6.02   0
   1   5   9    0.55    7.16   0
   1   5   9    1.68    6.78   0
   1   5   9    5.79    6.15   0
   1   6   9    4.40    6.52   0
  -1  -6  -9    3.40    6.88   0
   1   6   9   -2.69    7.21   0
   1   6   9    5.74    6.50   0
   1   7   9    4.28    7.04   0
   1   7   9    3.85    6.90   0
  -1  -7  -9    4.38    7.39   0
   1   7   9    8.74    7.04   0
   1   8   9    4.45    7.40   0
   1   8   9   -0.39    7.36   0
   1   8   9   -2.64    7.45   0
  -1  -8  -9    6.25    7.88   0
   1   9   9    0.41    7.93   0
   1   9   9    0.67    7.93   0
   1   9   9    8.63    8.97   0
  -1  -9  -9    4.24    8.77   0
  -1 -10  -9    0.23   10.63   0
   1  10   9    3.40    8.97   0
   1  10   9    5.26    8.86   0
   1  10   9   -0.44    9.98   0
  -2   7  -9    1.03   11.32   0
  -2   7  -9    2.41   11.25   0
  -2   7  -9    1.34   11.88   0
  -2   6  -9    0.19   11.02   0
  -2   6  -9    7.84    9.95   0
  -2   6  -9    7.06    9.76   0
  -2   5  -9    2.07    8.92   0
  -2   5  -9    5.45   10.59   0
  -2   5  -9    8.65    9.12   0
  -2   4  -9    5.30   10.68   0
  -2   4  -9    3.85    9.98   0
  -2   4  -9   -4.60    7.87   0
  -2   3  -9    3.86   11.51   0
  -2   3  -9    3.91   11.11   0
  -2   3  -9    6.34    7.40   0
  -2   2  -9   -3.88    6.25   0
   2  -1   9    6.04    6.13   0
  -2   1  -9    4.85    6.37   0
   2   0   9   14.86    6.25   0
  -2   0  -9   15.91    6.28   0
   2   1   9    2.47    6.16   0
  -2  -1  -9    1.11    6.16   0
   2   2   9  101.92    6.34   0
  -2  -2  -9   78.72    5.58   0
   2   2   9   74.41   14.67   0
   2   3   9   33.95    6.56   0
   2   3   9   36.51    8.76   0
  -2  -3  -9   32.15    6.29   0
   2   4   9   45.88    6.60   0
   2   4   9   42.64    7.53   0
  -2  -4  -9   32.21    6.31   0
  -2  -5  -9    7.95    6.23   0
   2   5   9    2.75    6.48   0
   2   5   9    0.50    6.32   0
  -2  -6  -9    5.24    6.02   0
   2   6   9   -1.57    7.47   0
   2   6   9    0.02    7.06   0
   2   6   9   -4.97    6.23   0
   2   7   9    4.36    6.94   0
  -2  -7  -9    0.48    7.34   0
   2   7   9    8.09    7.41   0
   2   7   9    6.12    6.78   0
   2   8   9   -0.69    7.18   0
   2   8   9    0.27    7.13   0
  -2  -8  -9    0.68    7.70   0
   2   8   9    1.18    8.16   0
   2   9   9   11.90    8.95   0
   2   9   9    6.27    7.83   0
   2   9   9    3.65    8.77   0
  -2  -9  -9    7.21    9.26   0
  -2 -10  -9   -3.09   10.14   0
   2  10   9    5.38    8.59   0
   2  10   9    1.05   10.45   0
   2  10   9   -1.52    8.72   0
  -3   6  -9   12.20   10.60   0
  -3   6  -9   -1.89   12.93   0
  -3   6  -9    1.41   10.68   0
  -3   6  -9    2.46   12.31   0
  -3   5  -9   -4.47   11.40   0
  -3   5  -9    4.86    9.22   0
  -3   5  -9    7.04    8.77   0
  -3   5  -9    6.20   11.26   0
  -3   4  -9    5.59    6.98   0
  -3   4  -9    0.83   10.59   0
  -3   4  -9    8.63    8.22   0
  -3   4  -9    0.22   10.91   0
  -3   3  -9   11.84   11.51   0
  -3   3  -9   12.44    7.74   0
  -3   3  -9    5.17   11.59   0
  -3   2  -9    9.36    6.44   0
  -3   1  -9   11.00    6.45   0
   3   0   9    2.39    6.07   0
  -3   0  -9    4.05   15.97   0
  -3   0  -9    6.07    6.17   0
   3   1   9    5.34    5.90   0
  -3  -1  -9    6.24    6.13   0
   3   2   9    5.73    5.84   0
  -3  -2  -9   13.99    5.96   0
   3   3   9   44.85    6.47   0
   3   3   9   45.85   10.49   0
  -3  -3  -9   39.39    6.49   0
   3   4   9   81.43    7.36   0
   3   4   9   81.30    8.50   0
  -3  -4  -9   61.82    6.59   0
   3   5   9   18.97    7.50   0
   3   5   9   20.55    6.32   0
  -3  -5  -9   21.63    6.35   0
  -3  -6  -9   -1.20    6.31   0
   3   6   9   -0.25    6.27   0
   3   6   9    5.86    6.92   0
  -3  -7  -9    7.64    7.31   0
   3   7   9    2.36    7.44   0
   3   7   9    5.98    7.27   0
  -3  -8  -9    6.39    8.31   0
   3   8   9    7.22    7.85   0
   3   8   9    8.12    7.74   0
   3   9   9   -2.24    8.52   0
   3   9   9   -0.12    7.59   0
  -3  -9  -9    2.12    9.06   0
   3  10   9    2.95   10.04   0
   3  10   9   -0.70    8.12   0
  -3 -10  -9    3.51    8.91   0
  -3 -11  -9   -4.48   12.02   0
   3  11   9    3.09   12.11   0
   3  11   9   -0.31    9.12   0
  -4   6  -9    3.87   12.81   0
  -4   6  -9    9.55   10.62   0
  -4   6  -9    5.84   12.43   0
  -4   6  -9   -0.41   10.36   0
  -4   5  -9    3.15   11.60   0
  -4   5  -9   -0.21    9.39   0
  -4   5  -9    8.38    9.22   0
  -4   5  -9    2.77   11.05   0
  -4   4  -9   -1.82    8.45   0
  -4   4  -9    4.04    8.29   0
  -4   4  -9    2.41   11.09   0
  -4   3  -9    8.27    7.96   0
  -4   3  -9    1.40   11.64   0
  -4   3  -9    2.20    6.89   0
  -4   2  -9    5.28    6.57   0
  -4   2  -9    1.95   15.39   0
  -4   1  -9   36.75    6.71   0
  -4   0  -9   17.54    6.47   0
  -4  -1  -9   16.82    6.19   0
   4   2   9    9.18    5.80   0
  -4  -2  -9    2.28    8.69   0
  -4  -2  -9    2.02    5.93   0
   4   3   9    4.42    6.05   0
  -4  -3  -9    1.67    7.54   0
   4   3   9    6.11   12.19   0
  -4  -3  -9   -7.07    6.19   0
   4   3   9    0.92   12.34   0
   4   4   9   25.61    9.36   0
   4   4   9   37.75    6.35   0
  -4  -4  -9   29.16    7.31   0
  -4  -4  -9   40.09    6.49   0
   4   5   9   21.69    7.12   0
  -4  -5  -9   10.01    6.49   0
   4   6   9    8.39    7.07   0
  -4  -6  -9    4.82    7.14   0
   4   7   9    0.78    7.45   0
  -4  -7  -9    7.48    7.34   0
  -4  -8  -9    9.20    6.77   0
   4   8   9    2.34    7.74   0
   4   9   9    6.09    8.29   0
  -4  -9  -9    7.97    8.17   0
   4   9   9    3.18    7.47   0
   4  10   9   -1.34    9.90   0
   4  10   9   -1.74    9.22   0
  -4 -10  -9    1.12    8.93   0
   4  11   9    1.76   11.98   0
   4  11   9   16.11    9.09   0
  -4 -11  -9    4.67   11.52   0
  -5   5  -9    6.98    9.96   0
  -5   5  -9    0.44   10.09   0
  -5   5  -9    7.65   12.95   0
  -5   4  -9    8.56    8.40   0
  -5   4  -9    8.19    8.92   0
  -5   4  -9    6.94   12.57   0
  -5   3  -9    6.44    8.44   0
  -5   3  -9   -1.54    7.30   0
  -5   3  -9    2.86   12.13   0
  -5   2  -9    5.07    6.91   0
  -5   2  -9    4.13    6.63   0
  -5   2  -9   -0.83   12.61   0
  -5   1  -9   10.34    6.75   0
  -5   0  -9   -1.71    6.63   0
  -5  -1  -9   28.24    6.45   0
  -5  -2  -9   34.61    6.27   0
  -5  -3  -9    4.43    7.33   0
  -5  -3  -9    3.88    6.14   0
   5   3   9    3.91   11.45   0
   5   4   9    7.49    6.19   0
  -5  -4  -9   12.56    7.25   0
  -5  -4  -9   20.06    6.51   0
   5   4   9    8.81    9.62   0
   5   5   9   12.55    8.83   0
   5   5   9   11.75    6.17   0
  -5  -5  -9   10.95    7.42   0
  -5  -5  -9   13.53    7.16   0
   5   6   9  123.43    7.42   0
  -5  -6  -9  108.27    8.15   0
  -5  -6  -9   99.08    7.28   0
   5   7   9    2.54    6.71   0
  -5  -7  -9    5.43    7.49   0
   5   8   9    0.13    7.85   0
  -5  -8  -9    4.65    7.81   0
  -5  -9  -9    3.96    8.18   0
   5   9   9    3.71    8.23   0
   5  10   9    7.42    9.82   0
  -5 -10  -9    7.11    9.75   0
   5  11   9   -1.30    8.85   0
  -5 -11  -9    3.21   11.58   0
  -6   4  -9    8.54    9.75   0
  -6   4  -9   -0.83    9.96   0
  -6   4  -9   -0.63   13.73   0
  -6   3  -9   11.56    7.99   0
  -6   3  -9    6.64    8.87   0
  -6   3  -9   -5.23   12.38   0
  -6   2  -9   -7.05    7.48   0
  -6   2  -9    7.30    7.98   0
  -6   2  -9    2.57   12.12   0
  -6   1  -9   -1.67    6.86   0
  -6   1  -9    4.09   13.51   0
  -6   1  -9    8.12    7.01   0
  -6   0  -9    7.29    6.86   0
  -6  -1  -9    8.80    6.60   0
   6   2   9    8.31   13.54   0
  -6  -2  -9    9.40    5.64   0
  -6  -3  -9   13.21    6.53   0
   6   3   9    9.78   10.44   0
  -6  -4  -9    6.77    6.50   0
   6   4   9   -0.72    9.04   0
  -6  -5  -9    2.09    7.59   0
  -6  -5  -9    8.54    7.44   0
   6   5   9    4.15    8.75   0
   6   6   9    0.36    8.36   0
  -6  -6  -9   -3.06    6.88   0
  -6  -6  -9    6.54    7.32   0
   6   7   9   36.33    8.20   0
  -6  -7  -9   34.73    7.23   0
  -6  -7  -9   30.09    7.94   0
  -6  -8  -9   19.20    8.08   0
  -6  -9  -9    2.84    9.25   0
  -6 -10  -9    1.02    9.83   0
  -6 -11  -9    0.39   11.57   0
  -7   3  -9  -12.87    8.76   0
  -7   3  -9    1.30    8.94   0
  -7   3  -9    6.98   12.97   0
  -7   2  -9   13.52    8.09   0
  -7   2  -9   -1.29    7.95   0
  -7   2  -9    1.26   12.57   0
  -7   1  -9    1.95   12.57   0
  -7   1  -9   -5.90    7.41   0
  -7   1  -9    5.73    7.60   0
  -7   0  -9    3.92   12.31   0
  -7   0  -9    4.72    6.94   0
  -7   0  -9   -1.28    7.24   0
  -7  -1  -9    1.94    6.77   0
  -7  -1  -9    2.42    6.99   0
  -7  -2  -9   10.04    6.62   0
   7   2   9    4.06   11.35   0
  -7  -3  -9    9.23    6.62   0
   7   3   9   12.75   10.10   0
  -7  -4  -9    9.42    6.85   0
   7   4   9   13.41    9.49   0
  -7  -5  -9   -5.68    6.70   0
   7   5   9    5.15    8.19   0
  -7  -6  -9    3.92    6.94   0
  -7  -6  -9    6.00    6.76   0
   7   6   9    4.89    8.47   0
   7   7   9    7.77    8.02   0
  -7  -7  -9   -8.54    7.36   0
  -7  -7  -9    6.85    7.89   0
   7   8   9    6.72    8.36   0
  -7  -8  -9   -0.21    7.64   0
  -7  -8  -9    4.89    8.28   0
   7   9   9    8.49    7.82   0
  -7  -9  -9   -5.43    9.76   0
  -7 -10  -9    3.39    9.95   0
   7  10   9   -1.94    8.27   0
   7  11   9    7.46    9.99   0
  -7 -11  -9   -0.36   11.76   0
  -8   2  -9    1.82    8.80   0
  -8   2  -9   -0.25    8.97   0
  -8   2  -9    3.67   13.26   0
  -8   1  -9    6.51   13.09   0
  -8   1  -9   -7.12    7.17   0
  -8   1  -9    3.82    8.05   0
  -8   0  -9   10.20   12.91   0
  -8   0  -9    6.55    6.74   0
  -8   0  -9    0.77    7.86   0
  -8  -1  -9    9.26    7.42   0
  -8  -1  -9   16.71    7.29   0
  -8  -2  -9   14.53    7.13   0
  -8  -2  -9   -4.29    6.80   0
   8   2   9    8.31   11.13   0
  -8  -3  -9   21.85    7.17   0
   8   3   9    7.90   10.14   0
  -8  -3  -9    9.41    6.85   0
  -8  -4  -9    9.53    7.14   0
   8   4   9    2.37    9.51   0
  -8  -5  -9    2.63    7.01   0
   8   5   9   -2.36    9.33   0
  -8  -6  -9    7.13    8.28   0
  -8  -6  -9   -5.24    7.84   0
   8   6   9   -1.26    8.84   0
  -8  -7  -9   -0.26    8.29   0
  -8  -7  -9    6.71    7.32   0
   8   7   9   -2.11    8.24   0
   8   8   9    6.99    8.62   0
  -8  -8  -9    0.59    8.67   0
  -8  -8  -9    3.26    8.55   0
   8   9   9   10.19    9.23   0
  -8  -9  -9   -1.39    8.25   0
  -8  -9  -9    1.88    9.85   0
   8  10   9    3.43    8.62   0
  -8 -10  -9    7.79   10.44   0
   8  11   9    1.36   10.54   0
  -8 -11  -9   -5.31   12.10   0
  -9   0  -9    3.32   12.77   0
  -9   0  -9   15.97    7.38   0
  -9   0  -9    6.12    8.65   0
  -9  -1  -9    1.07    8.00   0
  -9  -1  -9    7.60    7.97   0
  -9  -2  -9    2.53    6.65   0
  -9  -2  -9    7.71    7.86   0
   9   2   9    0.61   11.31   0
  -9  -3  -9   -3.26    7.63   0
  -9  -3  -9    5.76    7.34   0
   9   3   9    3.41   11.06   0
  -9  -4  -9   11.97    7.38   0
  -9  -4  -9    1.86    7.56   0
   9   4   9   -1.26    9.99   0
  -9  -5  -9    1.14    7.62   0
  -9  -5  -9   11.55    7.25   0
   9   5   9    3.18    9.38   0
  -9  -6  -9    5.58    7.52   0
  -9  -6  -9    5.36    7.23   0
   9   6   9   -4.42    9.43   0
  -9  -7  -9    4.00    7.89   0
  -9  -7  -9   -1.35    8.29   0
  -9  -7  -9    5.89    8.72   0
   9   7   9    8.54    8.82   0
  -9  -8  -9    5.02    8.24   0
  -9  -8  -9    1.90    8.66   0
  -9  -8  -9    8.36    9.04   0
   9   8   9    3.87    9.05   0
  -9  -9  -9    4.46    9.18   0
  -9  -9  -9   10.07    8.30   0
  -9  -9  -9    9.91    9.59   0
   9   9   9    4.75    9.58   0
   9  10   9    3.82   10.00   0
  -9 -10  -9   10.49   10.76   0
  -9 -10  -9    9.21    9.05   0
  -9 -10  -9    4.40   10.03   0
 -10  -1  -9   16.40    9.11   0
 -10  -1  -9    1.16    8.97   0
 -10  -2  -9    4.72    8.51   0
 -10  -2  -9    5.30    8.32   0
  10   2   9    4.59   11.91   0
 -10  -3  -9    7.40    8.36   0
  10   3   9   -3.23   11.54   0
 -10  -3  -9  -11.90    8.28   0
 -10  -4  -9   16.21    8.27   0
  10   4   9    6.40   10.92   0
 -10  -4  -9   -2.24    8.07   0
 -10  -5  -9   -0.83    7.80   0
 -10  -5  -9   -2.02    8.92   0
  10   5   9    2.22   10.03   0
 -10  -6  -9    8.47    7.84   0
 -10  -6  -9   -1.24    8.09   0
  10   6   9    3.38   10.26   0
 -10  -7  -9    0.43    8.54   0
 -10  -7  -9    6.43    8.12   0
  10   7   9    8.33   10.38   0
 -10  -8  -9    3.80    8.85   0
 -10  -8  -9   -1.03    9.33   0
 -10  -8  -9    4.81    9.67   0
  10   8   9    7.58    9.78   0
 -10  -9  -9    0.05    9.89   0
 -10  -9  -9    2.26    9.05   0
 -10  -9  -9    9.22   10.26   0
  10   9   9    1.81   10.30   0
 -10 -10  -9    5.26    9.57   0
 -11  -4  -9    1.42    9.08   0
 -11  -4  -9    9.23    9.21   0
  11   4   9   -1.82   12.53   0
 -11  -5  -9    7.17    8.71   0
 -11  -5  -9    7.39    8.95   0
  11   5   9   -0.32   12.13   0
 -11  -6  -9    7.42    8.94   0
 -11  -6  -9    1.46    8.65   0
  11   6   9    8.78   11.25   0
 -11  -7  -9    4.22    9.21   0
 -11  -7  -9   10.36    8.92   0
  11   7   9    3.23   10.33   0
 -11  -8  -9   -1.33    9.57   0
 -11  -8  -9   -3.43   10.35   0
 -11  -8  -9   -1.94    9.00   0
  11   8   9    0.94   10.63   0
   8   5 -10    7.44    9.10   0
  -8  -5  10   -1.74   10.28   0
   8   5 -10    5.37   10.07   0
  -8  -4  10  -12.28    7.90   0
   8   4 -10   -1.93    8.97   0
   8   4 -10    5.09    8.58   0
  -8  -4  10    0.13    9.89   0
  -8  -3  10    3.64    8.90   0
   8   3 -10   -0.96    8.63   0
   8   3 -10    1.06    8.56   0
  -8  -3  10    2.43    8.69   0
  -8  -2  10   15.61    8.97   0
   8   2 -10   -2.41    9.60   0
   8   2 -10    6.23    8.44   0
  -8  -2  10    5.53    8.60   0
   8   1 -10   -5.77    8.89   0
   8   1 -10    7.80    8.42   0
  -8  -1  10    0.36    8.80   0
  -8  -1  10    6.32    8.86   0
   8   0 -10    2.31    8.96   0
   8   0 -10   13.53    8.72   0
  -8   0  10    4.94    9.04   0
  -8   0  10    5.02    7.76   0
   7   7 -10    4.53   12.09   0
  -7  -7  10   -4.07   12.84   0
  -7  -7  10    2.96   12.55   0
   7   7 -10  -11.57   10.35   0
  -7  -6  10    2.81   11.27   0
  -7  -6  10    7.70   10.88   0
   7   6 -10    7.22   10.62   0
   7   6 -10    1.61    9.84   0
   7   5 -10    6.25    9.29   0
  -7  -5  10   -0.06    9.47   0
   7   5 -10    7.27    9.46   0
   7   4 -10   -1.58    8.86   0
   7   4 -10    6.10    9.20   0
  -7  -4  10    3.87    9.24   0
  -7  -3  10    4.54    8.13   0
   7   3 -10    0.57    7.84   0
   7   3 -10    0.25    8.03   0
  -7  -3  10   11.16    8.87   0
  -7  -2  10   -1.07    8.18   0
   7   2 -10    2.86    7.79   0
   7   2 -10   -0.58    8.97   0
  -7  -2  10    4.09    7.93   0
   7   1 -10   12.04    7.66   0
   7   1 -10    1.35    9.06   0
  -7  -1  10    8.90    7.59   0
  -7  -1  10   -2.29    8.29   0
   7   0 -10    1.21    7.94   0
   7   0 -10    1.38    9.10   0
  -7   0  10   -2.37    8.09   0
  -7   0  10    5.57    8.22   0
   7  -1 -10   -3.39    8.65   0
   7  -1 -10    7.75    8.15   0
  -7   1  10   -3.27    8.79   0
  -7   1  10   -3.08    8.51   0
  -7   2  10    9.44    8.55   0
   7  -2 -10   13.92    8.92   0
   7  -2 -10    5.61    8.53   0
  -7   2  10    1.34    8.91   0
  -6  -7  10    7.36   12.89   0
  -6  -7  10    5.81   11.07   0
   6   7 -10    7.25   12.25   0
   6   7 -10    2.63   10.04   0
  -6  -6  10   -0.48   11.56   0
   6   6 -10    2.08    9.94   0
  -6  -6  10   -6.46   11.16   0
   6   6 -10   -3.94    9.38   0
   6   5 -10    1.07    9.58   0
  -6  -5  10    9.98    9.83   0
   6   5 -10    4.56    8.82   0
   6   4 -10   -0.67    8.36   0
   6   4 -10    4.33    8.61   0
  -6  -4  10   -7.96    8.62   0
  -6  -3  10    6.84    7.64   0
   6   3 -10    3.74    8.05   0
   6   3 -10    4.20    8.34   0
  -6  -3  10    6.65    8.32   0
  -6  -2  10    5.20    7.49   0
   6   2 -10    4.95    7.30   0
   6   2 -10    4.54    7.36   0
  -6  -2  10    7.79    7.33   0
   6   1 -10    4.83    7.06   0
   6   1 -10   10.52    8.30   0
  -6  -1  10   -1.66    7.20   0
  -6  -1  10    0.22    8.45   0
   6   0 -10   -7.53    7.25   0
   6   0 -10    2.16    7.74   0
  -6   0  10   -0.32    7.50   0
  -6   0  10    1.15    7.56   0
   6  -1 -10    7.40    7.31   0
   6  -1 -10    4.87    7.64   0
  -6   1  10   -0.95    7.76   0
  -6   1  10    5.30    7.48   0
   6  -2 -10   -0.38    7.63   0
   6  -2 -10    8.83    8.03   0
  -6   2  10    4.23    8.03   0
  -6   2  10    1.75    7.77   0
   6  -3 -10   -4.96    8.72   0
   6  -3 -10    1.39    8.08   0
  -6   3  10   -2.27    8.55   0
  -6   3  10   -1.12    7.18   0
   6  -4 -10    6.15    8.84   0
  -6   4  10    3.15    9.27   0
  -6   4  10    6.21    8.91   0
   5   8 -10    1.46   17.26   0
   5   8 -10   -5.33   10.66   0
  -5  -7  10    3.06   12.39   0
   5   7 -10    4.14   11.94   0
   5   7 -10   -3.77    9.69   0
   5   6 -10    4.52   10.39   0
  -5  -6  10    2.25    9.83   0
   5   6 -10    0.37    7.98   0
  -5  -5  10    7.39   11.16   0
  -5  -5  10    0.20    9.41   0
   5   5 -10    0.58    7.67   0
   5   5 -10   -1.95    8.30   0
  -5  -4  10    7.30    8.14   0
   5   4 -10    5.47    8.17   0
   5   4 -10    8.90    7.83   0
  -5  -3  10   -0.74    7.40   0
   5   3 -10    1.16    8.01   0
  -5  -3  10    1.82    7.98   0
   5   3 -10    5.14    7.03   0
  -5  -2  10   -1.26    7.12   0
   5   2 -10    4.28    7.78   0
  -5  -2  10   -0.43    7.11   0
   5   2 -10    2.05    6.87   0
  -5  -1  10    2.03    7.95   0
   5   1 -10    0.11    7.79   0
  -5  -1  10    3.92    6.63   0
   5   1 -10    6.70    6.51   0
   5   0 -10    0.65    7.88   0
  -5   0  10    4.50    7.17   0
   5   0 -10   -4.26    6.13   0
  -5   0  10    9.19    7.96   0
   5  -1 -10    2.59    7.31   0
  -5   1  10   -8.89    8.14   0
  -5   1  10    5.14    7.03   0
   5  -1 -10   -7.01    5.92   0
   5  -2 -10    3.47    7.00   0
   5  -2 -10    6.33    8.27   0
  -5   2  10    4.63    7.42   0
  -5   2  10    5.38    7.17   0
   5  -3 -10   -0.40    7.37   0
   5  -3 -10   11.41    7.72   0
  -5   3  10   15.94    7.70   0
  -5   3  10    9.13    7.48   0
   5  -4 -10    1.03    7.95   0
  -5   4  10   10.55    8.31   0
  -5   4  10    3.06    8.14   0
   5  -5 -10   -0.23    8.41   0
  -5   5  10    7.38    8.95   0
  -5   5  10   12.89    8.82   0
   4   8 -10    3.86   20.44   0
   4   8 -10   -0.19   10.25   0
   4   7 -10    8.44   12.52   0
   4   7 -10    7.20    9.43   0
  -4  -6  10    0.05   10.62   0
   4   6 -10    4.46    9.47   0
   4   6 -10    3.16    8.84   0
  -4  -5  10    6.24    9.18   0
   4   5 -10   -0.12    8.11   0
   4   5 -10    4.57    8.12   0
  -4  -4  10    1.49   10.92   0
  -4  -4  10    2.45    8.13   0
   4   4 -10    6.43    7.66   0
   4   4 -10    1.16    8.73   0
  -4  -3  10    3.42    7.65   0
   4   3 -10    0.33    6.71   0
   4   3 -10    3.15    7.72   0
  -4  -2  10    1.77    7.64   0
   4   2 -10   -2.12    7.43   0
   4   2 -10   -2.35    7.30   0
  -4  -2  10   -4.66    7.74   0
  -4  -1  10    2.61    7.57   0
   4   1 -10    3.49    7.27   0
   4   1 -10    3.11    7.19   0
  -4  -1  10   -2.81    6.69   0
   4   0 -10    6.56    7.41   0
   4   0 -10   -4.39    6.64   0
  -4   0  10    2.14    7.48   0
  -4   0  10    7.67    7.64   0
   4  -1 -10   -0.60    6.69   0
   4  -1 -10    5.32    5.60   0
  -4   1  10    8.75    6.63   0
  -4   1  10    8.23    7.59   0
   4  -2 -10    7.74    7.75   0
  -4   2  10    5.65    6.94   0
   4  -2 -10    6.68    6.52   0
  -4   2  10    7.25    5.82   0
   4  -3 -10    8.08    7.07   0
  -4   3  10    8.58    7.24   0
  -4   3  10  -10.80    7.02   0
   4  -3 -10   -3.79    6.83   0
   4  -4 -10    2.03    7.56   0
  -4   4  10   13.93    7.50   0
  -4   4  10   -3.50    6.64   0
   4  -5 -10    6.77    7.69   0
  -4   5  10   10.02    8.03   0
  -4   5  10    6.35    7.93   0
   4  -6 -10    1.12    8.54   0
  -4   6  10   -1.09    8.87   0
  -4   6  10    1.28    8.70   0
   3   8 -10   -7.91   10.48   0
   3   7 -10   -1.00   12.47   0
   3   7 -10    6.40    9.38   0
  -3  -6  10    7.46   10.21   0
   3   6 -10   -1.46   10.03   0
   3   6 -10   10.33    8.56   0
  -3  -5  10    3.27    9.00   0
   3   5 -10    2.55    8.84   0
   3   5 -10   10.12    8.97   0
  -3  -4  10   12.28    7.86   0
   3   4 -10    1.42    7.69   0
   3   4 -10   16.43    8.50   0
  -3  -3  10    4.32   12.42   0
   3   3 -10   -2.47    7.19   0
  -3  -3  10   -1.78    7.46   0
   3   3 -10    4.34    8.02   0
  -3  -2  10    5.20    6.69   0
   3   2 -10    5.14    6.34   0
  -3  -2  10   -1.55    7.36   0
   3   2 -10    4.44    7.79   0
  -3  -1  10    5.22    8.23   0
   3   1 -10   13.77    6.32   0
   3   1 -10   22.51    7.82   0
  -3  -1  10   21.90    6.49   0
   3   0 -10   17.94    6.33   0
   3   0 -10   23.77    7.11   0
  -3   0  10   29.26    6.57   0
  -3   0  10   21.92    7.38   0
   3  -1 -10    0.80    7.29   0
   3  -1 -10   14.13    6.38   0
  -3   1  10   -1.67    6.41   0
  -3   1  10    2.84    7.25   0
   3  -2 -10    2.66    6.57   0
   3  -2 -10    4.44    6.42   0
  -3   2  10    3.59    6.49   0
  -3   2  10    2.93    6.44   0
   3  -3 -10    7.53    7.51   0
   3  -3 -10    7.86    6.50   0
  -3   3  10    0.62    7.71   0
  -3   3  10    6.18    6.69   0
  -3   4  10    1.33    8.06   0
  -3   4  10    7.25    6.14   0
   3  -4 -10   -5.93    6.94   0
  -3   5  10    4.68    7.46   0
  -3   5  10    1.23    7.56   0
   3  -5 -10   -1.34    7.01   0
   3  -6 -10   -1.48    7.70   0
  -3   6  10   -2.53    8.00   0
  -3   6  10    7.13    8.97   0
   3  -7 -10   12.05    8.62   0
  -3   7  10    0.74    8.76   0
  -3   7  10   -5.26    8.69   0
   2   8 -10    0.93   20.58   0
   2   8 -10    2.82   18.91   0
   2   8 -10    3.73   11.49   0
   2   7 -10    1.15   12.50   0
   2   7 -10    8.50   10.49   0
   2   6 -10    2.20   10.07   0
   2   6 -10    3.20    9.54   0
  -2  -5  10    0.43    8.94   0
   2   5 -10   -0.82    8.59   0
   2   5 -10    7.56    8.86   0
  -2  -4  10   33.86    8.76   0
   2   4 -10   25.08    7.66   0
   2   4 -10   35.81    9.36   0
   2   3 -10    7.89    6.58   0
  -2  -3  10   22.94    7.46   0
   2   3 -10   15.79    8.84   0
   2   2 -10   14.41    6.27   0
  -2  -2  10   24.98    7.43   0
   2   2 -10   26.00    8.64   0
  -2  -1  10    2.52    8.83   0
   2   1 -10    7.99    6.07   0
  -2  -1  10    6.67    6.24   0
   2   1 -10    1.90    7.75   0
   2   0 -10   17.84    6.25   0
   2   0 -10   23.15    7.69   0
  -2   0  10   20.06    6.50   0
  -2   0  10   18.85    7.95   0
   2  -1 -10   23.45    5.22   0
   2  -1 -10   18.58    7.07   0
  -2   1  10   30.29    6.56   0
  -2   1  10   16.74    7.10   0
   2  -2 -10   12.99    7.14   0
   2  -2 -10    5.97    5.99   0
  -2   2  10    4.55    5.43   0
  -2   2  10    3.79    7.11   0
   2  -3 -10    8.22    5.98   0
  -2   3  10    2.71    7.40   0
  -2   3  10   11.41    6.48   0
   2  -4 -10   27.46    6.82   0
  -2   4  10   31.01    7.67   0
  -2   4  10   38.52    6.81   0
  -2   5  10   11.76    7.83   0
   2  -5 -10    2.27    6.81   0
  -2   5  10   -1.27    7.07   0
  -2   6  10   -3.57    7.63   0
  -2   6  10   13.54    7.41   0
   2  -6 -10    0.26    7.26   0
   2  -7 -10   -0.18    8.84   0
  -2   7  10    7.97    8.35   0
  -2   7  10    9.76    8.04   0
  -2   7  10    3.68    8.06   0
   2  -8 -10   -0.48    8.58   0
  -2   8  10    2.07    9.03   0
  -2   8  10   -4.40    9.05   0
  -2   8  10    7.06    8.86   0
   1   8 -10    4.79   10.64   0
   1   8 -10    3.49   17.45   0
   1   7 -10    4.69   11.39   0
   1   7 -10    5.35   11.86   0
   1   7 -10   -2.02   10.95   0
   1   6 -10    6.25   10.32   0
   1   6 -10    4.94    9.67   0
   1   5 -10    7.19    8.87   0
   1   5 -10    6.18    9.72   0
   1   4 -10   -0.19    7.76   0
  -1  -4  10    5.95    8.44   0
   1   4 -10    5.75    9.22   0
   1   3 -10   -1.20    7.38   0
  -1  -3  10   -0.31    7.39   0
   1   3 -10    4.15    9.36   0
   1   2 -10   96.10    7.10   0
  -1  -2  10  115.58    8.05   0
   1   2 -10  106.00   10.33   0
   1   1 -10    8.00    6.22   0
  -1  -1  10    5.05    7.14   0
   1   1 -10    7.19    8.80   0
  -1   0  10    7.17    9.05   0
   1   0 -10    4.95    6.71   0
  -1   0  10    5.45   15.71   0
   1   0 -10    2.65    8.51   0
  -1   0  10    5.09    6.31   0
   1  -1 -10    4.07    5.91   0
   1  -1 -10    1.23    7.96   0
  -1   1  10    8.56    6.18   0
  -1   1  10    7.62    8.27   0
   1  -2 -10    3.64    5.89   0
   1  -2 -10    2.77    6.76   0
  -1   2  10   -3.41    6.12   0
  -1   2  10    1.74    7.41   0
   1  -3 -10    1.62    5.08   0
  -1   3  10    0.64    6.19   0
  -1   3  10    4.16    6.87   0
   1  -4 -10   12.71    6.57   0
  -1   4  10    6.19    7.41   0
  -1   4  10   12.59    6.66   0
   1  -5 -10    9.29    6.65   0
  -1   5  10    4.79    6.89   0
  -1   5  10    6.86    6.76   0
  -1   6  10   -1.53    8.18   0
  -1   6  10    9.50    7.21   0
   1  -6 -10    0.51    6.90   0
  -1   6  10    3.12    7.06   0
  -1   7  10    6.07    7.81   0
  -1   7  10   -1.99    7.71   0
  -1   7  10    8.28    7.57   0
   1  -7 -10    0.15    7.47   0
   1  -8 -10   -3.42    8.26   0
  -1   8  10    7.24    8.31   0
  -1   8  10   -3.22    8.36   0
  -1   8  10    3.87    9.39   0
  -1   9  10    8.47    9.32   0
   1  -9 -10   -3.36   10.05   0
  -1   9  10   -1.31    9.35   0
  -1   9  10   -4.78   10.29   0
   0   7 -10    7.50   11.81   0
   0   7 -10    5.40   12.47   0
   0   7 -10    4.59   11.80   0
   0   7 -10    6.36   12.12   0
   0   6 -10    7.64   10.61   0
   0   6 -10    7.82    9.75   0
   0   6 -10    6.57    9.65   0
   0   5 -10    4.28    9.02   0
   0   5 -10    8.59    9.95   0
   0   4 -10   -8.83    8.01   0
   0   4 -10    6.54   10.56   0
   0  -3  10   -3.99    7.39   0
   0   3 -10    1.01   10.11   0
   0   3 -10    6.44    7.27   0
   0  -2  10   47.82    6.75   0
   0   2 -10   48.68   11.50   0
   0   2 -10   48.56    7.44   0
   0  -1  10   21.31    6.69   0
   0   1 -10   22.72   12.10   0
   0   1 -10   14.42    6.48   0
   0   0  10  131.73    7.71   0
   0   0 -10  117.85   12.12   0
   0   0 -10   99.79    6.79   0
   0  -1 -10   13.64    6.10   0
   0   1  10    4.62    6.26   0
   0   1  10   -0.80    9.35   0
   0  -2 -10    0.45    5.82   0
   0   2  10    2.94    8.77   0
   0   2  10    5.64    6.01   0
   0   2  10   -1.50    7.93   0
   0  -3 -10   -1.18    5.94   0
   0   3  10   -0.25    7.71   0
   0   3  10   12.39    6.15   0
   0   3  10    0.35    7.42   0
   0  -4 -10    1.39    6.25   0
   0   4  10    2.95    7.13   0
   0   4  10    1.63    7.53   0
   0   4  10    9.71    6.46   0
   0   5  10    4.63    7.53   0
   0  -5 -10    7.52    6.48   0
   0   5  10    6.89    7.24   0
   0   5  10   -6.82    6.70   0
   0   6  10    1.79    7.05   0
   0  -6 -10    2.45    6.68   0
   0   6  10    9.99    7.58   0
   0   6  10    4.98    7.55   0
   0   7  10   -6.39    8.33   0
   0   7  10   -4.50    7.22   0
   0   7  10    9.06    7.32   0
   0  -7 -10    1.05    7.77   0
   0   8  10   -6.96    8.23   0
   0   8  10    1.97    7.86   0
   0   8  10    3.43    7.89   0
   0  -8 -10   -1.80    7.72   0
   0  -9 -10   -2.84    9.29   0
   0   9  10    3.11    8.89   0
   0   9  10   -1.03    8.66   0
   0   9  10    0.65    8.73   0
  -1   7 -10    0.88   12.29   0
  -1   7 -10    4.27   12.16   0
  -1   7 -10    2.60   12.72   0
  -1   7 -10   -0.69   12.15   0
  -1   6 -10    8.44   11.85   0
  -1   6 -10    5.41    9.97   0
  -1   6 -10    5.12   11.85   0
  -1   6 -10   -3.89   10.77   0
  -1   5 -10    5.78   10.97   0
  -1   5 -10   -1.79   11.71   0
  -1   5 -10   10.83    9.33   0
  -1   4 -10   18.11   12.02   0
  -1   4 -10   19.11    8.68   0
  -1   4 -10   18.28   11.42   0
  -1   3 -10    2.60   13.38   0
  -1   3 -10    6.83    7.46   0
  -1   3 -10    3.93   12.92   0
   1  -2  10    9.63    7.24   0
  -1   2 -10    5.22    6.99   0
   1  -1  10   16.32    6.49   0
  -1   1 -10    3.67    6.32   0
   1   0  10  419.68    8.07   0
  -1   0 -10  315.91    7.95   0
   1   1  10    9.04    6.28   0
  -1  -1 -10   11.61    6.21   0
   1   2  10  127.18    6.64   0
   1   2  10   86.99   10.58   0
  -1  -2 -10  108.10    6.41   0
  -1  -3 -10    4.12    5.94   0
   1   3  10    6.54    6.15   0
   1   3  10   -0.41    8.48   0
  -1  -4 -10    2.10    6.26   0
   1   4  10    0.52    7.84   0
   1   4  10    5.45    6.22   0
   1   4  10   -3.44    7.44   0
  -1  -5 -10   -3.86    6.31   0
   1   5  10    2.03    7.43   0
   1   5  10    3.22    6.45   0
   1   5  10    0.67    6.98   0
   1   6  10    5.82    6.86   0
   1   6  10    1.95    6.63   0
   1   6  10    3.61    6.65   0
  -1  -6 -10   -0.98    7.06   0
   1   7  10    9.97    8.16   0
  -1  -7 -10    2.54    6.95   0
   1   7  10    4.28    7.95   0
   1   7  10    5.71    7.10   0
   1   8  10    2.53    7.79   0
   1   8  10   -0.77    7.46   0
   1   8  10    3.05    7.71   0
  -1  -8 -10    7.68    7.34   0
   1   9  10   -0.55    8.56   0
   1   9  10    3.91    8.11   0
   1   9  10   -0.47    9.39   0
  -1  -9 -10    2.84    9.03   0
  -1 -10 -10    2.34   11.23   0
   1  10  10    4.67    9.47   0
   1  10  10   -1.07   10.30   0
   1  10  10   -0.65    9.08   0
  -2   6 -10   -0.99   12.39   0
  -2   6 -10   -2.35   10.37   0
  -2   6 -10    0.71   12.32   0
  -2   6 -10    3.93   10.53   0
  -2   5 -10    2.94   12.07   0
  -2   5 -10   -0.43    8.75   0
  -2   5 -10    7.58   11.91   0
  -2   5 -10   -4.91    8.88   0
  -2   4 -10    8.16   12.82   0
  -2   4 -10    6.40   12.08   0
  -2   4 -10   14.50    8.11   0
  -2   3 -10    0.75    6.85   0
  -2   2 -10   21.11    7.40   0
   2  -1  10   -1.20    6.81   0
  -2   1 -10    2.85    6.22   0
   2   0  10    1.75    6.27   0
  -2   0 -10    4.15    6.30   0
   2   1  10   57.64    6.30   0
  -2  -1 -10   35.07    6.43   0
   2   2  10  266.11    7.24   0
  -2  -2 -10  187.51    7.08   0
   2   3  10   17.91    6.39   0
   2   3  10   10.83    9.22   0
  -2  -3 -10   14.45    6.29   0
   2   4  10   15.06    6.28   0
   2   4  10    6.61    8.10   0
  -2  -4 -10    9.76    6.28   0
  -2  -5 -10    1.24    6.26   0
   2   5  10    2.56    6.49   0
   2   5  10   -2.09    7.48   0
  -2  -6 -10   14.03    6.35   0
   2   6  10   14.38    7.16   0
   2   6  10   -0.42    7.27   0
  -2  -7 -10    7.17    6.70   0
   2   7  10   11.29    8.03   0
   2   7  10    5.41    6.89   0
   2   7  10    8.20    7.75   0
   2   8  10    3.28    7.56   0
  -2  -8 -10    6.57    8.09   0
   2   8  10    2.87    8.24   0
   2   8  10    3.60    7.39   0
   2   9  10    5.55    8.11   0
   2   9  10   -0.10    9.06   0
   2   9  10    2.44    8.96   0
  -2  -9 -10    1.19    8.80   0
   2  10  10    2.75    9.93   0
   2  10  10   -0.77    8.67   0
  -2 -10 -10   -4.92   10.49   0
  -3   6 -10   -1.47   11.19   0
  -3   6 -10    4.34   11.27   0
  -3   6 -10    2.24   14.11   0
  -3   5 -10    2.10   13.38   0
  -3   5 -10    4.94    9.33   0
  -3   5 -10   -0.47   13.19   0
  -3   5 -10    1.92    9.10   0
  -3   4 -10    0.11   13.77   0
  -3   4 -10    3.42    8.58   0
  -3   4 -10    3.86   13.16   0
  -3   3 -10   -4.29    7.85   0
  -3   2 -10   24.09    7.50   0
  -3   1 -10    6.36    6.45   0
   3   0  10    9.93    6.25   0
  -3   0 -10    0.22    6.60   0
   3   1  10    5.81    6.09   0
  -3  -1 -10   -1.07    6.18   0
   3   2  10   47.98    6.20   0
  -3  -2 -10   44.25    6.12   0
   3   3  10   10.48    6.15   0
   3   3  10   11.70   12.99   0
  -3  -3 -10    6.40    6.33   0
   3   4  10   64.43    6.55   0
   3   4  10   60.28    9.35   0
  -3  -4 -10   50.49    6.74   0
   3   5  10   12.50    6.23   0
   3   5  10    8.99    7.91   0
  -3  -5 -10    1.21    6.44   0
  -3  -6 -10    5.77    7.09   0
   3   6  10   10.92    7.15   0
   3   6  10    0.82    7.66   0
  -3  -7 -10    4.99    7.56   0
   3   7  10    2.32    7.02   0
   3   7  10    6.09    6.79   0
  -3  -8 -10    1.44    8.00   0
   3   8  10    0.42    8.19   0
   3   8  10   -1.84    7.96   0
   3   9  10    5.59    8.72   0
   3   9  10   -0.98    7.78   0
  -3  -9 -10   -1.49    8.55   0
   3  10  10   -1.54   10.57   0
   3  10  10    6.52    9.62   0
  -3 -10 -10    1.30   10.41   0
  -4   5 -10    5.42   13.70   0
  -4   5 -10   -0.67   10.13   0
  -4   5 -10    4.00   13.60   0
  -4   5 -10    7.15   10.61   0
  -4   4 -10    4.26    8.83   0
  -4   4 -10   -0.65   12.78   0
  -4   4 -10    4.27    9.15   0
  -4   4 -10    0.94   14.02   0
  -4   3 -10   -2.24   12.64   0
  -4   3 -10    0.99    8.12   0
  -4   2 -10    5.31    6.94   0
  -4   1 -10   -2.83    6.72   0
  -4   0 -10   28.73    6.66   0
  -4  -1 -10    1.46   11.29   0
  -4  -1 -10   -7.40    6.25   0
   4   2  10   23.08    6.10   0
  -4  -2 -10   19.77    9.62   0
  -4  -2 -10   12.95    6.35   0
   4   3  10    0.19    6.16   0
  -4  -3 -10    5.33    6.24   0
   4   4  10   74.20   11.08   0
   4   4  10   90.93    6.77   0
   4   4  10   79.51   11.09   0
  -4  -4 -10   83.76    6.81   0
   4   5  10   15.93    6.46   0
   4   5  10   12.37    8.80   0
  -4  -5 -10   20.70    6.54   0
   4   6  10   42.37    6.82   0
   4   6  10   46.34    8.42   0
  -4  -6 -10   34.20    6.74   0
  -4  -7 -10   -1.18    7.57   0
   4   7  10   10.52    6.89   0
   4   7  10    2.76    7.90   0
  -4  -8 -10    3.46    7.26   0
   4   8  10    0.08    7.29   0
   4   8  10   -1.07    7.32   0
  -4  -9 -10    2.91    8.40   0
   4   9  10   11.49    8.51   0
   4   9  10    6.51    8.51   0
   4  10  10   -1.41    9.39   0
   4  10  10   -3.66    8.56   0
  -4 -10 -10    3.71    9.25   0
   4  11  10    0.70   12.24   0
   4  11  10    7.28    9.27   0
  -4 -11 -10   -0.44   12.10   0
  -5   4 -10   14.31    9.57   0
  -5   4 -10    3.11   14.80   0
  -5   4 -10    9.69    9.52   0
  -5   3 -10    4.37    7.76   0
  -5   3 -10    1.04    8.54   0
  -5   3 -10   -0.43   16.74   0
  -5   2 -10   -0.76    7.48   0
  -5   1 -10    3.93    7.02   0
  -5   0 -10   22.42    6.73   0
  -5  -1 -10    4.59    6.52   0
  -5  -2 -10    5.34    6.41   0
  -5  -3 -10    4.48    8.98   0
  -5  -3 -10   15.22    6.52   0
   5   4  10   11.87    6.59   0
  -5  -4 -10   17.07    8.30   0
  -5  -4 -10    8.95    6.61   0
   5   4  10   11.91   10.72   0
   5   5  10    7.31    9.65   0
   5   5  10    7.37    6.41   0
  -5  -5 -10  -11.05    7.66   0
  -5  -5 -10    5.97    7.91   0
   5   6  10   10.16    6.56   0
  -5  -6 -10    4.39    7.36   0
   5   7  10   37.55    7.13   0
  -5  -7 -10   37.93    7.16   0
   5   8  10    1.65    8.24   0
  -5  -8 -10    3.78    8.15   0
  -5  -9 -10    4.24    8.47   0
   5   9  10    4.45    9.29   0
   5  10  10   -2.04   10.32   0
  -5 -10 -10    4.97   10.17   0
   5  10  10    0.11    8.44   0
   5  11  10    0.65   12.20   0
   5  11  10    4.42    9.26   0
  -5 -11 -10    2.43   11.19   0
  -6   3 -10    5.41    9.60   0
  -6   3 -10   -6.23    9.40   0
  -6   3 -10    2.64   16.53   0
  -6   2 -10    8.20    7.80   0
  -6   2 -10    6.19    7.69   0
  -6   1 -10   -4.04    7.25   0
  -6   1 -10    1.01    6.25   0
  -6   0 -10    5.08    7.20   0
  -6  -1 -10   -0.92    6.85   0
  -6  -2 -10    8.27    6.53   0
  -6  -3 -10    4.77    6.69   0
  -6  -4 -10    0.40    8.26   0
  -6  -4 -10   -2.10    6.61   0
   6   4  10    4.25   10.80   0
  -6  -5 -10   -4.97    7.87   0
  -6  -5 -10   -6.91    6.83   0
   6   5  10    5.59    9.45   0
   6   6  10    8.04    8.58   0
  -6  -6 -10   14.22    7.95   0
  -6  -6 -10   15.89    7.82   0
   6   7  10    5.57    8.10   0
  -6  -7 -10    1.98    7.08   0
   6   8  10    9.42    9.21   0
  -6  -8 -10    5.47    8.21   0
  -6  -9 -10    4.45    8.63   0
  -6 -10 -10    0.47    9.44   0
  -6 -11 -10    5.82   12.04   0
  -7   2 -10    5.25   18.00   0
  -7   2 -10   -3.42    8.79   0
  -7   2 -10   12.44    8.63   0
  -7   1 -10    3.88    7.89   0
  -7   1 -10   -0.17    7.73   0
  -7   0 -10    0.64    7.65   0
  -7   0 -10    8.42    7.31   0
  -7  -1 -10    1.91    6.23   0
  -7  -2 -10   -0.88    6.98   0
  -7  -3 -10    3.59    6.92   0
   7   3  10    1.21   13.94   0
  -7  -4 -10    3.68    7.05   0
   7   4  10    7.41   10.85   0
  -7  -5 -10    2.67    8.06   0
  -7  -5 -10    4.80    6.88   0
   7   5  10    1.34   10.04   0
  -7  -6 -10    5.05    7.16   0
  -7  -6 -10    1.06    6.86   0
   7   6  10    0.79    9.48   0
   7   7  10   -1.91    9.20   0
  -7  -7 -10    0.54    8.18   0
  -7  -7 -10   -0.20    8.12   0
   7   8  10   -3.42    8.78   0
  -7  -8 -10    3.47    8.68   0
  -7  -8 -10    1.59    8.59   0
   7   9  10    6.71    9.10   0
  -7  -9 -10    0.12    9.06   0
  -7 -10 -10   -6.77   10.47   0
   7  10  10   -1.94    9.71   0
   7  11  10   -0.72   10.52   0
  -7 -11 -10    1.67   11.26   0
  -8   1 -10    4.44    8.65   0
  -8   1 -10    9.88    8.73   0
  -8   0 -10    1.66    8.18   0
  -8   0 -10   -7.61    8.40   0
  -8  -1 -10    5.71    7.83   0
  -8  -1 -10    6.70    7.66   0
  -8  -2 -10    6.56    6.43   0
  -8  -2 -10    8.17    7.19   0
  -8  -3 -10    5.74    6.35   0
   8   3  10    5.17   12.92   0
  -8  -4 -10   -0.94    7.25   0
   8   4  10    6.96   11.07   0
  -8  -5 -10   -1.11    7.08   0
   8   5  10   10.07    9.70   0
  -8  -6 -10    2.59    8.67   0
  -8  -6 -10   -5.50    7.55   0
   8   6  10    9.53    9.11   0
  -8  -7 -10    1.14    7.58   0
  -8  -7 -10    3.29    7.56   0
   8   7  10   -3.78    9.56   0
  -8  -8 -10   -1.89    8.81   0
  -8  -8 -10    0.63    8.84   0
   8   8  10   -2.38    9.95   0
   8   9  10    9.63    9.43   0
  -8  -9 -10    3.86    8.35   0
  -8  -9 -10    9.45    9.20   0
   8  10  10    4.31    9.99   0
  -8 -10 -10    3.24   10.79   0
  -9   0 -10   -3.65    8.04   0
  -9   0 -10    8.57   10.03   0
  -9  -1 -10    6.41    8.52   0
  -9  -1 -10    3.41    8.58   0
  -9  -2 -10    6.60    6.79   0
  -9  -2 -10   -2.13    7.81   0
  -9  -3 -10   -6.83    8.02   0
   9   3  10   -2.26   13.10   0
  -9  -3 -10    0.58    7.84   0
  -9  -4 -10    4.34    7.71   0
   9   4  10    0.94   11.95   0
  -9  -4 -10    0.90    7.71   0
  -9  -5 -10    6.03    8.69   0
   9   5  10    2.80   11.11   0
  -9  -5 -10   -1.57    7.56   0
  -9  -6 -10    1.09    8.19   0
  -9  -6 -10    5.27    7.93   0
   9   6  10    2.24   10.59   0
  -9  -7 -10    8.75    9.07   0
  -9  -7 -10    5.54    7.94   0
   9   7  10   -0.07   10.01   0
  -9  -8 -10   -2.20    8.60   0
  -9  -8 -10    5.13    9.33   0
   9   8  10    0.49   10.46   0
  -9  -9 -10    9.74    8.85   0
  -9  -9 -10   -1.20    9.78   0
   9   9  10    3.23    9.78   0
   9  10  10   -1.98   10.62   0
  -9 -10 -10    0.04   10.51   0
  -9 -10 -10    1.71   11.37   0
 -10  -2 -10   14.73    8.96   0
 -10  -2 -10    8.27    8.81   0
 -10  -3 -10   13.63    8.73   0
  10   3  10    0.73   13.63   0
 -10  -3 -10   11.42    8.51   0
 -10  -4 -10   -1.41    8.48   0
 -10  -4 -10    1.91    8.80   0
  10   4  10    6.25   12.55   0
 -10  -5 -10    5.26    8.40   0
 -10  -5 -10   -3.52    8.28   0
  10   5  10    0.65   11.64   0
 -10  -6 -10   -3.70    9.44   0
  10   6  10    7.35   11.47   0
 -10  -6 -10    0.65    8.48   0
 -10  -7 -10    3.79    9.55   0
 -10  -7 -10    0.72    8.89   0
 -10  -7 -10    8.60    9.65   0
  10   7  10    2.96   10.70   0
 -10  -8 -10    0.27    9.73   0
 -10  -8 -10    5.36    8.95   0
 -10  -8 -10    5.29    9.99   0
  10   8  10   -3.66    9.94   0
 -10  -9 -10    5.40    9.36   0
 -10  -9 -10    2.67   10.49   0
 -10  -9 -10    4.75   10.18   0
  10   9  10   11.59   11.59   0
 -11  -6 -10    2.51   10.19   0
  -8  -3  11   -2.53    9.44   0
   8   3 -11    2.02    9.06   0
  -8  -2  11    2.71    9.38   0
   8   2 -11   -3.59    9.27   0
   8   2 -11    5.19    9.15   0
  -8  -2  11    2.16    9.37   0
   7   5 -11    4.08    9.87   0
  -7  -5  11    4.65   10.09   0
   7   5 -11    2.72   10.06   0
   7   4 -11    9.09    9.54   0
   7   4 -11    6.65    9.85   0
  -7  -4  11    6.15    9.90   0
  -7  -3  11    0.14    9.84   0
   7   3 -11   -2.65    8.20   0
   7   3 -11    6.80    8.72   0
  -7  -3  11    3.45    8.51   0
  -7  -2  11    7.17    9.51   0
   7   2 -11    3.23    8.33   0
   7   2 -11   -1.13    8.51   0
  -7  -2  11   14.47    8.39   0
  -7  -1  11    3.05    8.70   0
   7   1 -11    2.80    8.09   0
   7   1 -11    6.98    8.58   0
  -7  -1  11    5.78    8.60   0
   7   0 -11    0.82    7.12   0
   7   0 -11   10.75    9.78   0
  -7   0  11    0.96    8.58   0
  -7   0  11    4.25    8.72   0
   7  -1 -11    9.72    8.72   0
   7  -1 -11    4.46    9.07   0
  -7   1  11    4.94    9.01   0
  -7   1  11   -0.94    9.04   0
   6   6 -11    4.60   10.74   0
  -6  -6  11    2.79   13.19   0
  -6  -6  11    0.45   11.10   0
   6   6 -11    9.89    9.98   0
   6   5 -11    3.38   10.16   0
  -6  -5  11    0.57   12.67   0
  -6  -5  11   13.06   10.51   0
   6   5 -11    2.64    9.49   0
   6   4 -11    0.64    8.92   0
  -6  -4  11    4.86    9.30   0
   6   4 -11   10.08    9.20   0
   6   3 -11    5.88    8.72   0
  -6  -3  11   10.35    9.15   0
   6   3 -11    4.36    8.02   0
  -6  -3  11    8.29    8.91   0
  -6  -2  11    5.44    8.98   0
   6   2 -11    6.33    8.60   0
   6   2 -11    4.23    7.81   0
  -6  -2  11   -1.60    8.85   0
  -6  -1  11    7.43    7.97   0
   6   1 -11    7.69    7.62   0
   6   1 -11   -2.80    8.01   0
  -6  -1  11    3.54    7.75   0
   6   0 -11   -8.15    7.64   0
   6   0 -11   -0.23    7.97   0
  -6   0  11    0.01    7.67   0
  -6   0  11    2.45    8.95   0
   6  -1 -11    3.58    7.84   0
   6  -1 -11   -5.07    8.18   0
  -6   1  11   -1.12    8.11   0
  -6   1  11    1.33    8.19   0
   6  -2 -11   -3.01    8.08   0
   6  -2 -11   -1.77    9.71   0
  -6   2  11   -0.38    8.65   0
  -6   2  11    1.75    8.27   0
   6  -3 -11    6.38    8.60   0
   6  -3 -11   -1.13    9.16   0
  -6   3  11    7.31    9.15   0
  -6   3  11    7.19    8.83   0
  -5  -7  11    1.86   13.42   0
   5   7 -11   -2.85   13.02   0
   5   7 -11   -2.26   10.16   0
   5   6 -11    1.53   11.13   0
  -5  -6  11    6.48   10.62   0
   5   6 -11    2.34    9.64   0
  -5  -5  11    2.37   13.35   0
  -5  -5  11    6.96   10.02   0
   5   5 -11   10.30    9.10   0
   5   5 -11    2.06    9.68   0
  -5  -4  11    6.19   11.59   0
  -5  -4  11   -1.94    8.71   0
   5   4 -11    2.05    8.61   0
   5   4 -11    1.36    8.47   0
   5   3 -11    6.96    8.59   0
  -5  -3  11    1.74    8.59   0
   5   3 -11    7.87    8.32   0
  -5  -2  11    5.36    8.52   0
   5   2 -11   -0.48    8.39   0
  -5  -2  11   -8.94    8.24   0
   5   2 -11   16.96    7.99   0
  -5  -1  11    3.95    8.48   0
   5   1 -11    3.24    8.34   0
  -5  -1  11   -1.18    8.07   0
   5   1 -11   -3.99    6.94   0
   5   0 -11    4.53    7.41   0
  -5   0  11   11.73    7.29   0
   5   0 -11   10.37    7.32   0
  -5   0  11    6.27    8.59   0
   5  -1 -11    2.91    7.57   0
  -5   1  11   10.38    7.48   0
  -5   1  11    2.37    8.56   0
   5  -1 -11   -8.37    7.59   0
   5  -2 -11   -0.33    7.32   0
   5  -2 -11    2.10    7.85   0
  -5   2  11    2.04    7.62   0
  -5   2  11    1.18    6.57   0
   5  -3 -11    2.06    7.82   0
   5  -3 -11    1.24    8.28   0
  -5   3  11    2.23    8.33   0
  -5   3  11    2.62    7.94   0
   5  -4 -11   -5.96    8.59   0
  -5   4  11   -3.68    8.53   0
  -5   4  11    1.81    8.45   0
   5  -5 -11   -1.87    7.78   0
   4   7 -11    5.75   13.46   0
   4   7 -11   -0.40   10.11   0
  -4  -6  11    2.82   11.26   0
   4   6 -11    6.88    9.49   0
   4   6 -11    3.96   10.84   0
  -4  -5  11    6.13    9.67   0
   4   5 -11    1.88    8.63   0
   4   5 -11    0.01    8.77   0
  -4  -4  11   -2.27   13.20   0
  -4  -4  11    3.43    8.57   0
   4   4 -11    6.82    8.19   0
   4   4 -11    7.58    9.28   0
  -4  -3  11    7.04    8.11   0
   4   3 -11    2.69    6.90   0
   4   3 -11    3.66    8.07   0
  -4  -2  11    4.34    8.23   0
   4   2 -11   -0.33    8.78   0
   4   2 -11    3.94    6.73   0
  -4  -2  11    5.84    7.82   0
  -4  -1  11    1.56    8.10   0
   4   1 -11   11.44    7.82   0
   4   1 -11   10.49    6.95   0
  -4  -1  11    7.22    7.15   0
   4   0 -11    3.79    7.92   0
   4   0 -11    3.18    6.81   0
  -4   0  11   -0.16    6.96   0
  -4   0  11    8.13    7.96   0
   4  -1 -11    8.66    7.06   0
   4  -1 -11    5.60    7.11   0
  -4   1  11    9.54    7.12   0
  -4   1  11   -1.80    7.21   0
   4  -2 -11    3.95    8.20   0
   4  -2 -11    0.98    6.84   0
  -4   2  11   -6.16    7.09   0
  -4   2  11   -2.96    7.27   0
   4  -3 -11    4.56    8.47   0
  -4   3  11    6.60    8.57   0
  -4   3  11    6.47    7.43   0
   4  -3 -11   -2.13    7.37   0
   4  -4 -11   -1.46    7.86   0
  -4   4  11   18.71    8.00   0
  -4   4  11    4.06    7.92   0
   4  -5 -11   -0.58    8.04   0
  -4   5  11   -2.57    8.61   0
  -4   5  11    0.78    8.41   0
   4  -6 -11    5.22    9.06   0
  -4   6  11    7.40   10.33   0
  -4   6  11    8.08    9.12   0
   3   7 -11    1.64   12.37   0
   3   7 -11    5.13   10.96   0
  -3  -6  11   -3.92   10.19   0
   3   6 -11    7.22    9.80   0
   3   6 -11   -0.47    9.17   0
  -3  -5  11    2.71    9.50   0
   3   5 -11    2.21    9.26   0
   3   5 -11   -4.86    9.43   0
  -3  -4  11   10.88    8.42   0
   3   4 -11    9.44    8.26   0
   3   4 -11   11.38    9.06   0
   3   3 -11    2.43    7.68   0
  -3  -3  11    4.07    7.94   0
   3   3 -11    5.12    8.35   0
   3   2 -11    3.26    6.69   0
  -3  -2  11    6.91    7.05   0
   3   2 -11    1.81    8.26   0
  -3  -1  11    1.87    7.82   0
   3   1 -11    6.90    6.50   0
   3   1 -11    0.44    8.23   0
  -3  -1  11    4.06    6.77   0
   3   0 -11    3.89    6.52   0
   3   0 -11    3.13    8.43   0
  -3   0  11   16.66    6.80   0
  -3   0  11   -0.87    8.67   0
   3  -1 -11    2.31    7.60   0
   3  -1 -11    6.85    6.48   0
  -3   1  11   10.99    6.67   0
  -3   1  11    5.60    8.47   0
   3  -2 -11    1.95    6.96   0
   3  -2 -11    5.18    6.58   0
  -3   2  11   10.40    6.73   0
  -3   2  11    6.19    7.68   0
   3  -3 -11   13.47    7.20   0
   3  -3 -11   -2.58    5.90   0
  -3   3  11    4.57    7.26   0
  -3   3  11    5.59    6.89   0
  -3   4  11    2.78    7.43   0
  -3   4  11   12.53    7.53   0
   3  -4 -11    0.83    7.48   0
  -3   5  11    1.96    7.88   0
  -3   5  11   11.45    7.75   0
   3  -5 -11    3.71    7.73   0
   3  -6 -11    4.52    9.20   0
  -3   6  11    2.80    9.59   0
  -3   6  11   -0.80    8.38   0
   3  -7 -11    2.99    9.14   0
  -3   7  11    1.61    9.31   0
   2   7 -11    7.47   12.58   0
   2   7 -11    5.67   11.14   0
   2   6 -11    6.52    9.79   0
   2   6 -11    6.12   10.87   0
  -2  -5  11   13.30    8.68   0
   2   5 -11   -1.79    9.31   0
   2   5 -11    4.01    9.39   0
   2   4 -11    1.36    8.03   0
  -2  -4  11    3.23    8.16   0
   2   4 -11    5.44    9.64   0
   2   3 -11    7.29    6.78   0
  -2  -3  11    7.04    7.65   0
   2   3 -11   -1.57    9.17   0
   2   2 -11   19.70    6.64   0
  -2  -2  11   21.32    6.83   0
   2   2 -11    9.98    8.95   0
  -2  -1  11   -2.13    8.92   0
   2   1 -11   12.56    6.22   0
  -2  -1  11    5.70    6.54   0
   2   1 -11    4.03    8.63   0
  -2   0  11    8.96    8.28   0
   2   0 -11   11.60    6.49   0
   2   0 -11    7.98    8.00   0
  -2   0  11    3.76    6.66   0
   2  -1 -11   20.66    6.49   0
   2  -1 -11   19.26    8.32   0
  -2   1  11   31.82    6.79   0
  -2   1  11   10.39    8.43   0
   2  -2 -11    9.85    7.36   0
   2  -2 -11   11.20    6.29   0
  -2   2  11   16.46    6.45   0
  -2   2  11    5.57    7.68   0
   2  -3 -11    7.32    6.46   0
  -2   3  11    9.87    6.57   0
  -2   3  11    1.73    7.58   0
   2  -4 -11    0.48    6.91   0
  -2   4  11    6.96    7.87   0
  -2   4  11   11.68    7.08   0
  -2   5  11    4.70    7.29   0
   2  -5 -11    8.83    7.15   0
  -2   5  11    0.31    7.44   0
  -2   6  11   -1.47    7.79   0
  -2   6  11    6.19    7.78   0
   2  -6 -11    3.88    7.43   0
   2  -7 -11    3.25    8.33   0
  -2   7  11   12.69    8.88   0
  -2   7  11   -7.09    8.65   0
  -2   7  11    6.15    8.54   0
   1   7 -11   -0.94   11.96   0
   1   7 -11    5.31   12.06   0
   1   6 -11    1.67   10.73   0
   1   6 -11    2.02   11.93   0
   1   5 -11    4.89    9.34   0
   1   5 -11    1.32   11.06   0
   1   4 -11    5.32    7.99   0
  -1  -4  11    1.80    8.15   0
   1   4 -11    0.50   10.22   0
   1   3 -11   15.73    7.69   0
  -1  -3  11   17.17    7.90   0
   1   3 -11   19.83   10.56   0
   1   2 -11   16.06    6.67   0
  -1  -2  11   21.90    7.62   0
   1   2 -11   21.55   10.10   0
   1   1 -11    8.01    7.07   0
  -1  -1  11    6.23    6.65   0
   1   1 -11    7.86    9.57   0
  -1   0  11    5.51    9.42   0
   1   0 -11   -0.07    6.37   0
   1   0 -11    2.34    8.88   0
  -1   0  11   -1.02    6.63   0
   1  -1 -11    4.48    6.30   0
  -1   1  11    0.56   10.66   0
   1  -1 -11    3.36    8.56   0
  -1   1  11   -2.29    6.40   0
  -1   1  11   -3.87    8.22   0
   1  -2 -11   13.86    6.25   0
  -1   2  11   24.49    8.86   0
  -1   2  11   20.93    6.43   0
  -1   2  11   13.98    8.11   0
   1  -3 -11    7.67    6.40   0
  -1   3  11    5.71    6.60   0
  -1   3  11   -2.42    8.09   0
  -1   4  11   27.93    8.70   0
   1  -4 -11   16.21    6.76   0
  -1   4  11   22.96    6.73   0
  -1   4  11   13.77    7.64   0
  -1   5  11   -0.36    7.26   0
   1  -5 -11   -0.89    6.82   0
  -1   5  11    5.80    6.97   0
  -1   5  11   -5.54    7.04   0
  -1   6  11    1.04    8.66   0
  -1   6  11    5.25    8.22   0
   1  -6 -11    0.86    7.15   0
  -1   6  11    9.06    7.33   0
  -1   7  11    0.70    9.22   0
  -1   7  11    9.06    8.86   0
  -1   7  11   11.13    7.92   0
   1  -7 -11    5.13    8.77   0
   1  -8 -11    1.57    8.37   0
  -1   8  11    7.22    8.96   0
  -1   8  11    4.90    9.85   0
  -1   8  11    3.44    8.84   0
   0   7 -11    4.08   13.33   0
   0   7 -11    5.32   13.03   0
   0   7 -11   -4.68   13.54   0
   0   7 -11    5.89   12.68   0
   0   6 -11    0.38   10.30   0
   0   6 -11    4.37   12.15   0
   0   6 -11    7.20   12.25   0
   0   5 -11    1.52   11.67   0
   0   5 -11    1.28    9.36   0
   0   4 -11    8.90   11.55   0
   0   4 -11    1.08    8.15   0
   0  -3  11    0.38    7.62   0
   0   3 -11    3.04   12.87   0
   0   3 -11    1.47    7.62   0
   0  -2  11   18.21    6.77   0
   0   2 -11   12.98   14.95   0
   0   2 -11    8.69    6.77   0
   0  -1  11    7.53    6.41   0
   0   1 -11   11.17   14.13   0
   0   1 -11    8.58    6.51   0
   0   0 -11   41.52    6.77   0
   0   0  11   51.43    7.39   0
   0   1  11    0.30   10.17   0
   0  -1 -11   -0.03    6.34   0
   0   1  11  -16.85    6.63   0
   0  -2 -11    4.74    6.04   0
   0   2  11    1.02   10.32   0
   0   2  11    1.52    6.18   0
   0   2  11    0.62    9.05   0
   0  -3 -11   -0.89    6.20   0
   0   3  11    0.44    8.97   0
   0   3  11    1.16    6.39   0
   0   3  11    0.98    8.50   0
   0  -4 -11   19.38    6.59   0
   0   4  11   11.66    7.57   0
   0   4  11    6.45    6.77   0
   0   4  11    5.10    8.04   0
   0   5  11    1.86    7.89   0
   0  -5 -11    6.97    6.67   0
   0   5  11    5.97    6.82   0
   0   5  11    3.04    7.59   0
   0   6  11    2.65    8.21   0
   0  -6 -11    4.05    6.74   0
   0   6  11   -0.68    7.05   0
   0   6  11    7.87    7.03   0
   0   7  11    3.53    8.72   0
   0   7  11   -0.76    7.78   0
   0   7  11    8.48    8.52   0
   0  -7 -11    7.88    8.21   0
   0   8  11    0.50    8.47   0
   0   8  11    2.04    9.17   0
   0   8  11    8.54    9.32   0
   0  -8 -11   -0.35    9.07   0
   0  -9 -11    4.32    8.99   0
   0   9  11   14.84    9.29   0
   0   9  11   -3.79   10.21   0
   0   9  11    7.29    9.30   0
  -1   6 -11    3.45   13.42   0
  -1   6 -11    4.35    9.63   0
  -1   6 -11   -0.91   13.47   0
  -1   6 -11    6.38   10.59   0
  -1   5 -11    3.32   13.46   0
  -1   5 -11   -3.90    9.84   0
  -1   5 -11    0.04   13.61   0
  -1   4 -11    5.04   14.45   0
  -1   4 -11    2.70    8.32   0
  -1   4 -11   -0.75   13.97   0
  -1   3 -11   -0.69    7.73   0
   1  -2  11    7.54    7.56   0
  -1   2 -11    4.90    6.92   0
   1  -1  11    8.74    6.54   0
  -1   1 -11   -0.82    7.15   0
   1   0  11   43.35    6.66   0
  -1   0 -11   26.27    6.70   0
   1   1  11   13.57    6.46   0
  -1  -1 -11   11.92    6.38   0
   1   2  11    6.36    6.15   0
   1   2  11    4.97   10.69   0
  -1  -2 -11   -3.00    6.20   0
  -1  -3 -11    9.20    6.15   0
   1   3  11    6.86    6.23   0
   1   3  11    3.03    8.92   0
  -1  -4 -11   -2.34    6.29   0
   1   4  11    1.56    8.30   0
   1   4  11   11.48    6.54   0
   1   4  11   -0.35    7.82   0
  -1  -5 -11   -7.31    6.74   0
   1   5  11    2.41    7.75   0
   1   5  11    6.96    6.63   0
   1   5  11    2.91    8.17   0
  -1  -6 -11    4.27    6.79   0
   1   6  11   12.06    8.03   0
   1   6  11    9.22    6.98   0
   1   6  11    8.50    6.90   0
   1   7  11    7.55    8.53   0
  -1  -7 -11    0.89    7.18   0
   1   7  11   -3.47    7.47   0
   1   7  11    0.53    8.08   0
   1   8  11   -7.16    7.78   0
   1   8  11    0.04    8.99   0
   1   8  11    7.42    8.87   0
  -1  -8 -11   -3.02    8.73   0
   1   9  11    1.12    8.93   0
   1   9  11   -2.88    8.71   0
   1   9  11   10.58    9.67   0
  -1  -9 -11   -2.63    9.47   0
  -2   6 -11   -0.33   14.98   0
  -2   6 -11    1.00   11.09   0
  -2   6 -11    1.29   14.79   0
  -2   6 -11    7.25   11.30   0
  -2   5 -11    0.55   15.26   0
  -2   5 -11    6.05   15.15   0
  -2   5 -11   12.78    9.32   0
  -2   4 -11    0.68    8.61   0
  -2   3 -11    5.44    8.06   0
  -2   2 -11    3.18    7.62   0
   2  -1  11   21.82    7.28   0
  -2   1 -11   21.06    6.76   0
   2   0  11   11.49    7.44   0
  -2   0 -11   10.07    6.62   0
   2   1  11   14.43    6.56   0
  -2  -1 -11    2.55    6.58   0
   2   2  11   57.80    6.43   0
  -2  -2 -11   47.85    6.46   0
   2   3  11   50.57    6.44   0
   2   3  11   34.08   11.28   0
  -2  -3 -11   34.58    6.43   0
   2   4  11   26.06    6.54   0
   2   4  11   14.72    8.53   0
  -2  -4 -11   14.88    5.64   0
  -2  -5 -11    8.42    6.57   0
   2   5  11    0.64    6.72   0
   2   5  11   -0.63    7.96   0
  -2  -6 -11    9.69    6.79   0
   2   6  11    9.93    6.77   0
   2   6  11    4.22    7.57   0
  -2  -7 -11    4.58    7.83   0
   2   7  11    9.31    7.21   0
   2   7  11   -2.05    8.07   0
  -2  -8 -11    1.41    8.46   0
   2   8  11    5.90    8.57   0
   2   8  11    2.16    8.68   0
   2   9  11   10.26    9.39   0
   2   9  11    3.60    9.27   0
  -2  -9 -11    1.42    9.14   0
   2  10  11    3.15   10.14   0
   2  10  11    3.74    9.17   0
  -2 -10 -11    9.67   11.05   0
  -3   5 -11    0.96    9.65   0
  -3   5 -11    0.64   17.30   0
  -3   5 -11   -0.91    9.90   0
  -3   5 -11   -0.60   16.62   0
  -3   4 -11    7.60    9.07   0
  -3   3 -11    0.80    7.27   0
  -3   2 -11    0.13    7.11   0
  -3   1 -11    3.84    6.62   0
   3   0  11    6.13    6.59   0
  -3   0 -11    4.49    6.64   0
   3   1  11    9.37    6.38   0
  -3  -1 -11   13.29    6.54   0
   3   2  11   20.44    6.30   0
  -3  -2 -11   14.37    6.38   0
   3   3  11   16.00    6.31   0
  -3  -3 -11   17.00    6.35   0
   3   4  11   20.68    6.65   0
   3   4  11   14.89    9.52   0
  -3  -4 -11   16.37    6.62   0
   3   5  11    8.03    6.60   0
   3   5  11    7.10    8.68   0
  -3  -5 -11   -3.60    6.71   0
  -3  -6 -11    2.76    7.43   0
   3   6  11    7.38    6.80   0
   3   6  11    2.26    8.04   0
  -3  -7 -11   11.42    6.68   0
   3   7  11   17.15    7.79   0
   3   7  11    0.66    8.02   0
  -3  -8 -11    8.46    8.37   0
   3   8  11    0.13    8.52   0
   3   8  11   -0.33    8.42   0
   3   9  11   12.44    9.09   0
  -3  -9 -11    3.73    8.75   0
   3   9  11    2.10    9.21   0
   3  10  11   10.57   10.88   0
   3  10  11    2.02    9.04   0
  -3 -10 -11    8.77    9.94   0
  -4   5 -11    7.65   10.67   0
  -4   4 -11   -0.83    8.63   0
  -4   4 -11    7.55    9.37   0
  -4   3 -11    5.96    7.88   0
  -4   2 -11   14.94    7.57   0
  -4   1 -11    0.31    3.60   0
  -4   1 -11    5.21    6.90   0
  -4   0 -11    2.37    6.85   0
  -4  -1 -11   14.11    6.68   0
   4   2  11   18.09    6.35   0
  -4  -2 -11   19.04    6.40   0
   4   3  11   -0.67    6.39   0
  -4  -3 -11    7.03    6.35   0
   4   4  11    9.64   12.57   0
   4   4  11   20.20    6.60   0
   4   4  11   13.49   11.71   0
  -4  -4 -11   20.08    6.76   0
   4   5  11   -1.04    6.78   0
   4   5  11    3.61    9.83   0
  -4  -5 -11    9.89    6.66   0
   4   6  11    7.21    6.86   0
   4   6  11   -0.11    8.30   0
  -4  -6 -11    3.10    6.79   0
  -4  -7 -11    1.70    6.94   0
   4   7  11   -3.36    7.01   0
   4   7  11    5.80    7.94   0
  -4  -8 -11    2.35    7.30   0
   4   8  11    7.14    7.60   0
   4   8  11    6.84    8.49   0
  -4  -9 -11    7.52    8.85   0
   4   9  11    8.41    8.91   0
   4   9  11   -1.31    9.05   0
   4  10  11   -1.83   10.90   0
   4  10  11    7.51    8.90   0
  -4 -10 -11    5.59    9.53   0
  -5   4 -11    4.52   10.19   0
  -5   4 -11    0.63   16.04   0
  -5   4 -11    0.30   10.45   0
  -5   3 -11    3.86   15.59   0
  -5   3 -11   -1.83    8.56   0
  -5   3 -11    3.98    9.14   0
  -5   2 -11    4.44    8.68   0
  -5   1 -11    1.28    7.45   0
  -5   0 -11    5.72    7.15   0
  -5  -1 -11    5.03   11.67   0
  -5  -1 -11    1.76    6.84   0
  -5  -2 -11   -0.74   10.24   0
  -5  -2 -11    2.71    6.53   0
  -5  -3 -11    7.03    9.67   0
  -5  -3 -11   10.33    6.36   0
   5   4  11    9.14    6.69   0
   5   4  11    6.21   15.44   0
  -5  -4 -11    4.93    6.74   0
   5   4  11    4.68   16.46   0
   5   5  11    3.31   10.33   0
   5   5  11    7.29    6.85   0
   5   5  11    7.23   10.02   0
  -5  -5 -11   -0.06    6.81   0
   5   6  11    3.61    9.39   0
   5   6  11    7.63    6.80   0
   5   6  11    1.62    9.17   0
  -5  -6 -11    0.20    6.89   0
   5   7  11   15.01    7.23   0
   5   7  11   10.87    8.87   0
  -5  -7 -11    9.24    7.09   0
  -5  -8 -11    0.15    8.46   0
   5   8  11    7.10    8.43   0
   5   8  11    4.20    8.50   0
  -5  -9 -11    5.95    8.90   0
   5   9  11   -3.21    8.93   0
   5   9  11    0.95    8.97   0
   5  10  11   -7.16    9.81   0
  -5 -10 -11   -2.08    9.52   0
   5  10  11   -1.60    8.87   0
  -6   3 -11    5.15    8.97   0
  -6   3 -11   13.86    9.19   0
  -6   2 -11   -0.33    8.15   0
  -6   2 -11    4.32    8.21   0
  -6   1 -11   -6.92    7.72   0
  -6   0 -11    6.56    7.67   0
  -6  -1 -11    0.11    7.21   0
  -6  -2 -11    3.86    6.79   0
  -6  -3 -11    8.95    9.41   0
  -6  -3 -11   -0.25    6.81   0
  -6  -4 -11    4.17    8.48   0
  -6  -4 -11    4.02    6.84   0
  -6  -5 -11    1.00    8.76   0
  -6  -5 -11    3.61    6.94   0
   6   5  11    9.62   10.88   0
   6   6  11   -0.55   10.34   0
  -6  -6 -11   12.92    7.81   0
   6   7  11    6.18   10.09   0
   6   7  11   11.00    7.30   0
  -6  -7 -11    3.55    7.26   0
   6   8  11    7.36    8.71   0
   6   8  11   14.59    8.50   0
  -6  -8 -11    1.34    7.72   0
  -6  -9 -11   -9.11    8.87   0
   6   9  11   12.50    8.93   0
  -6 -10 -11   -0.89    9.67   0
  -7   2 -11   -0.39    9.04   0
  -7   2 -11    3.07    9.12   0
  -7   1 -11    6.13    8.24   0
  -7   1 -11    6.11    8.19   0
  -7   0 -11    0.23    7.90   0
  -7   0 -11   11.89    7.76   0
  -7  -1 -11    3.72    7.59   0
  -7  -2 -11   15.72    7.21   0
  -7  -3 -11    3.47    6.05   0
  -7  -4 -11    5.44    9.16   0
  -7  -4 -11    3.96    6.25   0
   7   4  11    1.69   17.29   0
  -7  -5 -11    2.21    9.04   0
  -7  -5 -11   -1.39    7.32   0
   7   5  11    1.56   11.98   0
  -7  -6 -11    1.02    8.41   0
  -7  -6 -11   10.17    7.25   0
   7   6  11   -0.31   10.60   0
   7   7  11    1.41   10.21   0
  -7  -7 -11    2.76    8.60   0
  -7  -7 -11   -1.11    7.43   0
   7   8  11    2.64    9.74   0
  -7  -8 -11    8.84    8.61   0
   7   9  11    1.75   10.41   0
  -7  -9 -11    6.84    9.23   0
  -7 -10 -11    9.18    9.98   0
   7  10  11    5.33   10.06   0
  -8   1 -11    2.84    9.25   0
  -8   1 -11    5.41    9.06   0
  -8   0 -11    8.16    8.81   0
  -8   0 -11   10.21    8.46   0
  -8  -1 -11    2.32    8.19   0
  -8  -1 -11   -3.12    7.98   0
  -8  -2 -11    3.42    7.65   0
  -8  -2 -11    2.17    7.77   0
  -8  -3 -11    4.53    7.66   0
  -8  -4 -11   22.99    7.78   0
   8   4  11    1.55   15.05   0
  -8  -5 -11    7.31    9.69   0
  -8  -5 -11   -0.79    7.59   0
   8   5  11    1.97   11.53   0
  -8  -6 -11   -0.04    8.78   0
  -8  -6 -11    4.20    7.70   0
   8   6  11   11.83   10.94   0
  -8  -7 -11    7.26    8.97   0
  -8  -7 -11    1.13    7.84   0
   8   7  11    6.46    9.82   0
  -8  -8 -11    9.47    9.29   0
  -8  -8 -11   -6.51    8.11   0
   8   8  11   -1.90   10.28   0
   8   9  11   10.62    9.69   0
  -8  -9 -11   -1.24    9.64   0
   8  10  11    8.74   10.53   0
  -8 -10 -11    3.67   10.33   0
  -9  -1 -11    2.45    8.97   0
  -9  -1 -11   -0.29    9.01   0
  -9  -2 -11    0.33    8.47   0
  -9  -2 -11    6.72    8.26   0
  -9  -3 -11    9.08    8.28   0
  -9  -3 -11    4.27    8.09   0
  -9  -4 -11    5.16    8.16   0
   9   4  11    3.39   15.18   0
  -9  -4 -11    1.22    8.00   0
  -9  -5 -11    2.46    8.05   0
   9   5  11    3.20   13.15   0
  -9  -6 -11    9.23    9.47   0
  -9  -6 -11   13.35    8.34   0
   9   6  11    4.13   11.72   0
  -9  -7 -11   -5.31    8.56   0
  -9  -7 -11   -2.30    8.37   0
   9   7  11    7.22   11.27   0
  -9  -8 -11    3.93    8.77   0
  -9  -8 -11    3.70    8.67   0
   9   8  11    8.99   10.55   0
  -9  -9 -11    5.58    9.15   0
  -9  -9 -11    3.45   10.23   0
   9   9  11   -1.03   10.23   0
 -10  -3 -11    4.08    8.89   0
 -10  -3 -11    1.45    7.80   0
 -10  -4 -11  -13.56    9.22   0
 -10  -4 -11    3.08    8.82   0
  10   4  11    1.74   15.45   0
 -10  -5 -11   -2.78    8.64   0
  10   5  11    6.33   13.78   0
 -10  -5 -11   -2.75    8.56   0
 -10  -6 -11   -3.95   10.26   0
 -10  -6 -11    2.30    8.65   0
 -10  -6 -11    9.35    8.83   0
  10   6  11    1.26   12.01   0
 -10  -7 -11   15.79    9.23   0
 -10  -7 -11    7.35   10.06   0
 -10  -7 -11    8.75    9.78   0
  10   7  11    4.12   12.31   0
 -10  -8 -11    3.72    9.45   0
 -10  -8 -11   -2.31   10.34   0
 -10  -8 -11    3.57    9.07   0
  10   8  11    4.86   11.37   0
   7   4 -12    5.36   10.21   0
  -7  -3  12    6.10    9.44   0
   7   3 -12   -3.92    9.99   0
   7   3 -12   -2.23    9.28   0
  -7  -3  12    6.65    9.31   0
  -7  -2  12   -1.41    9.27   0
   7   2 -12   -3.50    8.89   0
   7   2 -12   10.71    9.15   0
  -7  -2  12    1.23   10.12   0
  -7  -1  12  -10.28    9.36   0
   7   1 -12    6.93    8.78   0
   7   1 -12    2.57   10.38   0
  -7  -1  12    8.68    8.95   0
   6   5 -12   -2.00   10.12   0
  -6  -5  12    5.91   14.48   0
  -6  -5  12    8.96   11.46   0
   6   5 -12    3.91   10.30   0
   6   4 -12    5.13    9.66   0
  -6  -4  12    1.93    9.85   0
   6   4 -12    5.41   10.12   0
   6   3 -12    7.34    8.47   0
[truncated: 61,436 more chars]
