# Supplementary material for: Crystal structure and Hirshfeld surface analysis of (E)-2-(2,4,6-tri­methyl­benzyl­idene)-3,4-di­hydro­naphthalen-1(2H)-one
Source: Acta Crystallogr E Crystallogr Commun. 2019 May 10;75(Pt 6):746–50. doi: 10.1107/S2056989019006182 (PMC6658959; doi:10.1107/S2056989019006182)
Supplement: Supplementary file 2 [file e-75-00746-Isup3.hkl]

data_I                                                                          
_shelx_title ' shelxt_a.res in P-1'                                             
_shelx_refln_list_code          4                                               
_shelx_F_calc_maximum      100.14                                               
_exptl_crystal_F_000       296.00                                               
_reflns_d_resolution_high  0.8409                                               
                                                                                
loop_                                                                           
 _space_group_symop_operation_xyz                                               
 'x, y, z'                                                                      
 '-x, -y, -z'                                                                   
                                                                                
_cell_length_a     8.7277                                                       
_cell_length_b     8.7573                                                       
_cell_length_c    12.0938                                                       
_cell_angle_alpha  77.768                                                       
_cell_angle_beta   80.822                                                       
_cell_angle_gamma  61.929                                                       
                                                                                
_shelx_F_squared_multiplier     1.000                                           
                                                                                
loop_                                                                           
 _refln_index_h                                                                 
 _refln_index_k                                                                 
 _refln_index_l                                                                 
 _refln_F_squared_calc                                                          
 _refln_F_squared_meas                                                          
 _refln_F_squared_sigma                                                         
 _refln_observed_status                                                         
   1   0   0        458.35        494.94        12.20 o                         
   2   0   0         25.87         26.98         3.03 o                         
   3   0   0         37.48         37.60         2.82 o                         
   4   0   0        652.02        642.28        12.60 o                         
   5   0   0         11.23         11.44         2.57 o                         
   6   0   0         12.96         16.93         2.72 o                         
   7   0   0          6.68          4.92         2.65 o                         
   8   0   0          4.43         -1.14         3.75 o                         
   9   0   0          1.24         -0.07         3.97 o                         
  -8   1   0          0.31          1.09         3.81 o                         
  -7   1   0         19.10         11.30         3.04 o                         
  -6   1   0          6.72          6.94         2.80 o                         
  -5   1   0         31.12         37.08         2.73 o                         
  -4   1   0          2.69          3.92         2.62 o                         
  -3   1   0        201.39        217.67         3.34 o                         
  -2   1   0         36.90         43.70         2.80 o                         
  -1   1   0        248.97        231.14         9.64 o                         
   0   1   0       1148.01       1102.07        23.90 o                         
   1   1   0       1898.85       1998.66        40.08 o                         
   2   1   0        125.08        107.51         3.87 o                         
   3   1   0        691.17        714.06         8.45 o                         
   4   1   0         15.58         12.50         2.85 o                         
   5   1   0          3.72          5.05         2.59 o                         
   6   1   0         20.94         20.66         2.80 o                         
   7   1   0          6.77          8.47         2.83 o                         
   8   1   0          3.33          5.23         3.58 o                         
   9   1   0          0.37         -0.68         3.86 o                         
  -8   2   0          0.99          2.44         4.17 o                         
  -7   2   0          0.91          3.31         3.67 o                         
  -6   2   0         26.95         24.59         3.02 o                         
  -5   2   0         12.59         11.95         2.86 o                         
  -4   2   0          0.43          4.43         2.72 o                         
  -3   2   0         93.14        107.86         2.95 o                         
  -2   2   0        999.90       1048.23        19.55 o                         
  -1   2   0          4.23          9.97         3.36 o                         
   0   2   0        780.10        779.17        10.49 o                         
   1   2   0       7857.48       8365.74        32.14 o                         
   2   2   0      10029.00      10856.58        52.25 o                         
   3   2   0        126.75        144.16         3.43 o                         
   4   2   0          0.45          1.18         2.85 o                         
   5   2   0        210.97        212.11         5.14 o                         
   6   2   0          0.07          4.05         3.05 o                         
   7   2   0         44.58         39.91         2.97 o                         
   8   2   0         13.08         14.62         6.19 o                         
   9   2   0          0.66          1.69         3.81 o                         
  -7   3   0          0.30          0.20         3.91 o                         
  -6   3   0          3.13          5.13         3.57 o                         
  -5   3   0         13.65         11.42         3.15 o                         
  -4   3   0         36.85         36.92         2.87 o                         
  -3   3   0          0.82          4.48         3.22 o                         
  -2   3   0          2.63          2.71         3.05 o                         
  -1   3   0          0.14          1.78         3.40 o                         
   0   3   0        237.53        235.81         6.58 o                         
   1   3   0          1.93          4.37         6.38 o                         
   2   3   0        361.90        377.65         7.74 o                         
   3   3   0         17.15         25.93         4.70 o                         
   4   3   0         53.47         60.96         3.53 o                         
   5   3   0         97.79         95.43         4.99 o                         
   6   3   0         19.63         26.07         3.35 o                         
   7   3   0         83.09         74.14         3.60 o                         
   8   3   0          9.98         12.90         3.51 o                         
   9   3   0          1.35          0.98         3.81 o                         
  10   3   0          0.21          3.10         4.00 o                         
  -6   4   0          0.14          4.17         5.23 o                         
  -5   4   0          7.83          6.54         5.48 o                         
  -4   4   0          1.93          7.16         3.31 o                         
  -3   4   0        173.97        177.68         6.05 o                         
  -2   4   0        151.28        142.65         3.86 o                         
  -1   4   0         92.65         94.24         3.56 o                         
   0   4   0        780.86        791.31        12.14 o                         
   1   4   0         40.19         45.30         5.39 o                         
   2   4   0        442.08        424.71         7.95 o                         
   3   4   0       1803.69       1705.98        41.67 o                         
   4   4   0        357.96        351.28         5.32 o                         
   5   4   0          1.37          5.96         3.92 o                         
   6   4   0          1.23          0.46         3.33 o                         
   7   4   0         15.57         20.03         3.38 o                         
   8   4   0         17.10         16.60         3.71 o                         
   9   4   0          0.68          1.50         3.70 o                         
  10   4   0          1.28          4.29         4.90 o                         
  -5   5   0          0.13          0.40         4.65 o                         
  -4   5   0          5.65          8.61         4.36 o                         
  -3   5   0         56.88         54.24         3.67 o                         
  -2   5   0         64.75         70.28         3.69 o                         
  -1   5   0          9.20          9.34         3.49 o                         
   0   5   0          2.52          5.95         4.44 o                         
   1   5   0          0.07         -0.30         5.06 o                         
   3   5   0         14.79         23.58         5.96 o                         
   4   5   0        104.90         93.34         3.71 o                         
   5   5   0         14.00          9.09         4.60 o                         
   6   5   0          0.66          5.16         4.40 o                         
   7   5   0          0.03          0.94         4.23 o                         
   8   5   0          0.20          1.74         4.25 o                         
   9   5   0          0.02          4.81         3.75 o                         
  10   5   0          0.13          4.54         4.20 o                         
  -4   6   0          0.04         -3.20         5.04 o                         
  -3   6   0         12.26         11.71         5.01 o                         
  -2   6   0         35.26         39.86         5.03 o                         
  -1   6   0          1.68          7.84         4.61 o                         
   0   6   0         79.33         88.73         5.12 o                         
   1   6   0         28.20         20.28         5.23 o                         
   2   6   0         17.60         18.40         6.07 o                         
   3   6   0         69.29         71.21         6.05 o                         
   4   6   0          6.53         14.13         6.05 o                         
   5   6   0        160.81        146.25         4.89 o                         
   6   6   0          0.13          4.72         4.45 o                         
   7   6   0         11.88         10.61         4.57 o                         
   8   6   0          0.00          3.29         4.53 o                         
   9   6   0          4.20          2.50         4.84 o                         
  10   6   0          0.01          7.31         5.26 o                         
  -3   7   0          0.53          1.27         5.31 o                         
  -2   7   0          1.55          1.86         5.05 o                         
  -1   7   0          0.98          5.97         4.10 o                         
   0   7   0          1.05          5.19         3.88 o                         
   1   7   0          0.57         12.28         5.48 o                         
   2   7   0          0.45          0.57         6.22 o                         
   4   7   0        143.04        145.03         6.79 o                         
   5   7   0         11.06         10.88         4.40 o                         
   6   7   0          3.64          2.08         3.81 o                         
   7   7   0          9.65          9.22         4.31 o                         
   8   7   0          2.44          3.27         4.87 o                         
   9   7   0          0.34          6.22         5.26 o                         
  -2   8   0          0.05          2.94         4.32 o                         
  -1   8   0          4.66          7.18         4.37 o                         
   0   8   0          2.44          1.33         4.25 o                         
   1   8   0          4.77          8.68         6.42 o                         
   2   8   0         11.00         12.09         6.41 o                         
   5   8   0          4.61          7.71         4.46 o                         
   6   8   0          9.53          9.32         4.42 o                         
   7   8   0          9.54         11.30         4.14 o                         
   8   8   0          0.58          0.22         3.80 o                         
   9   8   0          0.24          1.95         4.88 o                         
   0   9   0          0.45          1.30         4.61 o                         
   1   9   0          6.45         15.05         7.14 o                         
   6   9   0          0.97          9.11         4.82 o                         
   7   9   0          0.01          1.22         4.82 o                         
   8   9   0          0.62         -2.10         5.34 o                         
   6  10   0          0.37          5.65         7.17 o                         
  -8  -9   1          0.32          7.07         5.17 o                         
  -7  -9   1          8.35          4.71         4.92 o                         
  -6  -9   1          7.43          1.18         4.79 o                         
  -5  -9   1          0.65          9.35         6.72 o                         
  -1  -9   1          5.15         -3.96         8.00 o                         
  -9  -8   1          0.77          2.45         4.70 o                         
  -8  -8   1          0.80          2.04         3.84 o                         
  -7  -8   1          4.20          6.70         4.36 o                         
  -6  -8   1          9.39          9.81         4.92 o                         
  -5  -8   1         16.43         12.65         4.56 o                         
  -1  -8   1          0.45          8.68         6.46 o                         
   0  -8   1         12.21          9.94         4.05 o                         
   1  -8   1          3.24          2.44         4.43 o                         
  -9  -7   1          3.07         -0.32         5.26 o                         
  -8  -7   1          2.30          1.21         5.12 o                         
  -7  -7   1          1.25          2.25         5.02 o                         
  -6  -7   1          8.77          7.13         3.88 o                         
  -5  -7   1         86.37         67.48         4.61 o                         
  -4  -7   1         13.52         19.97         7.02 o                         
  -1  -7   1          6.90         18.88         6.78 o                         
   0  -7   1         38.13         46.75         7.49 o                         
   1  -7   1          2.55          2.02         3.88 o                         
   2  -7   1          0.10          7.47         5.13 o                         
   3  -7   1          1.05          8.60         7.31 o                         
  -9  -6   1          1.19          3.10         4.89 o                         
  -8  -6   1         11.47         16.45         4.18 o                         
  -7  -6   1          7.44         12.65         4.63 o                         
  -6  -6   1         11.38         11.75         4.67 o                         
  -5  -6   1         82.54         83.44         4.18 o                         
  -4  -6   1        127.08        108.91         9.69 o                         
  -3  -6   1         12.57         16.33         5.88 o                         
  -1  -6   1         11.25         12.57         5.03 o                         
   0  -6   1          2.70          2.08         4.81 o                         
   1  -6   1          6.78         11.68         4.94 o                         
   2  -6   1          0.05          9.00         4.96 o                         
   3  -6   1          1.22         -1.66         4.98 o                         
   4  -6   1          1.35          0.46         5.08 o                         
 -10  -5   1          3.93          7.12         4.18 o                         
  -9  -5   1          0.91          1.84         3.93 o                         
  -8  -5   1         15.67         15.84         3.68 o                         
  -7  -5   1          3.86         11.67         5.26 o                         
  -6  -5   1          2.98          5.88         4.38 o                         
  -5  -5   1          9.08         11.32         4.64 o                         
  -4  -5   1         44.24         45.37         5.10 o                         
  -3  -5   1        233.59        223.20         6.99 o                         
  -1  -5   1         87.12         95.65         5.63 o                         
   0  -5   1         21.91         21.08         5.04 o                         
   1  -5   1         42.79         49.33         4.39 o                         
   2  -5   1         35.35         37.47         4.62 o                         
   3  -5   1          0.02          1.52         4.45 o                         
   4  -5   1          3.66          8.03         4.88 o                         
   5  -5   1          0.25         -2.44         5.29 o                         
 -10  -4   1          0.22          3.67         4.24 o                         
  -9  -4   1          1.59          2.62         3.94 o                         
  -8  -4   1          2.19          9.26         3.52 o                         
  -7  -4   1         12.00         18.52         3.10 o                         
  -6  -4   1         14.90         17.26         2.91 o                         
  -5  -4   1          0.27          0.45         3.29 o                         
  -4  -4   1        477.97        513.11        10.07 o                         
  -3  -4   1        308.71        303.06         6.37 o                         
  -2  -4   1        120.90        124.95         7.25 o                         
  -1  -4   1        229.91        262.37         6.48 o                         
   0  -4   1         22.41         32.41         7.32 o                         
   1  -4   1         49.10         54.91         4.18 o                         
   2  -4   1          3.85          5.71         4.02 o                         
   3  -4   1         24.43         22.25         4.27 o                         
   4  -4   1          0.26          1.04         4.45 o                         
   5  -4   1         10.84         11.07         4.43 o                         
   6  -4   1          0.04          2.19         5.27 o                         
  -9  -3   1          4.73          6.79         3.77 o                         
  -8  -3   1         17.35         19.08         3.02 o                         
  -7  -3   1         58.24         67.49         3.13 o                         
  -6  -3   1        108.75        106.28         3.09 o                         
  -5  -3   1         44.95         41.73         2.89 o                         
  -4  -3   1          0.13          4.10         2.86 o                         
  -3  -3   1         13.30         19.79         3.84 o                         
  -2  -3   1       1111.55       1078.36        11.66 o                         
  -1  -3   1        730.24        704.76         9.55 o                         
   0  -3   1        188.65        208.69         9.10 o                         
   1  -3   1          6.53         13.42         4.14 o                         
   2  -3   1         69.16         68.65         4.17 o                         
   3  -3   1         13.80         18.95         3.81 o                         
   4  -3   1          1.20          2.09         4.06 o                         
   5  -3   1          0.26          0.22         4.01 o                         
   6  -3   1          0.58          3.68         4.06 o                         
   7  -3   1          0.30          3.79         4.80 o                         
  -9  -2   1          0.00          1.54         3.66 o                         
  -8  -2   1          1.74          4.72         3.14 o                         
  -7  -2   1         36.67         35.59         3.04 o                         
  -6  -2   1         48.45         50.53         2.88 o                         
  -5  -2   1        143.40        133.79         2.97 o                         
  -4  -2   1         19.36         21.89         2.81 o                         
  -3  -2   1         24.35         25.98         3.08 o                         
  -2  -2   1       1063.19       1008.56        12.52 o                         
  -1  -2   1       2958.42       2892.10        42.00 o                         
   0  -2   1         26.95         21.40         8.68 o                         
   1  -2   1         45.16         45.79         4.19 o                         
   2  -2   1         95.45        101.08         4.55 o                         
   3  -2   1        291.79        314.83         3.79 o                         
   4  -2   1          1.01          2.26         3.19 o                         
   5  -2   1          2.77          4.08         3.24 o                         
   6  -2   1          3.48          5.82         3.39 o                         
   7  -2   1          4.89          4.86         3.68 o                         
   8  -2   1          0.07          1.32         4.09 o                         
  -9  -1   1          1.56         -1.34         3.93 o                         
  -8  -1   1          9.36         14.31         3.06 o                         
  -7  -1   1          9.73         15.23         3.03 o                         
  -6  -1   1         17.84         17.01         3.07 o                         
  -5  -1   1        168.30        184.93         3.05 o                         
  -4  -1   1        481.00        510.50        10.29 o                         
  -3  -1   1         51.31         58.37         2.92 o                         
  -2  -1   1          8.32         15.33         3.13 o                         
  -1  -1   1         29.19         37.75         4.58 o                         
   0  -1   1        767.32        766.86        16.83 o                         
   1  -1   1        108.82         91.80         5.43 o                         
   2  -1   1         81.21         81.10         3.59 o                         
   3  -1   1         38.02         41.57         2.79 o                         
   4  -1   1        113.53        125.57         3.10 o                         
   5  -1   1          3.73          8.32         3.05 o                         
   6  -1   1          3.73          4.22         3.28 o                         
   7  -1   1         10.24         10.65         3.62 o                         
   8  -1   1          0.01         -0.93         3.86 o                         
  -9   0   1          0.00          2.88         4.16 o                         
  -8   0   1          0.02         -1.59         3.14 o                         
  -7   0   1          0.73          4.39         2.92 o                         
  -6   0   1          1.70          3.16         2.71 o                         
  -5   0   1         18.42         19.42         2.45 o                         
  -4   0   1         37.55         34.19         2.57 o                         
  -3   0   1       1066.01       1089.02        31.53 o                         
  -2   0   1        395.70        345.29        12.28 o                         
  -1   0   1       1494.91       1428.00        65.33 o                         
   1   0   1       1116.69       1117.58        13.98 o                         
   2   0   1        802.93        821.77         9.37 o                         
   3   0   1         14.43         17.78         2.61 o                         
   4   0   1        460.88        483.31         5.58 o                         
   5   0   1          0.07         -0.11         3.00 o                         
   6   0   1          7.24         10.45         3.20 o                         
   7   0   1          2.72          5.44         3.29 o                         
   8   0   1          0.63          4.92         3.55 o                         
   9   0   1          0.73          4.37         4.02 o                         
  -8   1   1          1.22          5.25         3.29 o                         
  -7   1   1          5.13          4.13         3.03 o                         
  -6   1   1          0.84          4.61         2.79 o                         
  -5   1   1          0.92          3.35         2.64 o                         
  -4   1   1         21.27         25.42         2.57 o                         
  -3   1   1       1726.34       1994.23        20.70 o                         
  -2   1   1        136.11        128.30         2.90 o                         
  -1   1   1          1.78          1.34         3.12 o                         
   0   1   1        263.04        207.33        29.76 o                         
   1   1   1       1639.88       1665.34        39.57 o                         
   2   1   1        157.05        173.60         4.79 o                         
   3   1   1         45.67         43.38         3.39 o                         
   4   1   1         63.43         57.03         3.41 o                         
   5   1   1         43.25         39.62         3.92 o                         
   6   1   1         37.52         40.38         4.61 o                         
   7   1   1          6.48          7.73         3.31 o                         
   8   1   1          0.67          3.19         3.64 o                         
   9   1   1          0.22          0.94         3.81 o                         
  -8   2   1          0.30          0.89         3.86 o                         
  -7   2   1          0.33          2.18         3.18 o                         
  -6   2   1          1.72          6.60         2.99 o                         
  -5   2   1          6.81          9.57         3.24 o                         
  -4   2   1          3.21          3.27         2.54 o                         
  -3   2   1         62.55         62.37         2.72 o                         
  -2   2   1        595.74        646.99        13.40 o                         
  -1   2   1        166.22        167.08         3.78 o                         
   0   2   1       1902.02       1820.41        12.50 o                         
   1   2   1        299.02        336.54        11.29 o                         
   2   2   1       1677.72       1596.05        11.39 o                         
   3   2   1        204.69        218.49         4.26 o                         
   4   2   1        210.40        173.36         4.28 o                         
   5   2   1         13.66         17.49         3.32 o                         
   6   2   1        147.24        147.04         3.87 o                         
   7   2   1         26.88         30.28         3.46 o                         
   8   2   1          3.19          6.46         3.61 o                         
   9   2   1          0.02          1.69         3.73 o                         
  -7   3   1          0.01          4.52         3.23 o                         
  -6   3   1          3.83          2.63         3.18 o                         
  -5   3   1          4.96          1.13         2.93 o                         
  -4   3   1          8.68          9.14         2.82 o                         
  -3   3   1          7.48          7.60         2.59 o                         
  -2   3   1        145.20        159.04         3.70 o                         
  -1   3   1        134.76        120.25         4.61 o                         
   0   3   1         88.06        100.28         5.36 o                         
   1   3   1        139.69        137.43         5.22 o                         
   2   3   1        484.23        428.14        10.30 o                         
   3   3   1        206.96        230.97         5.43 o                         
   4   3   1        266.71        306.83         5.45 o                         
   5   3   1         29.65         36.03         3.41 o                         
   6   3   1         24.10         23.28         3.23 o                         
   7   3   1        103.91         95.02         5.53 o                         
   8   3   1          0.85          3.40         3.46 o                         
   9   3   1          0.45          5.61         3.61 o                         
  10   3   1          0.01          1.51         4.01 o                         
  -6   4   1          0.00          0.08         3.80 o                         
  -5   4   1          0.21          0.16         3.56 o                         
  -4   4   1         38.95         39.66         3.65 o                         
  -3   4   1         93.06         91.76         4.33 o                         
  -2   4   1          3.03          6.61         3.14 o                         
  -1   4   1        251.64        262.70         7.38 o                         
   0   4   1          1.30          6.29         4.59 o                         
   1   4   1        209.57        223.62         9.69 o                         
   2   4   1         26.40         17.07         4.99 o                         
   3   4   1        319.80        289.47         5.25 o                         
   4   4   1          7.98         13.27         4.38 o                         
   5   4   1         30.76         28.31         4.23 o                         
   6   4   1          0.31          4.01         3.35 o                         
   7   4   1         24.21         26.93         3.52 o                         
   8   4   1          1.94          1.71         3.43 o                         
   9   4   1          3.52          7.16         3.67 o                         
  10   4   1          0.57          4.72         4.11 o                         
  -5   5   1          0.46          1.09         4.49 o                         
  -4   5   1         17.29         15.95         3.85 o                         
  -3   5   1         39.68         41.85         3.73 o                         
  -2   5   1          3.67          4.38         3.49 o                         
  -1   5   1          9.11          8.70         3.54 o                         
   0   5   1         15.19         12.11         5.15 o                         
   1   5   1          4.27          5.88         4.13 o                         
   2   5   1        181.31        195.37         5.63 o                         
   3   5   1          2.29          1.62         4.60 o                         
   4   5   1         39.07         45.90         3.49 o                         
   5   5   1          0.06          3.14         3.76 o                         
   6   5   1          2.78          5.40         4.18 o                         
   7   5   1          6.31          9.47         4.30 o                         
   8   5   1          0.04          6.19         4.28 o                         
   9   5   1          0.05          7.89         3.72 o                         
  10   5   1          1.88          2.46         3.97 o                         
  -4   6   1          0.00          1.82         5.03 o                         
  -3   6   1          2.30          2.44         3.92 o                         
  -2   6   1          2.88          0.80         3.80 o                         
  -1   6   1          1.90          2.94         3.70 o                         
   0   6   1          8.23         12.17         3.88 o                         
   1   6   1         20.30         21.55         4.35 o                         
   2   6   1          4.49         11.39         5.83 o                         
   3   6   1        124.54        115.56         5.92 o                         
   4   6   1         49.91         40.44         4.95 o                         
   5   6   1         11.13          8.90         3.56 o                         
   6   6   1          1.33          3.89         3.86 o                         
   7   6   1         12.10         13.34         4.58 o                         
   8   6   1          0.00          2.53         4.54 o                         
   9   6   1          0.16          3.51         4.79 o                         
  10   6   1          0.26          6.78         5.21 o                         
  -3   7   1          0.00          2.13         5.95 o                         
  -2   7   1          2.69          2.53         5.04 o                         
  -1   7   1          0.96         -2.25         5.01 o                         
   0   7   1         23.73         29.74         3.81 o                         
   1   7   1          5.92          4.63         5.25 o                         
   2   7   1         14.37         12.93         6.17 o                         
   4   7   1        215.49        192.81         6.86 o                         
   5   7   1          8.63          7.92         4.33 o                         
   6   7   1          4.78         10.58         3.61 o                         
   7   7   1          1.38          4.80         4.02 o                         
   8   7   1          0.86          5.30         4.14 o                         
   9   7   1          1.00          2.98         4.27 o                         
  -2   8   1          0.03         -0.09         4.82 o                         
  -1   8   1          0.95          0.01         4.36 o                         
   0   8   1          2.96          2.90         4.13 o                         
   1   8   1         15.24         10.63         5.71 o                         
   2   8   1          0.08          4.44         6.44 o                         
   5   8   1         12.01         14.83         6.52 o                         
   6   8   1          9.78          6.43         4.19 o                         
   7   8   1          0.04          1.86         3.98 o                         
   8   8   1          0.00          5.18         3.94 o                         
   9   8   1          2.19          0.12         4.69 o                         
   0   9   1          0.01         -0.35         4.60 o                         
   1   9   1          0.19          3.46         4.92 o                         
   2   9   1          0.31          0.25         6.88 o                         
   6   9   1          0.74          6.34         6.05 o                         
   7   9   1          0.41          2.20         4.84 o                         
   8   9   1          0.00         -2.82         4.51 o                         
   6  10   1          0.63          6.82         7.01 o                         
  -7  -9   2          2.65          4.49         7.26 o                         
  -6  -9   2          5.99         12.50         5.02 o                         
  -5  -9   2          0.18         10.24         7.16 o                         
  -1  -9   2          0.03         -0.77         8.11 o                         
  -8  -8   2          1.48          1.69         4.16 o                         
  -7  -8   2          1.79          2.60         4.77 o                         
  -6  -8   2          2.79         -3.34         5.63 o                         
  -5  -8   2          0.09          2.72         4.70 o                         
  -1  -8   2          2.80          2.45         7.55 o                         
   0  -8   2          1.85          0.97         4.54 o                         
   1  -8   2          0.28          2.14         4.32 o                         
  -9  -7   2          2.62          5.00         5.50 o                         
  -8  -7   2          5.98          8.08         5.25 o                         
  -7  -7   2          1.46          5.49         5.34 o                         
  -6  -7   2          1.17          0.82         4.35 o                         
  -5  -7   2         56.86         50.36         4.54 o                         
  -4  -7   2          4.37          8.05         4.37 o                         
  -1  -7   2          9.41          9.32         6.40 o                         
   0  -7   2          0.21          3.35         4.88 o                         
   1  -7   2          0.99          0.42         3.60 o                         
   2  -7   2          5.17          8.91         5.61 o                         
   3  -7   2          1.03          0.08         5.49 o                         
  -9  -6   2          0.14          4.01         5.03 o                         
  -8  -6   2          0.06          5.90         6.26 o                         
  -7  -6   2          0.00          0.55         4.71 o                         
  -6  -6   2          3.53         -0.32         4.74 o                         
  -5  -6   2          8.38         12.69         4.28 o                         
  -4  -6   2          8.46         13.64         4.32 o                         
  -3  -6   2         79.06         94.11         6.81 o                         
  -1  -6   2         11.49         12.79         5.64 o                         
   0  -6   2          1.85          5.77         4.25 o                         
   1  -6   2          0.04          1.54         3.93 o                         
   2  -6   2          9.53          9.45         4.71 o                         
   3  -6   2          6.59          7.86         4.98 o                         
   4  -6   2          0.76          2.43         5.13 o                         
  -9  -5   2          0.18          2.99         3.90 o                         
  -8  -5   2         12.38         17.23         3.64 o                         
  -7  -5   2         26.10         27.69         3.47 o                         
  -6  -5   2          1.39          4.20         3.73 o                         
  -5  -5   2          3.22         14.88         3.84 o                         
  -4  -5   2         92.35         93.84         5.33 o                         
  -3  -5   2        181.88        171.46         4.75 o                         
  -1  -5   2         29.77         30.91         4.97 o                         
   0  -5   2          0.00          1.76         3.96 o                         
   1  -5   2          0.13          3.43         4.43 o                         
   2  -5   2          2.48          1.22         4.47 o                         
   3  -5   2         75.60         70.55         4.80 o                         
   4  -5   2          2.52          5.13         4.45 o                         
   5  -5   2          0.32          1.87         5.31 o                         
  -9  -4   2          0.37          2.83         3.35 o                         
  -8  -4   2          0.00          4.42         3.21 o                         
  -7  -4   2         31.13         31.76         2.99 o                         
  -6  -4   2          1.05          2.01         2.80 o                         
  -5  -4   2          5.65         10.31         3.20 o                         
  -4  -4   2         46.98         57.83         3.78 o                         
  -3  -4   2        303.27        311.42         7.31 o                         
  -2  -4   2          8.41         15.66         5.94 o                         
  -1  -4   2        179.39        174.88         7.70 o                         
   0  -4   2          0.16          6.35         3.82 o                         
   1  -4   2         45.31         44.07         4.34 o                         
   2  -4   2         26.45         22.99         4.03 o                         
   3  -4   2         17.58         23.45         4.29 o                         
   4  -4   2         19.09         21.83         4.81 o                         
   5  -4   2          0.48         -1.10         4.71 o                         
   6  -4   2          0.13          2.77         5.07 o                         
  -9  -3   2          2.38          3.21         3.26 o                         
  -8  -3   2          1.32          4.95         2.95 o                         
  -7  -3   2         58.41         66.20         4.64 o                         
  -6  -3   2          0.00          0.74         2.61 o                         
  -5  -3   2         68.79         66.30         3.77 o                         
  -4  -3   2         90.58         88.77         3.78 o                         
  -3  -3   2        640.42        694.64        14.07 o                         
  -2  -3   2        150.28        138.31         4.24 o                         
  -1  -3   2        126.95        107.87        10.91 o                         
   0  -3   2         86.33         93.88         4.37 o                         
   1  -3   2          2.28          8.14         4.05 o                         
   2  -3   2         28.39         22.71         4.21 o                         
   3  -3   2          4.56          7.23         3.95 o                         
   4  -3   2         13.75          7.06         4.16 o                         
   5  -3   2          4.43          1.87         4.12 o                         
   6  -3   2          0.16         -0.51         4.37 o                         
   7  -3   2          0.12          2.14         6.60 o                         
  -9  -2   2          0.20          1.13         3.33 o                         
  -8  -2   2          1.55          2.77         2.93 o                         
  -7  -2   2          0.28          4.63         2.76 o                         
  -6  -2   2         73.66         79.05         4.79 o                         
  -5  -2   2         12.99         14.61         2.69 o                         
  -4  -2   2         22.42         23.32         2.81 o                         
  -3  -2   2        206.05        202.49         4.54 o                         
  -2  -2   2        156.85        138.44         3.83 o                         
  -1  -2   2        328.68        260.80         6.36 o                         
   0  -2   2        334.27        303.64         7.70 o                         
   1  -2   2          0.93          7.93         4.13 o                         
   2  -2   2         12.54         17.84         4.18 o                         
   3  -2   2         42.05         42.10         4.08 o                         
   4  -2   2         17.76         19.75         3.38 o                         
   5  -2   2          1.85          5.12         3.17 o                         
   6  -2   2          0.05         -1.83         3.54 o                         
   7  -2   2          0.17          2.22         3.72 o                         
  -9  -1   2          0.06          3.17         3.39 o                         
  -8  -1   2          3.13          3.96         3.30 o                         
  -7  -1   2          7.40          8.93         2.77 o                         
  -6  -1   2          0.07          3.15         2.74 o                         
  -5  -1   2         62.85         55.53         2.64 o                         
  -4  -1   2         10.18         14.87         2.67 o                         
  -3  -1   2         11.93         17.28         2.81 o                         
  -2  -1   2         55.41         59.58         3.14 o                         
  -1  -1   2        692.13        620.38        23.73 o                         
   0  -1   2       3285.80       3201.25       125.65 o                         
   1  -1   2        300.91        311.82         6.55 o                         
   2  -1   2          2.72          5.82         3.40 o                         
   3  -1   2        350.40        365.80         5.29 o                         
   4  -1   2         31.02         33.17         3.31 o                         
   5  -1   2         12.77         12.59         3.34 o                         
   6  -1   2          8.87          9.33         3.35 o                         
   7  -1   2          0.04          3.98         3.74 o                         
   8  -1   2          0.06         -2.17         4.15 o                         
  -8   0   2          0.35          3.74         3.60 o                         
  -7   0   2          8.25          7.15         2.96 o                         
  -6   0   2          1.23          6.93         2.67 o                         
  -5   0   2          4.18          5.82         2.54 o                         
  -4   0   2        166.27        165.75         4.59 o                         
  -3   0   2         23.33         22.61         2.69 o                         
  -2   0   2        392.15        325.32         7.47 o                         
  -1   0   2        448.59        404.52        14.74 o                         
   0   0   2          5.78          9.84         4.55 o                         
   1   0   2       4260.31       4276.83       156.13 o                         
   2   0   2        611.44        600.96        17.31 o                         
   3   0   2          4.04          7.65         3.40 o                         
   4   0   2        102.06        115.18         3.46 o                         
   5   0   2          1.18          5.29         3.16 o                         
   6   0   2         10.16         11.03         3.36 o                         
   7   0   2          0.09          3.55         3.41 o                         
   8   0   2          2.38          4.94         3.78 o                         
   9   0   2          0.06          1.98         4.03 o                         
  -8   1   2          0.15          3.95         3.19 o                         
  -7   1   2          0.01          4.21         3.04 o                         
  -6   1   2         45.15         40.13         2.87 o                         
  -5   1   2          1.23          6.21         2.52 o                         
  -4   1   2         12.84         13.57         2.42 o                         
  -3   1   2          9.68         16.42         2.58 o                         
  -2   1   2          8.34          9.35         2.62 o                         
  -1   1   2         95.48         94.11         3.59 o                         
   0   1   2         44.63         41.98         4.45 o                         
   1   1   2       1448.88       1282.72        96.05 o                         
   2   1   2          0.15          6.05         4.37 o                         
   3   1   2        354.57        314.70         8.72 o                         
   4   1   2         36.69         39.13         3.32 o                         
   5   1   2          3.45          4.77         3.28 o                         
   6   1   2          3.00          3.70         3.35 o                         
   7   1   2          0.69          2.35         3.38 o                         
   8   1   2          0.12          0.80         3.28 o                         
   9   1   2          0.00          4.53         3.76 o                         
  -7   2   2          1.42          3.24         3.23 o                         
  -6   2   2          3.67          1.97         2.95 o                         
  -5   2   2          8.12          9.66         2.80 o                         
  -4   2   2          6.17         10.03         2.61 o                         
  -3   2   2          7.68          8.38         2.54 o                         
  -2   2   2         52.70         48.80         2.73 o                         
  -1   2   2          3.60          7.66         2.72 o                         
   0   2   2         93.58         91.15         7.47 o                         
   1   2   2         11.68         11.45         3.71 o                         
   2   2   2         58.78         58.94         6.03 o                         
   3   2   2        135.92        115.24         5.15 o                         
   4   2   2          8.14          8.06         3.41 o                         
   5   2   2          4.69          7.02         3.27 o                         
   6   2   2          1.66          5.13         3.36 o                         
   7   2   2         66.07         63.34         4.33 o                         
   8   2   2          2.35          6.97         3.46 o                         
   9   2   2          0.23          0.09         3.72 o                         
  -7   3   2          2.49          3.18         3.41 o                         
  -6   3   2          0.00         -2.40         3.16 o                         
  -5   3   2         11.57          7.96         2.97 o                         
  -4   3   2          9.22          7.29         2.78 o                         
  -3   3   2         18.53         24.13         2.64 o                         
  -2   3   2         15.84         13.98         3.03 o                         
  -1   3   2         29.16         31.45         3.17 o                         
   0   3   2        239.41        227.22         6.74 o                         
   1   3   2        973.86        875.08        36.14 o                         
   2   3   2         11.96         16.22         4.25 o                         
   3   3   2        387.44        388.53        10.23 o                         
   4   3   2        188.08        210.05        11.19 o                         
   5   3   2         84.69         87.00         3.57 o                         
   6   3   2          0.06          4.95         3.35 o                         
   7   3   2          7.68          8.91         4.95 o                         
   8   3   2         17.26         21.88         3.51 o                         
   9   3   2          0.67          1.92         3.78 o                         
  10   3   2          0.03          4.37         4.04 o                         
  -6   4   2          0.00          1.04         3.82 o                         
  -5   4   2          1.68          2.63         3.53 o                         
  -4   4   2          2.15          4.68         3.36 o                         
  -3   4   2          4.94          9.73         3.21 o                         
  -2   4   2         99.97        107.06         3.58 o                         
  -1   4   2         10.79          9.18         3.16 o                         
   0   4   2         50.88         55.08         4.44 o                         
   1   4   2        330.04        363.79        11.48 o                         
   2   4   2        206.54        180.24         4.62 o                         
   3   4   2         47.58         50.37         4.81 o                         
   4   4   2        244.13        268.14         7.51 o                         
   5   4   2         17.33         10.22         4.11 o                         
   6   4   2          3.47          9.35         4.13 o                         
   7   4   2          1.75          5.66         3.32 o                         
   8   4   2          6.55         10.80         3.62 o                         
   9   4   2          4.20          6.84         3.67 o                         
  10   4   2          0.04          3.92         3.93 o                         
  -5   5   2          1.27          0.21         4.13 o                         
  -4   5   2          0.08          1.22         3.66 o                         
  -3   5   2         31.10         26.95         3.75 o                         
  -2   5   2         14.32         13.81         3.13 o                         
  -1   5   2          1.89          6.04         3.40 o                         
   0   5   2          0.15          1.46         3.38 o                         
   1   5   2         36.81         36.23         3.85 o                         
   2   5   2         68.83         52.11         4.23 o                         
   3   5   2         23.49         25.32         4.69 o                         
   4   5   2          8.95          7.50         4.55 o                         
   5   5   2         10.02          5.68         3.62 o                         
   6   5   2         24.70         29.67         3.55 o                         
   7   5   2          1.72          0.25         4.22 o                         
   8   5   2          1.93          8.03         4.45 o                         
   9   5   2          4.06          6.39         5.08 o                         
  10   5   2          1.84          4.11         4.86 o                         
  -4   6   2          0.01          1.17         4.74 o                         
  -3   6   2          0.04         -1.70         3.80 o                         
  -2   6   2          6.29          2.07         3.85 o                         
  -1   6   2         10.43          9.69         3.70 o                         
   0   6   2         24.30         27.74         3.09 o                         
   1   6   2          0.01          1.77         3.89 o                         
   2   6   2          2.93          4.69         3.97 o                         
   3   6   2          2.88          8.40         4.81 o                         
   4   6   2          0.06          1.30         4.40 o                         
   5   6   2          1.50          6.27         3.19 o                         
   6   6   2          0.41          1.46         3.83 o                         
   7   6   2         15.46          7.73         3.75 o                         
   8   6   2          5.70          0.81         3.91 o                         
   9   6   2          0.98          4.14         4.72 o                         
  10   6   2          6.65          5.51         4.95 o                         
  -3   7   2          0.50          3.27         4.30 o                         
  -2   7   2          3.97          3.17         4.01 o                         
  -1   7   2          0.09          1.25         4.05 o                         
   0   7   2          8.00          4.61         3.19 o                         
   1   7   2          5.73          2.40         4.23 o                         
   2   7   2          4.06          7.49         4.32 o                         
   4   7   2         16.94         16.19         5.36 o                         
   5   7   2         11.47         17.94         4.62 o                         
   6   7   2          2.77          7.64         3.49 o                         
   7   7   2          0.06          2.13         4.26 o                         
   8   7   2          2.09          5.14         4.17 o                         
   9   7   2          0.19          3.82         4.24 o                         
  10   7   2          0.87          3.70         4.43 o                         
  -2   8   2          2.60         12.42         5.55 o                         
  -1   8   2          0.02          2.75         3.70 o                         
   0   8   2          2.04          0.54         3.65 o                         
   1   8   2         19.73         17.24         4.68 o                         
   2   8   2          0.02          1.08         5.71 o                         
   5   8   2          0.06          3.01         6.25 o                         
   6   8   2          2.81          6.63         3.95 o                         
   7   8   2          0.95          1.90         3.79 o                         
   8   8   2          4.02          4.12         3.88 o                         
   9   8   2          0.24          1.95         4.52 o                         
   0   9   2          1.98          3.61         4.63 o                         
   1   9   2          1.62          0.68         4.56 o                         
   2   9   2          3.51         16.78         6.79 o                         
   6   9   2          0.04          3.53         4.65 o                         
   7   9   2          0.05          4.22         4.87 o                         
   8   9   2          0.77          6.02         4.26 o                         
   6  10   2          0.02          1.11         6.98 o                         
   7  10   2          2.24         -2.95         5.19 o                         
  -6  -9   3          2.84         10.15         6.02 o                         
  -5  -9   3          3.46          3.62         6.91 o                         
  -4  -9   3          0.02          5.45         7.08 o                         
  -8  -8   3          0.07          0.94         4.95 o                         
  -7  -8   3          0.31         -1.50         5.23 o                         
  -6  -8   3          0.13          4.27         4.83 o                         
  -5  -8   3         15.91         26.64         4.96 o                         
  -4  -8   3          9.44         13.86         6.76 o                         
   0  -8   3          3.90          4.39         4.41 o                         
   1  -8   3          0.16          0.29         4.49 o                         
  -8  -7   3          2.28          3.50         5.58 o                         
  -7  -7   3          4.87         10.46         4.88 o                         
  -6  -7   3          3.69          6.27         3.98 o                         
  -5  -7   3          0.18          3.54         4.70 o                         
  -4  -7   3         76.57         76.81         7.91 o                         
  -1  -7   3          0.95          7.39         6.42 o                         
   0  -7   3          0.30          2.27         5.16 o                         
   1  -7   3          0.93          3.43         4.08 o                         
   2  -7   3          1.65          1.54         4.04 o                         
  -9  -6   3          0.01          4.35         5.06 o                         
  -8  -6   3          3.06          3.42         4.98 o                         
  -7  -6   3          1.10         -0.10         3.96 o                         
  -6  -6   3          3.57          4.79         4.33 o                         
  -5  -6   3         10.04         12.35         4.05 o                         
  -4  -6   3          4.44          2.66         4.47 o                         
  -3  -6   3          4.29          4.42         6.52 o                         
  -1  -6   3         14.47         16.18         5.54 o                         
   0  -6   3          0.28          1.44         4.53 o                         
   1  -6   3         18.09         17.48         3.53 o                         
   2  -6   3          8.57          7.81         4.23 o                         
   3  -6   3          6.00          2.60         4.34 o                         
   4  -6   3          0.02          2.47         5.13 o                         
  -9  -5   3          0.78          0.12         3.36 o                         
  -8  -5   3          0.38          1.69         3.12 o                         
  -7  -5   3          4.19          5.89         3.63 o                         
  -6  -5   3          0.48          0.18         3.79 o                         
  -5  -5   3         10.14          8.39         3.98 o                         
  -4  -5   3         11.13         18.63         4.25 o                         
  -3  -5   3          4.19          8.32         3.92 o                         
  -1  -5   3          0.98          3.86         4.81 o                         
   0  -5   3         14.95         16.31         4.23 o                         
   1  -5   3          3.72          5.15         3.97 o                         
   2  -5   3         10.28         12.08         3.82 o                         
   3  -5   3         78.90         74.27         4.78 o                         
   4  -5   3          0.38          1.71         5.03 o                         
   5  -5   3          0.01          2.20         5.12 o                         
  -9  -4   3          2.06          6.20         3.44 o                         
  -8  -4   3          1.44          2.87         3.07 o                         
  -7  -4   3         25.81         24.11         3.03 o                         
  -6  -4   3          3.60          3.64         3.06 o                         
  -5  -4   3          6.52         13.48         3.53 o                         
  -4  -4   3         21.53         23.60         3.72 o                         
  -3  -4   3         56.88         71.40         4.34 o                         
  -2  -4   3          0.02          3.56         4.58 o                         
  -1  -4   3         34.67         33.81         9.37 o                         
   0  -4   3        274.90        290.50         9.64 o                         
   1  -4   3          0.86          6.05         4.94 o                         
   2  -4   3          3.61          6.70         4.16 o                         
   3  -4   3        109.65        101.80         6.67 o                         
   4  -4   3         50.77         48.05        10.48 o                         
   5  -4   3          0.67         -2.22         4.74 o                         
   6  -4   3          2.33          4.07         5.19 o                         
  -9  -3   3          0.00         -1.21         3.25 o                         
  -8  -3   3          0.32         -1.63         2.98 o                         
  -7  -3   3         94.24         85.00         3.13 o                         
  -6  -3   3         66.70         68.60         3.02 o                         
  -5  -3   3          2.70          5.00         2.77 o                         
  -4  -3   3          2.56          2.82         2.82 o                         
  -3  -3   3        255.53        236.32         9.98 o                         
  -2  -3   3         13.22         13.30         4.01 o                         
  -1  -3   3        202.12        147.56        14.91 o                         
   0  -3   3         16.21         11.17         5.03 o                         
   1  -3   3          7.41         11.09         4.40 o                         
   2  -3   3         11.95         10.56         4.23 o                         
   3  -3   3          2.39          5.61         3.90 o                         
   4  -3   3         30.55         31.46         4.57 o                         
   5  -3   3          3.84          7.51         4.92 o                         
   6  -3   3          0.33          3.62         5.13 o                         
   7  -3   3          0.08         -0.92         5.44 o                         
  -9  -2   3          0.03          1.51         3.33 o                         
  -8  -2   3          0.11          2.77         3.19 o                         
  -7  -2   3         12.58         11.48         2.93 o                         
  -6  -2   3        136.60        136.65         8.80 o                         
  -5  -2   3          0.79          2.17         2.66 o                         
  -4  -2   3          1.96          5.39         2.77 o                         
  -3  -2   3         22.43         21.14         3.08 o                         
  -2  -2   3        131.28        139.10         4.45 o                         
  -1  -2   3        287.99        242.70         6.65 o                         
   0  -2   3          0.22          1.94         4.23 o                         
   1  -2   3         22.52         17.88         6.79 o                         
   2  -2   3        255.96        237.78         4.73 o                         
   3  -2   3          1.98          6.39         4.17 o                         
   4  -2   3         36.88         44.14         4.12 o                         
   5  -2   3          0.61          1.62         3.62 o                         
   6  -2   3          4.29          4.19         3.76 o                         
   7  -2   3          0.30          1.84         3.82 o                         
  -9  -1   3          0.07          2.16         3.48 o                         
  -8  -1   3          0.02          4.06         3.09 o                         
  -7  -1   3          0.02          1.35         2.90 o                         
  -6  -1   3         21.65         23.60         2.79 o                         
  -5  -1   3          5.83          6.02         2.59 o                         
  -4  -1   3         10.06         10.06         2.65 o                         
  -3  -1   3         77.18         65.22         3.02 o                         
  -2  -1   3        165.72        168.55         6.00 o                         
  -1  -1   3         12.39         17.02         3.74 o                         
   0  -1   3       4365.66       4023.31       222.99 o                         
   1  -1   3        251.10        230.57         8.94 o                         
   2  -1   3         19.65         21.70         4.53 o                         
   3  -1   3        164.37        168.24         3.80 o                         
   4  -1   3         19.03         21.84         3.38 o                         
   5  -1   3          0.13          3.33         3.23 o                         
   6  -1   3          3.94          7.27         3.56 o                         
   7  -1   3          7.01          5.15         3.83 o                         
   8  -1   3          0.20          4.21         4.21 o                         
  -8   0   3          1.28          0.26         3.23 o                         
  -7   0   3          1.13          1.79         2.94 o                         
  -6   0   3          0.19          0.24         2.69 o                         
  -5   0   3         24.05         20.47         2.67 o                         
  -4   0   3         42.26         42.90         2.47 o                         
  -3   0   3        155.92        177.67         6.01 o                         
  -2   0   3         53.49         53.75         2.75 o                         
  -1   0   3        420.35        370.88        11.51 o                         
   0   0   3       6473.87       6374.95       308.23 o                         
   1   0   3       2209.70       2192.36        19.02 o                         
   2   0   3          2.64          4.45         4.15 o                         
   3   0   3         28.76         33.93         5.77 o                         
   4   0   3        187.69        197.27         3.81 o                         
   5   0   3         24.27         25.08         3.29 o                         
   6   0   3         36.01         41.30         4.38 o                         
   7   0   3          0.66         -1.72         3.53 o                         
   8   0   3          0.56         -1.09         3.79 o                         
   9   0   3          2.96          5.99         4.05 o                         
  -8   1   3          0.49          2.90         3.33 o                         
  -7   1   3          6.14          6.91         2.91 o                         
  -6   1   3          8.23         13.89         2.85 o                         
  -5   1   3          0.29          0.52         2.61 o                         
  -4   1   3         19.01         17.31         2.54 o                         
  -3   1   3         62.26         66.80         2.71 o                         
  -2   1   3         56.67         50.62         2.66 o                         
  -1   1   3         85.89         79.76         3.12 o                         
   0   1   3        447.83        374.92        24.84 o                         
   1   1   3       2945.46       2844.14        34.86 o                         
   2   1   3        594.37        644.15         5.85 o                         
   3   1   3         13.60         14.14         3.75 o                         
   4   1   3         11.54          9.08         3.30 o                         
   5   1   3         16.94         12.83         3.31 o                         
   6   1   3          7.69          9.02         3.37 o                         
   7   1   3          3.83          8.76         3.55 o                         
   8   1   3          0.39          2.60         3.66 o                         
   9   1   3          0.29         -1.81         3.84 o                         
  -7   2   3          0.05         -0.53         3.24 o                         
  -6   2   3          7.04          5.06         2.99 o                         
  -5   2   3          0.31          5.63         2.63 o                         
  -4   2   3          7.63          5.71         2.53 o                         
  -3   2   3         63.41         63.71         2.69 o                         
  -2   2   3          0.22          2.83         2.63 o                         
  -1   2   3         52.29         47.28         2.81 o                         
   0   2   3        168.80        145.28         6.21 o                         
   1   2   3         21.72         27.18         6.24 o                         
   2   2   3          2.00          4.10         4.41 o                         
   3   2   3         68.57         70.74         4.78 o                         
   4   2   3          0.00          3.18         4.24 o                         
   5   2   3         59.23         52.69         3.71 o                         
   6   2   3         46.36         51.11         3.87 o                         
   7   2   3          3.25          5.86         3.32 o                         
   8   2   3         41.48         36.99         4.44 o                         
   9   2   3          0.15          1.24         3.69 o                         
  -7   3   3          0.23          3.83         3.49 o                         
  -6   3   3          0.01          2.31         2.90 o                         
  -5   3   3          2.39          5.64         2.95 o                         
  -4   3   3          1.04          3.55         2.78 o                         
  -3   3   3         54.75         47.94         2.76 o                         
  -2   3   3         33.56         31.27         2.60 o                         
  -1   3   3         37.03         30.59         3.13 o                         
   0   3   3         92.77        113.94         4.20 o                         
   1   3   3         30.82         30.83         3.90 o                         
   2   3   3        590.13        576.46        19.50 o                         
   3   3   3         20.46         22.62         6.66 o                         
   4   3   3        221.87        206.68         9.45 o                         
   5   3   3          2.90          2.48         2.96 o                         
   6   3   3          5.94          6.02         3.46 o                         
   7   3   3         68.80         71.92         5.86 o                         
   8   3   3         28.10         25.51         3.71 o                         
   9   3   3          0.00          2.74         3.85 o                         
  10   3   3          0.01          2.42         4.10 o                         
  -6   4   3          0.09          2.66         3.91 o                         
  -5   4   3          0.15          0.35         3.54 o                         
  -4   4   3          0.44          1.16         3.26 o                         
  -3   4   3         98.70         88.37         3.62 o                         
  -2   4   3        107.96        105.43         3.39 o                         
  -1   4   3         28.99         34.54         3.34 o                         
   0   4   3        124.89        143.05         8.27 o                         
   1   4   3         70.96         76.63         3.79 o                         
   2   4   3         64.69         65.94         3.40 o                         
   3   4   3          2.19          4.61         3.60 o                         
   4   4   3        151.26        163.43         5.09 o                         
   5   4   3          8.85          8.54         3.42 o                         
   6   4   3          0.02          1.18         3.34 o                         
   7   4   3          0.00          3.37         3.55 o                         
   8   4   3          4.73          5.44         3.54 o                         
   9   4   3         19.72         13.66         3.82 o                         
  10   4   3          2.74          7.25         4.28 o                         
  -5   5   3          0.10          3.39         3.64 o                         
  -4   5   3          1.45          2.56         3.49 o                         
  -3   5   3          7.71          9.80         4.11 o                         
  -2   5   3        172.28        167.05         6.69 o                         
  -1   5   3          3.77          4.88         3.29 o                         
   0   5   3         50.69         53.47         3.56 o                         
   1   5   3          2.83          3.52         3.56 o                         
   2   5   3          0.93          8.17         3.70 o                         
   3   5   3          2.02          6.57         3.72 o                         
   4   5   3         29.09         33.37         4.54 o                         
   5   5   3         19.40         24.53         4.62 o                         
   6   5   3         12.21         13.13         3.41 o                         
   7   5   3          7.10         11.97         3.48 o                         
   8   5   3          2.41          4.22         3.50 o                         
   9   5   3          0.23          8.63         5.22 o                         
  10   5   3          0.17          4.30         4.89 o                         
  -4   6   3          0.10          1.02         3.91 o                         
  -3   6   3          0.08          1.48         3.68 o                         
  -2   6   3          0.00         -0.09         3.64 o                         
  -1   6   3          6.42          3.40         3.56 o                         
   0   6   3         11.95         14.97         3.10 o                         
   1   6   3          2.10          5.29         3.81 o                         
   2   6   3         21.01         19.66         3.77 o                         
   3   6   3         63.98         66.20         6.57 o                         
   4   6   3        104.61         84.05         5.06 o                         
   5   6   3          0.62          5.03         3.61 o                         
   6   6   3         26.81         28.65         3.92 o                         
   7   6   3          6.24          9.85         3.79 o                         
   8   6   3         10.66         11.52         3.85 o                         
   9   6   3          2.12          8.18         3.99 o                         
  10   6   3          6.47          9.20         4.06 o                         
  -3   7   3          0.87          5.12         4.35 o                         
  -2   7   3          0.48          2.38         3.83 o                         
  -1   7   3          2.12          3.81         3.97 o                         
   0   7   3         11.91         12.94         3.29 o                         
   1   7   3          0.22          3.24         4.00 o                         
   2   7   3          9.88         14.38         3.87 o                         
   3   7   3         10.26         18.08         6.26 o                         
   4   7   3         63.44         57.72         4.63 o                         
   5   7   3         80.48         46.32        13.38 o                         
   6   7   3          0.46          3.41         3.38 o                         
   7   7   3          1.14          7.60         4.08 o                         
   8   7   3         13.17          9.81         4.12 o                         
   9   7   3          0.20          9.42         4.24 o                         
  10   7   3          1.31          3.41         4.41 o                         
  -2   8   3          3.06          7.72         4.32 o                         
  -1   8   3          1.13          2.36         3.70 o                         
   0   8   3          1.21          1.37         3.46 o                         
   1   8   3          4.44          5.46         3.58 o                         
   2   8   3          1.21          3.98         4.59 o                         
   3   8   3          5.26          5.08        11.58 o                         
   4   8   3          6.58         11.26        13.30 o                         
   5   8   3          8.31          6.29         4.82 o                         
   6   8   3          0.23          2.72         3.68 o                         
   7   8   3          0.06          0.64         3.74 o                         
   8   8   3          1.14          5.15         3.78 o                         
   9   8   3          0.67          1.72         4.54 o                         
   0   9   3          0.20          2.78         3.93 o                         
   1   9   3          8.75          9.44         4.06 o                         
   2   9   3          0.05          5.18         5.24 o                         
   6   9   3          0.62          0.89         4.61 o                         
   7   9   3          1.44         -1.54         4.13 o                         
   8   9   3          0.50          4.51         4.11 o                         
   7  10   3          0.22          4.65         5.15 o                         
  -5  -9   4          1.23          2.85         7.06 o                         
  -4  -9   4          0.99          8.18         7.31 o                         
  -7  -8   4          0.83          0.71         5.28 o                         
  -6  -8   4          1.41          4.46         4.85 o                         
  -5  -8   4          0.60          3.48         4.98 o                         
  -4  -8   4          0.90          9.51         6.75 o                         
   0  -8   4          0.98          6.64         4.54 o                         
  -8  -7   4          0.60          6.20         5.51 o                         
  -7  -7   4          5.65          5.00         5.59 o                         
  -6  -7   4          0.87          1.64         4.36 o                         
  -5  -7   4          1.10          6.27         4.79 o                         
  -4  -7   4         21.18         23.57         4.55 o                         
  -3  -7   4         10.78         17.26         6.23 o                         
   0  -7   4          1.53          3.49         5.23 o                         
   1  -7   4         10.43          9.08         4.21 o                         
   2  -7   4          0.42          2.43         4.12 o                         
  -9  -6   4          1.21          5.97         4.54 o                         
  -8  -6   4          1.03          4.21         4.34 o                         
  -7  -6   4          7.53          7.05         4.20 o                         
  -6  -6   4          2.06          2.72         4.30 o                         
  -5  -6   4          5.23          6.55         3.60 o                         
  -4  -6   4          8.27         15.91         4.01 o                         
  -3  -6   4          7.86         14.22         6.91 o                         
  -1  -6   4          0.01          3.12         7.64 o                         
   0  -6   4          0.19          1.60         4.57 o                         
   1  -6   4          4.85          4.06         3.78 o                         
   2  -6   4          1.37          0.14         4.34 o                         
   3  -6   4          0.84          2.56         4.31 o                         
  -9  -5   4          2.36          7.09         3.65 o                         
  -8  -5   4          0.96          4.05         3.14 o                         
  -7  -5   4          0.16          3.47         3.52 o                         
  -6  -5   4          4.19          3.97         3.91 o                         
  -5  -5   4          0.91          4.25         4.01 o                         
  -4  -5   4          6.93          7.44         3.58 o                         
  -3  -5   4          0.25          4.26         3.75 o                         
  -2  -5   4         29.71         28.83         9.97 o                         
  -1  -5   4         21.45         22.50         9.24 o                         
   0  -5   4         31.31         28.44         4.49 o                         
   1  -5   4         12.10         11.99         3.33 o                         
   2  -5   4         17.99         19.81         4.11 o                         
   3  -5   4          6.51          8.87         4.05 o                         
   4  -5   4          1.23          5.72         4.08 o                         
   5  -5   4          0.06          0.95         4.23 o                         
  -9  -4   4          0.12          5.66         3.49 o                         
  -8  -4   4          0.42          2.62         3.42 o                         
  -7  -4   4          5.46          4.84         3.10 o                         
  -6  -4   4          7.14         15.85         3.04 o                         
  -5  -4   4          0.49          3.30         4.43 o                         
  -4  -4   4         18.10         14.87         3.84 o                         
  -3  -4   4         10.96         11.89         4.18 o                         
  -2  -4   4         16.88         17.42         3.60 o                         
  -1  -4   4          0.34          3.42         7.98 o                         
   0  -4   4        103.09         95.66         5.34 o                         
   1  -4   4         15.10         12.70         4.74 o                         
   2  -4   4         11.12         18.90         3.80 o                         
   3  -4   4         17.40         18.36         4.54 o                         
   4  -4   4          3.86          3.75         3.84 o                         
   5  -4   4          0.02         -1.18         4.71 o                         
   6  -4   4          1.39          5.24         4.97 o                         
  -9  -3   4          0.32          6.07         3.46 o                         
  -8  -3   4          0.10         -1.21         3.15 o                         
  -7  -3   4         22.27         20.52         3.11 o                         
  -6  -3   4          0.00          4.05         3.03 o                         
  -5  -3   4          6.52          5.97         2.88 o                         
  -4  -3   4          0.63          2.39         3.04 o                         
  -3  -3   4         11.78         15.74         3.72 o                         
  -2  -3   4         51.52         46.06         3.35 o                         
  -1  -3   4         77.52         73.72         5.46 o                         
   0  -3   4        204.92        192.48         8.34 o                         
   1  -3   4        149.81        141.51         7.14 o                         
   2  -3   4          1.39          8.13         3.53 o                         
   3  -3   4        147.89        139.83         3.89 o                         
   4  -3   4         51.35         48.70         4.51 o                         
   5  -3   4          0.47          3.21         4.44 o                         
   6  -3   4          2.81          0.78         6.76 o                         
  -9  -2   4          0.28         -0.59         3.42 o                         
  -8  -2   4          0.51         -0.53         3.00 o                         
  -7  -2   4          4.95          6.74         2.95 o                         
  -6  -2   4         32.99         31.76         3.04 o                         
  -5  -2   4         23.84         25.53         2.77 o                         
  -4  -2   4         36.46         32.63         2.94 o                         
  -3  -2   4         18.72         18.95         3.06 o                         
  -2  -2   4         26.47         21.01         3.19 o                         
  -1  -2   4         18.15         10.66         3.46 o                         
   0  -2   4         46.97         50.08         4.87 o                         
   1  -2   4        108.25        101.18         6.82 o                         
   2  -2   4          9.24          4.67         4.31 o                         
   3  -2   4          9.78         10.09         3.31 o                         
   4  -2   4        245.83        239.00         5.17 o                         
   5  -2   4         74.66         76.04         4.52 o                         
   6  -2   4          4.90         11.43         4.48 o                         
   7  -2   4          2.48          5.44         4.89 o                         
  -8  -1   4          0.66          3.56         3.21 o                         
  -7  -1   4         11.54          7.90         2.87 o                         
  -6  -1   4         11.13         10.36         2.87 o                         
  -5  -1   4          5.11          5.53         2.72 o                         
  -4  -1   4         23.02         19.30         2.82 o                         
  -3  -1   4         82.97         85.82         3.44 o                         
  -2  -1   4         12.96         23.29         2.84 o                         
  -1  -1   4         26.71         34.14         3.39 o                         
   0  -1   4        203.68        213.15         8.95 o                         
   1  -1   4         87.17         90.65         4.48 o                         
   2  -1   4          2.00          2.56         4.49 o                         
   3  -1   4         42.43         50.69         5.50 o                         
   4  -1   4        229.79        230.39         4.06 o                         
   5  -1   4         77.40         72.18         3.94 o                         
   6  -1   4          2.54          5.42         4.18 o                         
   7  -1   4          7.88          7.01         3.91 o                         
   8  -1   4          1.59          2.87         4.24 o                         
  -8   0   4          0.13          1.33         3.27 o                         
  -7   0   4          0.01          2.17         3.02 o                         
  -6   0   4         11.29         11.17         2.71 o                         
  -5   0   4         13.60         14.62         5.32 o                         
  -4   0   4          0.30          4.70         2.55 o                         
  -3   0   4        570.89        574.14        18.60 o                         
  -2   0   4         36.94         37.46         2.81 o                         
  -1   0   4        193.08        188.75         7.48 o                         
   0   0   4       1879.69       1727.20        69.17 o                         
   1   0   4         34.59         48.74         5.72 o                         
   2   0   4        105.50        118.18        10.59 o                         
   3   0   4          3.67          5.83         3.72 o                         
   4   0   4          4.00          7.44         2.66 o                         
   5   0   4        234.81        226.88         6.40 o                         
   6   0   4        175.14        158.34         8.96 o                         
   7   0   4          8.63         11.57         4.00 o                         
   8   0   4          0.06          2.86         3.97 o                         
  -8   1   4          1.24         -1.42         3.43 o                         
  -7   1   4          1.63          2.94         2.96 o                         
  -6   1   4          6.11          3.92         2.86 o                         
  -5   1   4         18.84         23.56         2.72 o                         
  -4   1   4          1.12          7.51         2.59 o                         
  -3   1   4         40.97         47.61         2.66 o                         
  -2   1   4          0.03          0.01         2.72 o                         
  -1   1   4        501.03        467.67        28.25 o                         
   0   1   4         39.72         44.60         3.44 o                         
   1   1   4        668.41        721.01        36.85 o                         
   2   1   4          1.03          1.62         3.55 o                         
   3   1   4         50.55         49.31         4.09 o                         
   4   1   4         17.12         21.37         3.43 o                         
   5   1   4         25.31         24.62         3.50 o                         
   6   1   4         89.35         87.49         4.93 o                         
   7   1   4         29.90         26.66         3.49 o                         
   8   1   4          1.95          1.60         3.67 o                         
   9   1   4          1.65          3.59         4.05 o                         
  -7   2   4          0.52          3.77         3.25 o                         
  -6   2   4          0.23          1.84         3.05 o                         
  -5   2   4         15.66         15.54         2.71 o                         
  -4   2   4         12.72         15.84         2.76 o                         
  -3   2   4         39.05         36.05         2.53 o                         
  -2   2   4        135.15        135.96         3.96 o                         
  -1   2   4        185.21        198.72         6.89 o                         
   0   2   4          1.08          2.10         3.33 o                         
   1   2   4         97.23         87.26         3.93 o                         
   2   2   4         32.62         31.57         3.64 o                         
   3   2   4        543.76        530.46        24.97 o                         
   4   2   4         13.36         18.44         3.62 o                         
   5   2   4          0.11          3.01         3.42 o                         
   6   2   4         11.56         15.57         3.44 o                         
   7   2   4        284.43        276.40        19.90 o                         
   8   2   4         36.65         40.23         4.01 o                         
   9   2   4          0.12          0.85         3.58 o                         
  -6   3   4          1.36          4.31         3.06 o                         
  -5   3   4          0.36          2.93         2.83 o                         
  -4   3   4         51.65         48.16         3.81 o                         
  -3   3   4         10.97         10.85         2.74 o                         
  -2   3   4          3.02          6.83         2.57 o                         
  -1   3   4         37.90         29.58         3.16 o                         
   0   3   4        565.48        583.75        28.80 o                         
   1   3   4       1040.06       1007.48        35.27 o                         
   2   3   4         71.35         70.05         3.88 o                         
   3   3   4         91.17         96.27         4.68 o                         
   4   3   4        184.11        197.59         5.09 o                         
   5   3   4         47.13         52.84         4.62 o                         
   6   3   4          0.07          4.38         2.98 o                         
   7   3   4         90.25         82.91         4.01 o                         
   8   3   4          1.12          0.93         3.83 o                         
   9   3   4          5.18          8.31         3.89 o                         
  10   3   4          0.93          0.33         4.14 o                         
  -6   4   4          1.67          1.59         5.01 o                         
  -5   4   4          0.80          0.94         3.53 o                         
  -4   4   4          0.32          0.15         3.28 o                         
  -3   4   4        157.93        148.05         3.81 o                         
  -2   4   4          1.91          6.14         3.12 o                         
  -1   4   4         69.66         67.74         3.38 o                         
   0   4   4          3.32          4.18         3.34 o                         
   1   4   4         46.04         40.50         3.65 o                         
   2   4   4        241.93        242.13         5.75 o                         
   3   4   4          2.50          5.59         3.53 o                         
   4   4   4        192.41        230.68         5.38 o                         
   5   4   4         25.50         25.29         4.41 o                         
   6   4   4          0.19          2.31         3.18 o                         
   7   4   4          5.22          6.06         3.40 o                         
   8   4   4         73.40         77.59         5.72 o                         
   9   4   4         28.77         27.56         3.41 o                         
  10   4   4          2.79          2.51         3.52 o                         
  -5   5   4          1.44          2.02         3.94 o                         
  -4   5   4          2.52          2.56         3.70 o                         
  -3   5   4         34.82         33.03         4.03 o                         
  -2   5   4          0.05          1.07         3.24 o                         
  -1   5   4         21.60         22.91         4.28 o                         
   0   5   4          3.72          6.06         3.44 o                         
   1   5   4          4.64          8.18         3.51 o                         
   2   5   4        543.71        562.69         5.77 o                         
   3   5   4         49.72         50.73         3.67 o                         
   4   5   4          2.65         -0.96         4.75 o                         
   5   5   4          3.46          4.78         4.39 o                         
   6   5   4          0.00          3.04         3.45 o                         
   7   5   4         15.11         20.83         3.75 o                         
   8   5   4          1.87          4.73         3.47 o                         
   9   5   4          1.23          4.26         3.67 o                         
  10   5   4          5.15          6.57         4.02 o                         
  -4   6   4          0.20          0.36         4.72 o                         
  -3   6   4          3.34         14.40         3.88 o                         
  -2   6   4         24.12         26.50         3.72 o                         
  -1   6   4          3.12         -0.94         3.59 o                         
   0   6   4          1.59          2.27         3.12 o                         
   1   6   4          5.03          9.32         3.75 o                         
   2   6   4          4.16          8.83         3.91 o                         
   3   6   4          0.56          3.33         5.12 o                         
   4   6   4        155.12        158.71         5.18 o                         
   5   6   4         26.12         31.42         3.94 o                         
   6   6   4         15.46         21.14         4.01 o                         
   7   6   4         14.13         10.72         3.77 o                         
   8   6   4          0.02          4.83         3.84 o                         
   9   6   4          4.51          3.48         3.81 o                         
  10   6   4          5.71          8.22         4.11 o                         
  -3   7   4          0.00         -2.21         4.28 o                         
  -2   7   4          0.26          2.34         4.01 o                         
  -1   7   4          4.23          6.17         3.86 o                         
   0   7   4         53.60         56.69         3.45 o                         
   1   7   4          7.14          4.93         3.24 o                         
   2   7   4          6.01          3.51         3.96 o                         
   3   7   4          0.16          3.42         5.54 o                         
   4   7   4        316.14        309.62         5.99 o                         
   5   7   4         43.98         43.23         4.93 o                         
   6   7   4          0.08          3.78         3.36 o                         
   7   7   4          2.28          0.50         3.23 o                         
   8   7   4          1.13          3.84         4.10 o                         
   9   7   4          0.09          5.23         4.10 o                         
  10   7   4          0.68         -0.37         4.52 o                         
  -1   8   4          1.01          5.50         3.44 o                         
   0   8   4          3.69          5.94         3.57 o                         
   1   8   4         10.37         10.17         3.62 o                         
   2   8   4          3.05         -0.44         4.37 o                         
   3   8   4          0.08          1.11         6.21 o                         
   4   8   4          0.03          3.36         9.27 o                         
   5   8   4         52.64         50.24         4.82 o                         
   6   8   4          0.40          5.73         3.43 o                         
   7   8   4         11.39         10.03         3.66 o                         
   8   8   4          1.28          4.89         3.66 o                         
   9   8   4          1.22          3.30         4.68 o                         
   0   9   4          2.76          4.45         4.07 o                         
   1   9   4          2.38          2.52         3.91 o                         
   2   9   4          4.67          9.50         4.98 o                         
   3   9   4          0.18          1.80         7.95 o                         
   4   9   4          5.59          4.97        13.02 o                         
   5   9   4          7.81          5.43        11.81 o                         
   6   9   4          0.17          2.44         4.94 o                         
   7   9   4          0.20         -1.49         3.99 o                         
   8   9   4          1.28          0.87         4.00 o                         
   7  10   4          0.12          4.71         4.71 o                         
  -6  -8   5          0.12          3.45         5.29 o                         
  -5  -8   5          0.71          2.48         6.90 o                         
  -4  -8   5         10.53         17.79         6.84 o                         
  -3  -8   5         10.96         10.75         6.94 o                         
  -7  -7   5          0.21          5.31         4.94 o                         
  -6  -7   5          0.30          0.08         2.56 o                         
  -5  -7   5          2.70          4.66         4.86 o                         
  -4  -7   5         19.29         30.56         6.53 o                         
  -3  -7   5         12.06         14.38         6.44 o                         
  -1  -7   5          0.01          2.91         9.34 o                         
   0  -7   5         25.25         27.76         5.49 o                         
   1  -7   5          7.98          8.12         4.26 o                         
   2  -7   5          5.61          6.70         4.23 o                         
  -8  -6   5          0.76          0.87         4.52 o                         
  -7  -6   5          0.37          8.99         4.63 o                         
  -6  -6   5          1.93          6.13         4.28 o                         
  -5  -6   5          0.77          5.97         3.77 o                         
  -4  -6   5          6.53         13.12         3.93 o                         
  -3  -6   5          1.06          5.86         5.45 o                         
  -2  -6   5          1.67          7.77         5.46 o                         
  -1  -6   5          0.85          2.83         7.02 o                         
   0  -6   5          0.05          4.54         4.87 o                         
   1  -6   5          2.04          3.22         3.91 o                         
   2  -6   5          0.13          0.34         3.94 o                         
   3  -6   5          8.52          4.45         4.78 o                         
  -8  -5   5          1.26          5.24         3.38 o                         
  -7  -5   5          0.24          5.01         3.98 o                         
  -6  -5   5          0.08          1.53         3.77 o                         
  -5  -5   5         10.29         11.44         3.93 o                         
  -4  -5   5         30.45         35.32         3.76 o                         
  -3  -5   5          1.54          1.86         3.61 o                         
  -2  -5   5         46.52         50.75         5.37 o                         
  -1  -5   5          0.71          3.56         8.43 o                         
   0  -5   5          3.62          5.24         4.44 o                         
   1  -5   5         29.11         36.07         3.71 o                         
   2  -5   5         66.08         62.06         4.21 o                         
   3  -5   5         57.44         56.48         4.40 o                         
   4  -5   5          8.49          8.52         4.37 o                         
  -9  -4   5          0.89         -0.17         3.43 o                         
  -8  -4   5          0.61          2.08         3.27 o                         
  -7  -4   5         11.83          6.37         3.36 o                         
  -6  -4   5          0.58          1.40         3.05 o                         
  -5  -4   5          3.37          0.75         3.78 o                         
  -4  -4   5         53.93         53.58         5.16 o                         
  -3  -4   5         67.96         70.23         3.66 o                         
  -2  -4   5          3.75          5.26         3.63 o                         
  -1  -4   5          7.71         11.06         5.40 o                         
   0  -4   5          0.07          1.15         5.11 o                         
   1  -4   5          7.83          5.05         4.89 o                         
   2  -4   5          8.30         13.13         3.99 o                         
   3  -4   5          8.78          5.74         4.03 o                         
   4  -4   5         31.89         26.92         4.18 o                         
   5  -4   5          3.88          7.85         4.15 o                         
  -9  -3   5          0.93          2.34         3.42 o                         
  -8  -3   5          8.95         11.65         3.29 o                         
  -7  -3   5         10.05         10.48         3.17 o                         
  -6  -3   5         31.01         32.40         3.10 o                         
  -5  -3   5         28.87         24.72         2.95 o                         
  -4  -3   5         23.57         22.70         3.08 o                         
  -3  -3   5        249.51        257.68        12.25 o                         
  -2  -3   5          1.47          5.52         3.21 o                         
  -1  -3   5         61.76         64.12         3.94 o                         
   0  -3   5         65.40         58.05         4.73 o                         
   1  -3   5          1.44          6.16         6.36 o                         
   2  -3   5          0.22         -0.22         4.69 o                         
   3  -3   5        113.86        116.28         4.02 o                         
   4  -3   5        120.74        113.58         5.03 o                         
   5  -3   5          1.43          7.00         3.66 o                         
   6  -3   5          0.00          2.00         3.91 o                         
  -8  -2   5          1.65         -1.53         3.24 o                         
  -7  -2   5          5.70          8.64         3.08 o                         
  -6  -2   5          5.45          9.50         2.96 o                         
  -5  -2   5          0.67          0.23         2.86 o                         
  -4  -2   5          3.25          5.01         2.94 o                         
  -3  -2   5         46.12         48.40         3.22 o                         
  -2  -2   5          0.45          1.48         3.10 o                         
  -1  -2   5          4.81          4.53         3.45 o                         
   0  -2   5         40.22         37.83         3.98 o                         
   1  -2   5          9.90          9.76         5.82 o                         
   2  -2   5         22.26         18.68         4.83 o                         
   3  -2   5         12.34          7.02         4.84 o                         
   4  -2   5          4.19          2.45         3.74 o                         
   5  -2   5         26.38         22.94         3.70 o                         
   6  -2   5          1.28          0.64         3.73 o                         
   7  -2   5          2.70          8.49         4.11 o                         
  -8  -1   5          0.00          4.18         3.32 o                         
  -7  -1   5         12.45         13.62         2.98 o                         
  -6  -1   5         35.95         34.58         3.00 o                         
  -5  -1   5          0.28          0.55         2.80 o                         
  -4  -1   5          9.99         14.07         2.78 o                         
  -3  -1   5        164.23        173.19         7.40 o                         
  -2  -1   5        315.96        321.63        14.10 o                         
  -1  -1   5        201.15        190.33         7.44 o                         
   0  -1   5        116.85        122.20         5.46 o                         
   1  -1   5       1519.98       1569.18        58.55 o                         
   2  -1   5         99.57        127.60         5.78 o                         
   3  -1   5          5.35          8.51         4.41 o                         
   4  -1   5          7.27          7.01         3.51 o                         
   5  -1   5        260.94        252.88         4.84 o                         
   6  -1   5         47.09         40.57         3.32 o                         
   7  -1   5          1.37          3.16         3.37 o                         
   8  -1   5          2.04          5.42         3.67 o                         
  -8   0   5          0.70          5.57         3.36 o                         
  -7   0   5          0.35          4.34         3.06 o                         
  -6   0   5         38.81         36.48         3.61 o                         
  -5   0   5         12.97         14.70         2.88 o                         
  -4   0   5         17.70         25.31         2.70 o                         
  -3   0   5         43.36         48.65         3.85 o                         
  -2   0   5         70.34         80.45         2.94 o                         
  -1   0   5         86.40         72.42         3.19 o                         
   0   0   5          1.05          0.75         3.40 o                         
   1   0   5        521.77        475.26        45.27 o                         
   2   0   5        277.81        264.29        16.81 o                         
   3   0   5         30.40         35.15         4.16 o                         
   4   0   5         26.72         23.71         3.71 o                         
   5   0   5          5.21          8.46         3.10 o                         
   6   0   5         31.26         31.88         3.90 o                         
   7   0   5          5.70          3.04         3.16 o                         
   8   0   5          5.58          9.35         4.23 o                         
  -7   1   5          0.00         -1.70         3.16 o                         
  -6   1   5          0.23          1.28         2.79 o                         
  -5   1   5        166.89        159.96         4.97 o                         
  -4   1   5         78.56         75.69         5.26 o                         
  -3   1   5         84.84         96.43         5.04 o                         
  -2   1   5         94.36        110.83         3.57 o                         
  -1   1   5        788.66        820.71        21.33 o                         
   0   1   5        430.80        395.31        26.95 o                         
   1   1   5          0.01          1.21         3.44 o                         
   2   1   5        374.85        398.26         6.71 o                         
   3   1   5        554.11        608.75        26.14 o                         
   4   1   5         24.25         26.83         3.71 o                         
   5   1   5          0.25          0.68         3.70 o                         
   6   1   5         77.63         68.58         4.41 o                         
   7   1   5         37.22         35.31         3.11 o                         
   8   1   5          6.09          2.86         3.32 o                         
   9   1   5          0.10         -0.59         3.60 o                         
  -7   2   5          0.17          5.29         3.17 o                         
  -6   2   5          4.56          7.06         2.93 o                         
  -5   2   5         26.58         25.01         3.00 o                         
  -4   2   5         38.07         33.77         2.96 o                         
  -3   2   5          6.14          7.81         2.52 o                         
  -2   2   5         57.15         57.94         2.75 o                         
  -1   2   5         26.89         29.48         2.77 o                         
   0   2   5          0.00          4.51         3.40 o                         
   1   2   5         11.78         14.68         3.10 o                         
   2   2   5         35.12         30.88         3.65 o                         
   3   2   5          1.37          0.75         3.53 o                         
   4   2   5         34.16         40.49         4.44 o                         
   5   2   5          1.34          1.40         3.53 o                         
   6   2   5          1.08          2.20         3.03 o                         
   7   2   5         17.33         24.14         3.25 o                         
   8   2   5          1.05          1.70         3.24 o                         
   9   2   5          0.03         -2.50         3.51 o                         
  -6   3   5          0.47          3.65         3.25 o                         
  -5   3   5          0.04         -0.09         3.04 o                         
  -4   3   5         44.70         45.32         2.92 o                         
  -3   3   5        195.99        191.09         5.26 o                         
  -2   3   5         52.76         47.67         2.74 o                         
  -1   3   5          1.16          2.06         3.15 o                         
   0   3   5        394.69        414.50        12.10 o                         
   1   3   5         41.18         40.67         3.24 o                         
   2   3   5         30.09         34.88         3.71 o                         
   3   3   5          2.84          5.13         3.47 o                         
   4   3   5        443.06        472.42         5.82 o                         
   5   3   5         79.63         84.19         4.48 o                         
   6   3   5          3.75          3.88         4.27 o                         
   7   3   5          2.49          9.44         3.24 o                         
   8   3   5         11.64          5.73         3.29 o                         
   9   3   5         14.54         11.90         3.54 o                         
  -6   4   5          0.57         -1.97         3.47 o                         
  -5   4   5          0.12          3.56         3.25 o                         
  -4   4   5          4.22          4.58         3.57 o                         
  -3   4   5         49.27         47.76         3.70 o                         
  -2   4   5        112.18        104.46         4.02 o                         
  -1   4   5          0.01          0.82         3.23 o                         
   0   4   5          8.48          9.35         3.17 o                         
   1   4   5         31.47         37.22         3.03 o                         
   2   4   5        127.40        122.28         5.51 o                         
   3   4   5          4.59          2.76         3.47 o                         
   4   4   5         10.49         13.47         3.04 o                         
   5   4   5        101.08        103.44         4.75 o                         
   6   4   5          0.00          8.55         4.25 o                         
   7   4   5          4.60          7.19         3.56 o                         
   8   4   5          0.02          4.75         3.69 o                         
   9   4   5          0.94          4.38         3.67 o                         
  10   4   5          0.30          2.89         3.72 o                         
  -5   5   5          1.44          1.50         3.97 o                         
  -4   5   5          0.34          6.66         3.64 o                         
  -3   5   5          0.00          2.18         3.43 o                         
  -2   5   5        117.20        116.89         4.92 o                         
  -1   5   5        210.63        205.60         4.01 o                         
   0   5   5          4.90          9.51         3.28 o                         
   1   5   5         10.60         13.64         2.95 o                         
   2   5   5         34.56         36.36         3.70 o                         
   3   5   5         54.86         61.52         3.68 o                         
   4   5   5         11.74         17.00         3.59 o                         
   5   5   5         62.73         62.47         3.83 o                         
   6   5   5         25.15         21.26         4.36 o                         
   7   5   5          0.01          3.24         3.55 o                         
   8   5   5          8.79         12.66         3.58 o                         
   9   5   5          3.59          3.51         3.87 o                         
  10   5   5          1.42         -3.57         4.25 o                         
  -4   6   5          0.00         -0.25         4.26 o                         
  -3   6   5          0.03          3.22         3.80 o                         
  -2   6   5          4.07          6.62         3.53 o                         
  -1   6   5         11.86         13.34         3.51 o                         
   0   6   5         18.60         22.41         3.13 o                         
   1   6   5          0.64          2.00         3.05 o                         
   2   6   5          0.41          5.96         3.72 o                         
   3   6   5          0.18          5.09         5.02 o                         
   4   6   5          0.04          2.16         3.93 o                         
   5   6   5         11.54          7.09         4.62 o                         
   6   6   5          5.22          7.08         3.60 o                         
   7   6   5          3.95          1.31         3.84 o                         
   8   6   5         17.45         19.64         3.92 o                         
   9   6   5          0.09          1.53         3.76 o                         
  10   6   5          1.73          3.02         4.40 o                         
  -3   7   5          0.01         -2.23         4.34 o                         
  -2   7   5          1.84          5.98         4.07 o                         
  -1   7   5         25.85         26.25         3.95 o                         
   0   7   5         26.23         28.49         3.40 o                         
   1   7   5         54.87         54.76         3.41 o                         
   2   7   5          1.96          5.70         3.88 o                         
   3   7   5         25.01         20.47         5.58 o                         
   4   7   5          0.02          3.11         5.55 o                         
   5   7   5          0.24          7.35         4.84 o                         
   6   7   5          0.68          7.47         3.76 o                         
   7   7   5          2.20          3.63         3.41 o                         
   8   7   5          0.04         -0.59         4.28 o                         
   9   7   5          5.17          8.12         4.19 o                         
  -1   8   5          1.52          5.92         3.39 o                         
   0   8   5          0.16          1.63         3.56 o                         
   1   8   5         18.95         17.20         3.60 o                         
   2   8   5          0.61          0.31         3.95 o                         
   3   8   5          0.01          0.96         5.83 o                         
   4   8   5          5.00          4.80         6.10 o                         
   5   8   5          3.14          6.06         5.17 o                         
   6   8   5          1.19          2.14         4.02 o                         
   7   8   5          0.52          0.36         3.62 o                         
   8   8   5          0.95          0.82         3.53 o                         
   9   8   5          2.27          2.06         3.62 o                         
   0   9   5          0.12          1.34         4.01 o                         
   1   9   5          7.50          2.94         3.66 o                         
   2   9   5         20.34         17.42         3.75 o                         
   3   9   5          0.51          3.44         6.87 o                         
   4   9   5          1.03          5.20         9.58 o                         
   5   9   5          1.63          3.77         9.94 o                         
   6   9   5          1.98          8.38         5.95 o                         
   7   9   5          1.18          4.82         3.91 o                         
   8   9   5          0.03          3.20         3.96 o                         
   3  10   5          0.25          1.34         8.44 o                         
   4  10   5          0.00          0.98        13.78 o                         
   5  10   5          0.93          2.49        15.10 o                         
   6  10   5          0.00          0.96         9.28 o                         
  -5  -8   6          0.01          2.34         7.23 o                         
  -4  -8   6         18.41         11.68         7.24 o                         
  -3  -8   6          0.92          4.20         7.13 o                         
  -2  -8   6          0.02         -6.59         8.02 o                         
  -7  -7   6          0.78          3.85         4.13 o                         
  -6  -7   6          3.11          3.91         4.25 o                         
  -5  -7   6          0.14          0.92         4.52 o                         
  -4  -7   6          4.59          4.36         6.11 o                         
  -3  -7   6         50.91         47.73         7.67 o                         
  -2  -7   6          0.09          4.21         7.46 o                         
  -1  -7   6          0.21          0.40         8.41 o                         
   0  -7   6          5.39         10.15         7.39 o                         
   1  -7   6          5.00          3.07         4.46 o                         
  -7  -6   6          0.28          3.65         4.34 o                         
  -6  -6   6         13.19         11.94         4.46 o                         
  -5  -6   6          5.06          9.83         3.83 o                         
  -4  -6   6          0.14          1.57         3.93 o                         
  -3  -6   6         26.27         26.51         5.92 o                         
  -2  -6   6          0.40          3.99         5.76 o                         
  -1  -6   6          0.28          4.09         6.26 o                         
   0  -6   6          0.58          4.25         6.44 o                         
   1  -6   6          0.94          4.70         4.05 o                         
   2  -6   6          0.41          2.42         4.07 o                         
   3  -6   6         12.59          9.84         4.37 o                         
  -8  -5   6          0.26          4.96         4.12 o                         
  -7  -5   6          8.70          7.74         4.23 o                         
  -6  -5   6          3.83          2.96         4.07 o                         
  -5  -5   6          0.52          2.23         4.13 o                         
  -4  -5   6          4.22         10.05         3.56 o                         
  -3  -5   6          2.08          1.05         3.65 o                         
  -2  -5   6         37.99         46.11         4.58 o                         
  -1  -5   6         19.98         16.85         5.21 o                         
   0  -5   6          4.91          5.61         8.04 o                         
   1  -5   6          1.38          6.61         3.71 o                         
   2  -5   6         38.41         39.02         3.91 o                         
   3  -5   6          1.16          2.36         4.27 o                         
   4  -5   6          7.12          7.31         4.48 o                         
  -8  -4   6          9.49          9.13         3.54 o                         
  -7  -4   6         29.16         24.45         3.49 o                         
  -6  -4   6          2.16          2.95         3.24 o                         
  -5  -4   6          7.10          7.53         3.59 o                         
  -4  -4   6         17.35         23.15         3.71 o                         
  -3  -4   6         30.52         36.29         3.90 o                         
  -2  -4   6          0.60          2.93         4.05 o                         
  -1  -4   6          5.81          6.44         4.14 o                         
   0  -4   6         11.09         17.95         7.50 o                         
   1  -4   6          7.06          7.20         5.20 o                         
   2  -4   6         13.12         13.62         3.87 o                         
   3  -4   6          0.09          4.08         4.07 o                         
   4  -4   6         40.16         41.69         4.47 o                         
   5  -4   6          0.47          4.70         4.13 o                         
  -8  -3   6          4.36          7.29         3.60 o                         
  -7  -3   6          4.08          4.08         3.32 o                         
  -6  -3   6         77.14         68.14         4.34 o                         
  -5  -3   6          3.65          3.10         2.89 o                         
  -4  -3   6         33.21         32.53         3.22 o                         
  -3  -3   6          7.59          7.66         3.70 o                         
  -2  -3   6          4.39          5.43         3.51 o                         
  -1  -3   6         49.18         51.66         4.07 o                         
   0  -3   6        181.02        172.73         6.13 o                         
   1  -3   6         34.46         35.19         5.31 o                         
   2  -3   6          2.37          5.16         4.82 o                         
   3  -3   6         22.09         20.77         3.95 o                         
   4  -3   6         32.96         40.28         3.95 o                         
   5  -3   6          7.99          5.42         4.23 o                         
   6  -3   6          0.69          6.01         4.09 o                         
  -8  -2   6          2.21          9.13         3.42 o                         
  -7  -2   6         18.12         14.33         3.30 o                         
  -6  -2   6        119.23        117.38         5.63 o                         
  -5  -2   6          1.78          5.92         2.89 o                         
  -4  -2   6          1.70          4.41         2.79 o                         
  -3  -2   6         79.82         83.66         4.90 o                         
  -2  -2   6        110.34        101.87         4.31 o                         
  -1  -2   6          5.58          8.81         3.78 o                         
   0  -2   6          5.87          8.80         3.95 o                         
   1  -2   6          0.00          7.23         4.17 o                         
   2  -2   6          3.33          3.39         5.05 o                         
   3  -2   6         24.72         23.70         4.60 o                         
   4  -2   6         24.30         24.72         3.84 o                         
   5  -2   6          7.35          8.73         3.86 o                         
   6  -2   6          2.45          5.76         4.11 o                         
   7  -2   6          4.17          5.34         4.19 o                         
  -8  -1   6          0.35         -0.33         3.42 o                         
  -7  -1   6          8.60          7.31         3.08 o                         
  -6  -1   6         20.51         25.82         3.09 o                         
  -5  -1   6         24.68         21.43         2.91 o                         
  -4  -1   6         22.40         21.05         2.78 o                         
  -3  -1   6         54.56         56.48         3.58 o                         
  -2  -1   6         33.50         36.77         3.08 o                         
  -1  -1   6          8.11          6.98         3.13 o                         
   0  -1   6        561.11        548.25        31.37 o                         
   1  -1   6          3.95          3.54         3.92 o                         
   2  -1   6        189.82        220.63         5.96 o                         
   3  -1   6         10.77         13.65         4.68 o                         
   4  -1   6         13.41         15.59         4.63 o                         
   5  -1   6         47.49         48.85         3.84 o                         
   6  -1   6         22.04         20.56         3.93 o                         
   7  -1   6          1.16          2.42         3.77 o                         
  -7   0   6          0.14          3.11         3.19 o                         
  -6   0   6         19.89         17.88         3.14 o                         
  -5   0   6         91.88         91.01         7.05 o                         
  -4   0   6         27.83         28.18         2.86 o                         
  -3   0   6         20.16         19.60         2.74 o                         
  -2   0   6          3.87          9.76         2.87 o                         
  -1   0   6        247.78        233.55        11.95 o                         
   0   0   6         43.76         44.16         3.49 o                         
   1   0   6       1037.38       1048.62        62.29 o                         
   2   0   6         75.18         83.55         4.24 o                         
   3   0   6         13.74          7.02         5.04 o                         
   4   0   6         43.50         47.62         4.74 o                         
   5   0   6         14.18         19.10         3.92 o                         
   6   0   6         13.05         11.27         3.28 o                         
   7   0   6          1.83          2.89         3.37 o                         
   8   0   6          0.81          2.69         3.69 o                         
  -7   1   6          0.45         -2.64         3.25 o                         
  -6   1   6         14.53          9.97         3.11 o                         
  -5   1   6         40.28         41.08         4.06 o                         
  -4   1   6         74.82         71.28         6.18 o                         
  -3   1   6          8.73         11.06         2.72 o                         
  -2   1   6         36.74         38.09         2.82 o                         
  -1   1   6        105.11        110.20         3.59 o                         
   0   1   6         15.35         20.55         3.11 o                         
   1   1   6        243.59        203.23         7.35 o                         
   2   1   6          1.07          4.77         3.58 o                         
   3   1   6         79.40         94.70         7.19 o                         
   4   1   6         51.68         49.95         4.69 o                         
   5   1   6          1.83          3.12         3.81 o                         
   6   1   6          0.53          5.19         3.14 o                         
   7   1   6         55.27         48.96         3.48 o                         
   8   1   6          0.05          7.27         3.28 o                         
   9   1   6          2.28          1.39         3.73 o                         
  -7   2   6          0.18          6.27         3.46 o                         
  -6   2   6          0.11          3.28         2.94 o                         
  -5   2   6          1.05          5.12         2.94 o                         
  -4   2   6         83.71         90.36         5.59 o                         
  -3   2   6         51.32         47.92         2.90 o                         
  -2   2   6         11.64         10.21         2.60 o                         
  -1   2   6         50.30         54.29         2.83 o                         
   0   2   6        127.18        130.17         5.39 o                         
   1   2   6         26.92         30.72         3.20 o                         
   2   2   6         22.05         18.82         3.17 o                         
   3   2   6          7.10         10.22         3.27 o                         
   4   2   6          0.31         -0.85         4.58 o                         
   5   2   6         36.56         26.00         4.61 o                         
   6   2   6          1.24          2.93         3.83 o                         
   7   2   6         57.13         55.68         4.02 o                         
   8   2   6          7.59          5.06         3.45 o                         
   9   2   6          1.09          2.28         3.41 o                         
  -6   3   6          0.59          2.50         3.36 o                         
  -5   3   6          0.11          4.50         2.78 o                         
  -4   3   6         15.94         19.05         3.03 o                         
  -3   3   6        230.97        227.52        11.55 o                         
  -2   3   6          4.84          5.73         2.83 o                         
  -1   3   6         19.03         21.50         3.09 o                         
   0   3   6          6.72         12.53         3.21 o                         
   1   3   6        452.38        439.29        10.13 o                         
   2   3   6          2.54          5.41         4.02 o                         
   3   3   6         11.21         11.74         3.40 o                         
   4   3   6         21.37         25.51         3.54 o                         
   5   3   6          0.00          6.78         4.50 o                         
   6   3   6          2.99          3.88         4.62 o                         
   7   3   6          6.14         11.51         3.58 o                         
   8   3   6         38.86         38.13         3.55 o                         
   9   3   6          0.00          3.75         3.57 o                         
  -5   4   6          0.01          3.06         3.34 o                         
  -4   4   6          0.75          4.05         2.99 o                         
  -3   4   6         67.38         63.49         4.85 o                         
  -2   4   6         11.37         14.57         3.51 o                         
  -1   4   6         23.47         26.69         3.20 o                         
   0   4   6         18.89         19.50         3.18 o                         
   1   4   6        217.21        234.38         9.83 o                         
   2   4   6          0.16          3.28         3.60 o                         
   3   4   6          9.17         10.00         3.50 o                         
   4   4   6         12.37         14.71         3.10 o                         
   5   4   6          4.11          2.18         4.56 o                         
   6   4   6          1.76          2.54         4.61 o                         
   7   4   6          7.94          7.17         3.48 o                         
   8   4   6          3.86          2.29         3.77 o                         
   9   4   6          0.25          8.35         3.93 o                         
  -4   5   6          0.08          0.11         3.70 o                         
  -3   5   6          0.01          2.18         3.60 o                         
  -2   5   6        123.25        121.34         3.82 o                         
  -1   5   6          3.39          0.78         3.49 o                         
   0   5   6          9.06         10.12         3.56 o                         
   1   5   6          7.73          9.31         2.93 o                         
   2   5   6         31.87         32.35         3.67 o                         
   3   5   6         29.63         31.28         4.67 o                         
   4   5   6          0.42          3.12         3.60 o                         
   5   5   6          2.19          3.09         3.47 o                         
   6   5   6          4.10          7.28         4.68 o                         
   7   5   6          1.59          3.71         4.73 o                         
   8   5   6          1.42          2.62         3.63 o                         
   9   5   6          1.05         -1.63         3.85 o                         
  10   5   6          0.68          3.14         4.17 o                         
  -3   6   6          0.00          1.74         3.90 o                         
  -2   6   6          0.02          3.12         3.70 o                         
  -1   6   6          2.12          2.44         3.65 o                         
   0   6   6          1.61          4.14         3.03 o                         
   1   6   6          0.61          1.15         3.07 o                         
   2   6   6          0.00          3.79         3.64 o                         
   3   6   6          1.09          6.48         4.58 o                         
   4   6   6         47.79         48.92         3.79 o                         
   5   6   6         67.55         70.57         6.02 o                         
   6   6   6          0.28          3.41         3.79 o                         
   7   6   6          4.37          5.72         4.98 o                         
   8   6   6          4.60          5.50         3.64 o                         
   9   6   6          1.56         -0.02         4.14 o                         
  -2   7   6          1.62          0.51         3.97 o                         
  -1   7   6          1.44          2.06         3.84 o                         
   0   7   6         17.62         19.94         3.35 o                         
   1   7   6          1.36          6.67         3.26 o                         
   2   7   6         12.06         10.91         3.73 o                         
   3   7   6          0.57          3.65         5.04 o                         
   4   7   6          0.19          1.82         5.15 o                         
   5   7   6         84.11         83.40         6.86 o                         
   6   7   6         10.16          6.96         4.10 o                         
   7   7   6          0.47          0.24         4.03 o                         
   8   7   6          2.26          3.14         4.15 o                         
   9   7   6          0.67          0.35         4.28 o                         
  -1   8   6          0.55          1.72         3.68 o                         
   0   8   6          0.95          7.77         3.67 o                         
   1   8   6          0.00          3.40         3.37 o                         
   2   8   6          0.47          3.85         3.49 o                         
   3   8   6          0.40          1.10         5.52 o                         
   4   8   6          3.98         11.12         5.60 o                         
   5   8   6          7.15         12.41         8.26 o                         
   6   8   6          5.58         10.64         3.98 o                         
   7   8   6          4.09          3.88         4.09 o                         
   8   8   6          0.06          1.80         3.58 o                         
   9   8   6          0.61          7.07         3.98 o                         
   1   9   6          4.85          1.97         3.83 o                         
   2   9   6          0.17          1.17         3.82 o                         
   3   9   6          0.00          3.84         6.53 o                         
   4   9   6          0.46          2.62         6.34 o                         
   5   9   6          1.23          1.16         9.34 o                         
   6   9   6          2.60         -1.03         8.88 o                         
   7   9   6          0.03          3.15         4.35 o                         
   8   9   6          0.34          1.42         3.97 o                         
   4  10   6          1.94          0.54        11.02 o                         
   5  10   6          2.58          3.55        11.26 o                         
   6  10   6          1.30          6.42        11.82 o                         
  -6  -7   7          1.45          3.77         4.53 o                         
  -5  -7   7          0.02          2.38         4.56 o                         
  -4  -7   7          1.74          4.10         6.59 o                         
  -3  -7   7          0.13          1.48         6.20 o                         
  -2  -7   7          1.05          2.30         5.80 o                         
  -1  -7   7          0.00          0.96         5.71 o                         
   0  -7   7          0.09          1.21         7.53 o                         
  -7  -6   7          1.67          5.55         4.58 o                         
  -6  -6   7          0.13          4.76         4.14 o                         
  -5  -6   7          5.28          7.38         4.31 o                         
  -4  -6   7          2.63          2.52         4.18 o                         
  -3  -6   7          0.05          4.75         4.89 o                         
  -2  -6   7          3.52          5.94         5.78 o                         
  -1  -6   7          0.16          9.17         5.95 o                         
   0  -6   7          0.47          1.88         6.05 o                         
   1  -6   7          2.49          4.18         4.41 o                         
   2  -6   7          1.44          2.71         4.34 o                         
  -7  -5   7          0.11          8.71         4.95 o                         
  -6  -5   7          2.43          2.90         4.10 o                         
  -5  -5   7          1.48          1.70         4.05 o                         
  -4  -5   7          4.93         10.26         3.73 o                         
  -3  -5   7         11.87         14.54         4.42 o                         
  -2  -5   7          0.99         -0.25         4.39 o                         
  -1  -5   7         12.64          9.36         5.56 o                         
   0  -5   7         17.12         16.19         7.65 o                         
   1  -5   7          0.35          2.72         3.81 o                         
   2  -5   7          3.34          5.94         4.10 o                         
   3  -5   7          2.51          5.84         4.68 o                         
  -8  -4   7          7.92          2.34         3.66 o                         
  -7  -4   7          0.06          1.97         3.54 o                         
  -6  -4   7          0.12          5.03         3.34 o                         
  -5  -4   7          0.50          3.75         3.92 o                         
  -4  -4   7          8.07          9.60         3.62 o                         
  -3  -4   7         53.49         53.65         3.72 o                         
  -2  -4   7         10.19         11.02         3.99 o                         
  -1  -4   7         20.36         18.63         4.17 o                         
   0  -4   7         10.06         10.04         5.27 o                         
   1  -4   7          7.60          6.43         5.66 o                         
   2  -4   7          2.06          3.44         4.50 o                         
   3  -4   7          1.36          1.99         4.24 o                         
   4  -4   7          0.94          3.37         4.49 o                         
   5  -4   7          0.12          5.70         4.73 o                         
  -8  -3   7          0.02          2.99         3.70 o                         
  -7  -3   7          2.92          4.26         3.31 o                         
  -6  -3   7          7.27          9.39         3.33 o                         
  -5  -3   7          0.63          0.32         3.07 o                         
  -4  -3   7          0.01          0.92         2.95 o                         
  -3  -3   7          4.64          4.50         3.75 o                         
  -2  -3   7         31.75         37.85         3.67 o                         
  -1  -3   7          4.18          5.41         3.96 o                         
   0  -3   7         18.26         21.72         3.96 o                         
   1  -3   7         15.46         15.02         6.96 o                         
   2  -3   7          8.84         11.21         5.15 o                         
   3  -3   7          2.70          5.38         5.40 o                         
   4  -3   7          1.42          5.80         4.17 o                         
   5  -3   7          4.60          7.39         4.39 o                         
   6  -3   7          0.15          5.61         4.35 o                         
  -8  -2   7          0.48         -0.36         3.54 o                         
  -7  -2   7         21.14         19.42         3.34 o                         
  -6  -2   7          0.65          1.47         3.37 o                         
  -5  -2   7          0.72          2.03         2.95 o                         
  -4  -2   7          1.76          0.43         3.08 o                         
  -3  -2   7          2.44          2.90         2.90 o                         
  -2  -2   7         41.40         40.30         3.44 o                         
  -1  -2   7          3.61          4.73         3.75 o                         
   0  -2   7         23.03         23.63         4.03 o                         
   1  -2   7         31.45         34.67         3.84 o                         
   2  -2   7          3.45          4.09         4.76 o                         
   3  -2   7          0.68          2.96         4.86 o                         
   4  -2   7         14.74         19.05         5.09 o                         
   5  -2   7          0.02          5.36         3.82 o                         
   6  -2   7          0.77          1.74         4.17 o                         
  -7  -1   7          1.24          2.97         3.29 o                         
  -6  -1   7          0.08          2.86         3.14 o                         
  -5  -1   7          8.77         10.59         3.00 o                         
  -4  -1   7          0.10          0.96         2.86 o                         
  -3  -1   7          0.34          3.70         2.89 o                         
  -2  -1   7          0.04          3.56         2.94 o                         
  -1  -1   7          3.47          7.24         3.27 o                         
   0  -1   7        309.38        286.18        16.33 o                         
   1  -1   7         11.21         10.78         4.14 o                         
   2  -1   7          9.57          9.99         4.05 o                         
   3  -1   7          3.10          5.16         5.65 o                         
   4  -1   7          0.83          4.33         4.89 o                         
   5  -1   7         14.63         12.59         3.54 o                         
   6  -1   7          1.68          1.40         3.98 o                         
   7  -1   7          0.13          2.48         4.25 o                         
  -7   0   7          0.29          0.61         3.47 o                         
  -6   0   7          2.42          9.63         3.24 o                         
  -5   0   7         41.05         39.84         3.58 o                         
  -4   0   7         12.24         15.81         2.93 o                         
  -3   0   7        100.82         95.36         7.40 o                         
  -2   0   7         14.79         19.84         2.95 o                         
  -1   0   7          1.71          3.10         2.99 o                         
   0   0   7        136.35        124.67         3.81 o                         
   1   0   7        211.30        212.09        21.58 o                         
   2   0   7         39.59         45.41         4.03 o                         
   3   0   7         16.44         26.12         5.52 o                         
   4   0   7          1.26          3.52         5.26 o                         
   5   0   7         29.72         21.22         4.99 o                         
   6   0   7          0.52          5.84         3.75 o                         
   7   0   7          0.00         -0.01         3.62 o                         
   8   0   7          1.53          2.15         3.91 o                         
  -7   1   7          0.38          3.09         3.29 o                         
  -6   1   7          0.05         -0.52         2.97 o                         
  -5   1   7          0.96          4.42         2.96 o                         
  -4   1   7          0.54          4.19         2.89 o                         
  -3   1   7          0.40          0.36         2.83 o                         
  -2   1   7         79.49         79.02         3.20 o                         
  -1   1   7         15.53         19.49         2.80 o                         
   0   1   7         14.74         13.59         2.83 o                         
   1   1   7        131.40        127.00        12.05 o                         
   2   1   7         19.55         18.89         3.87 o                         
   3   1   7         23.12         22.13         3.86 o                         
   4   1   7          0.48         -0.13         5.60 o                         
   5   1   7          1.03          7.89         6.16 o                         
   6   1   7         10.43          8.35         4.19 o                         
   7   1   7         10.11         13.29         3.49 o                         
   8   1   7          1.83          4.46         3.66 o                         
  -6   2   7          0.48         -1.09         3.25 o                         
  -5   2   7          2.03          5.18         3.06 o                         
  -4   2   7         31.72         30.73         3.03 o                         
  -3   2   7         27.40         25.67         3.01 o                         
  -2   2   7         15.44         21.80         3.12 o                         
  -1   2   7         12.16         14.56         2.82 o                         
   0   2   7          7.28         12.55         3.22 o                         
   1   2   7        101.07         92.78         3.26 o                         
   2   2   7         52.42         45.58         3.65 o                         
   3   2   7          4.94          1.31         3.30 o                         
   4   2   7         53.54         57.05         5.21 o                         
   5   2   7          0.06          0.93         4.59 o                         
   6   2   7          5.95          3.12         4.60 o                         
   7   2   7         34.85         36.33         3.75 o                         
   8   2   7          2.23          3.95         3.42 o                         
   9   2   7          0.00         -3.46         3.61 o                         
  -6   3   7          0.40          1.87         3.59 o                         
  -5   3   7          0.17          3.08         3.23 o                         
  -4   3   7          0.07          2.64         3.03 o                         
  -3   3   7         15.48         12.37         2.83 o                         
  -2   3   7          0.06          2.49         2.78 o                         
  -1   3   7         29.27         27.30         3.29 o                         
   0   3   7          8.00          5.81         3.22 o                         
   1   3   7         40.30         41.27         3.03 o                         
   2   3   7          3.88          5.48         3.40 o                         
   3   3   7          0.02          0.64         3.34 o                         
   4   3   7        147.97        148.29         9.74 o                         
   5   3   7          5.11          6.65         4.77 o                         
   6   3   7          0.97          6.53         4.90 o                         
   7   3   7          0.22          1.11         4.68 o                         
   8   3   7         28.24         26.78         4.02 o                         
   9   3   7          0.32          3.72         4.05 o                         
  -5   4   7          0.11          0.38         3.42 o                         
  -4   4   7          0.49          2.90         3.63 o                         
  -3   4   7         20.65         19.48         3.55 o                         
  -2   4   7        148.67        137.09        11.44 o                         
  -1   4   7          0.25          2.14         3.21 o                         
   0   4   7          3.69          5.76         3.14 o                         
   1   4   7         14.65         22.14         3.12 o                         
   2   4   7         28.32         26.67         3.52 o                         
   3   4   7         15.82         13.77         3.49 o                         
   4   4   7          3.01          1.14         3.25 o                         
   5   4   7          9.80         12.14         4.63 o                         
   6   4   7          0.04         -3.13         4.82 o                         
   7   4   7          6.83          7.01         4.64 o                         
   8   4   7          8.28         13.69         3.84 o                         
   9   4   7          0.43         -1.83         4.02 o                         
  -4   5   7          0.11          1.92         3.87 o                         
  -3   5   7          0.03          3.26         3.59 o                         
  -2   5   7         36.82         40.81         3.84 o                         
  -1   5   7          5.82         10.48         3.36 o                         
   0   5   7          0.00          5.76         2.86 o                         
   1   5   7          4.65          6.41         2.85 o                         
   2   5   7         14.37         11.92         3.14 o                         
   3   5   7          0.61          5.72         4.20 o                         
   4   5   7          4.48          6.09         3.52 o                         
   5   5   7          0.33          4.33         3.87 o                         
   6   5   7          4.39          6.68         4.64 o                         
   7   5   7          0.34         10.60         4.63 o                         
   8   5   7          0.72          4.59         3.75 o                         
   9   5   7          1.23          6.16         4.24 o                         
  -3   6   7          0.62          9.62         3.91 o                         
  -2   6   7          2.07          3.17         3.88 o                         
  -1   6   7         14.39         12.54         3.78 o                         
   0   6   7          7.33          8.74         5.16 o                         
   1   6   7          1.31          3.17         3.06 o                         
   2   6   7          5.37          7.21         2.98 o                         
   3   6   7          4.01          4.85         4.62 o                         
   4   6   7         60.37         55.87         4.79 o                         
   5   6   7          3.78          2.97         3.59 o                         
   6   6   7          0.95         -3.41         3.68 o                         
   7   6   7          2.25          8.36         4.65 o                         
   8   6   7          0.24          4.19         4.14 o                         
   9   6   7          0.46          4.43         4.23 o                         
  -2   7   7          0.72         -1.15         4.05 o                         
  -1   7   7          0.78          0.91         3.37 o                         
   0   7   7          2.01          0.47         3.45 o                         
   1   7   7          7.14          9.76         3.29 o                         
   2   7   7          3.25          8.40         3.18 o                         
   3   7   7          3.59          2.23         4.67 o                         
   4   7   7         36.91         31.83         4.89 o                         
   5   7   7         82.63         71.75         5.22 o                         
   6   7   7          0.00          6.61         3.83 o                         
   7   7   7          0.07          1.30         4.06 o                         
   8   7   7          0.27          2.18         3.58 o                         
   9   7   7          0.05          3.82         4.48 o                         
  -1   8   7          0.00          5.34         3.80 o                         
   0   8   7          0.08          3.33         3.62 o                         
   1   8   7          0.82          0.13         3.49 o                         
   2   8   7          5.05          5.59         3.39 o                         
   3   8   7          1.06          4.05         5.43 o                         
   4   8   7          0.34          2.20         5.34 o                         
   5   8   7          5.42          6.28         5.52 o                         
   6   8   7          2.53         -0.78         4.91 o                         
   7   8   7          0.43          3.54         4.14 o                         
   8   8   7          0.07          1.01         3.82 o                         
   1   9   7          0.65         -0.02         3.95 o                         
   2   9   7          0.27          4.14         3.80 o                         
   3   9   7          0.05          1.26         5.75 o                         
   4   9   7          0.26          2.26         5.77 o                         
   5   9   7          0.37         -0.29         8.17 o                         
   6   9   7          3.42          3.92         8.30 o                         
   7   9   7          1.03          5.32         4.53 o                         
   8   9   7          1.30          0.29         4.30 o                         
  -4  -7   8          0.63          2.71         6.71 o                         
  -3  -7   8          5.40          4.71         6.62 o                         
  -2  -7   8          4.10          5.41         6.77 o                         
  -6  -6   8          0.54         -1.04         4.17 o                         
  -5  -6   8          0.12          0.77         4.33 o                         
  -4  -6   8          0.01         -0.14         4.74 o                         
  -3  -6   8          0.46          3.87         5.03 o                         
  -2  -6   8          5.09          3.13         5.93 o                         
  -1  -6   8          0.26          1.74         5.86 o                         
   0  -6   8          0.00          4.22         4.91 o                         
   1  -6   8          0.89          3.82         5.32 o                         
  -7  -5   8          1.14          6.56         4.51 o                         
  -6  -5   8          0.89          3.65         4.25 o                         
  -5  -5   8          0.17         -3.43         4.20 o                         
  -4  -5   8          0.18          0.61         3.94 o                         
  -3  -5   8          4.31          4.08         4.32 o                         
  -2  -5   8          0.16         -1.86         4.58 o                         
  -1  -5   8          0.12          2.48         5.45 o                         
   0  -5   8          0.83          1.57         5.78 o                         
   1  -5   8          0.95          4.33         5.84 o                         
   2  -5   8          0.11          3.55         4.07 o                         
   3  -5   8          0.00          2.89         4.24 o                         
  -7  -4   8          0.02         -0.93         3.71 o                         
  -6  -4   8         11.23          9.00         3.51 o                         
  -5  -4   8          0.16          4.35         4.05 o                         
  -4  -4   8          0.21          3.99         3.77 o                         
  -3  -4   8         18.04         12.56         3.66 o                         
  -2  -4   8         11.51         11.10         3.84 o                         
  -1  -4   8          0.02         -1.93         4.29 o                         
   0  -4   8          9.00          5.65         5.51 o                         
   1  -4   8          0.74          0.57         4.62 o                         
   2  -4   8          4.40          3.41         4.77 o                         
   3  -4   8          1.32         -0.25         4.37 o                         
   4  -4   8          7.49         10.69         4.59 o                         
  -7  -3   8          1.75          6.74         3.39 o                         
  -6  -3   8         19.72         19.50         3.42 o                         
  -5  -3   8         12.81          7.24         3.38 o                         
  -4  -3   8          4.84          8.59         3.26 o                         
  -3  -3   8          2.13          5.72         3.72 o                         
  -2  -3   8         36.76         39.85         4.03 o                         
  -1  -3   8          4.40          3.89         3.93 o                         
   0  -3   8          0.24         -0.88         4.08 o                         
   1  -3   8         13.33         12.29         5.42 o                         
   2  -3   8          0.01          1.12         4.84 o                         
   3  -3   8          0.68          2.06         5.57 o                         
   4  -3   8          0.19          0.88         4.25 o                         
   5  -3   8          6.18          7.54         4.53 o                         
  -7  -2   8          1.52          0.95         3.40 o                         
  -6  -2   8          1.11          1.52         3.12 o                         
  -5  -2   8         10.07         10.21         3.20 o                         
  -4  -2   8          2.44          5.11         3.16 o                         
  -3  -2   8          0.19          1.48         3.18 o                         
  -2  -2   8         22.81         23.50         3.63 o                         
  -1  -2   8          0.94          5.19         3.61 o                         
   0  -2   8          0.94          1.87         3.74 o                         
   1  -2   8          4.03          4.05         3.95 o                         
   2  -2   8          5.27          4.90         4.56 o                         
   3  -2   8         12.60         11.57         5.24 o                         
   4  -2   8          0.56          2.23         5.18 o                         
   5  -2   8          5.79          5.11         4.07 o                         
   6  -2   8          1.42          5.55         4.28 o                         
  -7  -1   8          0.62          5.94         3.48 o                         
  -6  -1   8          0.97          3.48         3.18 o                         
  -5  -1   8          3.41          2.49         3.02 o                         
  -4  -1   8          2.82          5.83         2.96 o                         
  -3  -1   8         31.23         31.65         3.29 o                         
  -2  -1   8         15.09         15.56         4.05 o                         
  -1  -1   8          6.13          5.98         3.42 o                         
   0  -1   8          0.09          4.19         3.73 o                         
   1  -1   8         59.08         63.74         8.16 o                         
   2  -1   8          5.67          8.67         4.10 o                         
   3  -1   8          4.87         -4.11         5.88 o                         
   4  -1   8          8.44         17.75         5.43 o                         
   5  -1   8          8.81         10.20         5.40 o                         
   6  -1   8          1.86          0.75         4.12 o                         
   7  -1   8          4.86          6.18         4.39 o                         
  -7   0   8          0.73          5.24         3.45 o                         
  -6   0   8          4.99          7.19         3.24 o                         
  -5   0   8          1.25         -0.87         3.03 o                         
  -4   0   8          0.25          1.57         2.98 o                         
  -3   0   8         21.17         16.92         3.05 o                         
  -2   0   8          0.47         -0.94         3.06 o                         
  -1   0   8         10.35         10.22         3.16 o                         
   0   0   8         76.77         73.79         3.95 o                         
   1   0   8          2.29          3.05         3.93 o                         
   2   0   8        159.07        158.03         4.54 o                         
   3   0   8          2.51         10.20         5.93 o                         
   4   0   8          5.07          8.56         5.92 o                         
   5   0   8          0.19          0.48         5.40 o                         
   6   0   8          8.19          8.13         3.98 o                         
   7   0   8          0.05          4.66         4.22 o                         
  -6   1   8          0.27          3.38         3.34 o                         
  -5   1   8         17.90         18.07         4.51 o                         
  -4   1   8          1.11          4.34         2.90 o                         
  -3   1   8          9.15         10.72         2.89 o                         
  -2   1   8         38.88         34.72         3.68 o                         
  -1   1   8         33.46         33.92         4.00 o                         
   0   1   8          0.03          1.33         2.94 o                         
   1   1   8         63.90         65.99         6.84 o                         
   2   1   8         13.39         16.86         3.88 o                         
   3   1   8          2.00          6.94         3.69 o                         
   4   1   8          0.57          4.32         5.64 o                         
   5   1   8          6.90         10.63         5.77 o                         
   6   1   8          7.34          3.52         4.54 o                         
   7   1   8          3.36          6.61         3.28 o                         
   8   1   8          0.01          3.81         3.86 o                         
  -6   2   8          0.46          0.11         3.35 o                         
  -5   2   8          0.04          1.89         3.57 o                         
  -4   2   8          0.13          2.87         2.94 o                         
  -3   2   8          1.51          5.13         2.96 o                         
  -2   2   8          0.10         -0.01         2.64 o                         
  -1   2   8          3.41          5.46         2.87 o                         
   0   2   8          2.13          8.07         3.01 o                         
   1   2   8          0.09         -0.50         3.20 o                         
   2   2   8          4.79          1.69         3.62 o                         
   3   2   8         12.52         12.09         3.40 o                         
   4   2   8         48.06         54.42         3.84 o                         
   5   2   8          1.52          9.79         4.96 o                         
   6   2   8          0.16         -5.18         7.27 o                         
   7   2   8          3.13          6.02         5.03 o                         
   8   2   8          2.24          3.72         4.05 o                         
  -5   3   8          0.02          6.20         3.33 o                         
  -4   3   8          0.99          2.62         3.08 o                         
  -3   3   8         10.56          7.30         3.04 o                         
  -2   3   8         18.91         18.33         2.93 o                         
  -1   3   8          4.60          4.53         3.29 o                         
   0   3   8          8.08          8.74         2.88 o                         
   1   3   8         31.51         30.55         2.88 o                         
   2   3   8          0.00          0.07         3.47 o                         
   3   3   8         10.08          7.98         3.26 o                         
   4   3   8         27.59         30.14         3.46 o                         
   5   3   8          3.34          0.08         4.93 o                         
   6   3   8         10.21          7.69         4.76 o                         
   7   3   8          8.55          7.06         5.05 o                         
   8   3   8          0.40          2.51         4.10 o                         
   9   3   8          0.00          2.03         4.30 o                         
  -4   4   8          3.41         -2.07         3.60 o                         
  -3   4   8          1.62          5.66         3.59 o                         
  -2   4   8          1.68          5.81         3.45 o                         
  -1   4   8         15.55         21.16         3.46 o                         
   0   4   8         10.72         11.06         3.20 o                         
   1   4   8          5.01          5.76         3.02 o                         
   2   4   8         57.38         60.62         3.69 o                         
   3   4   8         10.97         14.14         4.78 o                         
   4   4   8          4.33          6.23         3.32 o                         
   5   4   8         55.83         61.36         4.14 o                         
   6   4   8          0.42         -2.48         5.15 o                         
   7   4   8          0.37          1.36         5.09 o                         
   8   4   8          0.28          2.70         3.97 o                         
   9   4   8          0.05          5.35         4.23 o                         
  -4   5   8          0.01          3.08         4.00 o                         
  -3   5   8          0.15         -0.50         3.83 o                         
  -2   5   8         12.11         13.99         3.73 o                         
  -1   5   8         12.30         10.97         3.49 o                         
   0   5   8          0.52          6.46         2.94 o                         
   1   5   8          1.11          2.45         3.09 o                         
   2   5   8          5.95          7.66         3.00 o                         
   3   5   8          3.05          8.30         4.14 o                         
   4   5   8         31.65         31.70         3.77 o                         
   5   5   8          4.55          6.17         3.26 o                         
   6   5   8          0.23          3.44         3.77 o                         
   7   5   8          0.74          3.67         5.65 o                         
   8   5   8         23.00         20.78         5.15 o                         
   9   5   8          1.19          5.09         4.22 o                         
  -3   6   8          0.34          0.41         4.03 o                         
  -2   6   8          0.49          1.95         3.95 o                         
  -1   6   8          2.50          6.46         3.65 o                         
   0   6   8          0.01          1.48         3.22 o                         
   1   6   8          9.17          9.71         3.24 o                         
   2   6   8          1.98          4.12         2.98 o                         
   3   6   8          0.21          4.54         4.37 o                         
   4   6   8          5.41          8.13         4.44 o                         
   5   6   8          0.59          1.38         3.66 o                         
   6   6   8          0.64          3.15         3.87 o                         
   7   6   8          0.56          5.43         4.06 o                         
   8   6   8          2.02         10.57         4.90 o                         
   9   6   8          2.19          1.89         4.19 o                         
  -1   7   8          0.42          2.34         3.49 o                         
   0   7   8          0.61          2.82         3.29 o                         
   1   7   8          7.48          5.47         3.30 o                         
   2   7   8          1.38          1.07         3.46 o                         
   3   7   8          0.67         -1.85         5.11 o                         
   4   7   8         26.87         27.49         7.44 o                         
   5   7   8          4.45          5.99         5.04 o                         
   6   7   8          1.64          6.16         4.15 o                         
   7   7   8          0.28          2.91         4.07 o                         
   8   7   8          0.30          1.83         4.10 o                         
   9   7   8          8.56         10.43         4.43 o                         
   0   8   8          0.29          2.05         3.63 o                         
   1   8   8          1.50          2.66         3.55 o                         
   2   8   8          6.33          5.53         3.46 o                         
   3   8   8          1.32          6.70         4.00 o                         
   4   8   8          0.60          6.17         5.17 o                         
   5   8   8          8.67         11.16         5.47 o                         
   6   8   8          0.01         10.13         5.28 o                         
   7   8   8          1.03          1.18         4.34 o                         
   8   8   8          0.24          3.86         4.40 o                         
   2   9   8          0.26          1.60         3.87 o                         
   3   9   8          1.26          4.48         4.37 o                         
   4   9   8          1.08          1.16         5.90 o                         
   5   9   8          0.04          6.91         5.62 o                         
   6   9   8          1.71          2.63         8.50 o                         
   7   9   8          5.48          5.07         4.61 o                         
  -4  -6   9          1.24          4.14         5.10 o                         
  -3  -6   9          0.82          4.55         5.40 o                         
  -2  -6   9          3.89          3.56         6.29 o                         
  -1  -6   9          0.41          1.19         6.40 o                         
   0  -6   9          0.16          1.14         6.41 o                         
  -6  -5   9          0.01          5.74         4.71 o                         
  -5  -5   9          0.47          1.82         3.99 o                         
  -4  -5   9          0.47          6.00         3.98 o                         
  -3  -5   9          1.63          1.72         4.56 o                         
  -2  -5   9          0.98          0.14         4.54 o                         
  -1  -5   9          0.20          6.28         5.68 o                         
   0  -5   9          2.24          5.63         5.97 o                         
   1  -5   9          0.00          5.59         5.14 o                         
   2  -5   9          3.45          5.12         5.22 o                         
  -6  -4   9          6.20          2.82         4.40 o                         
  -5  -4   9          0.69         -1.39         4.06 o                         
  -4  -4   9          4.12          3.57         3.73 o                         
  -3  -4   9          2.87          2.29         3.78 o                         
  -2  -4   9          0.04          1.77         4.07 o                         
  -1  -4   9          2.15          2.72         4.29 o                         
   0  -4   9          0.06          0.54         5.47 o                         
   1  -4   9          0.70          4.12         4.87 o                         
   2  -4   9          3.74          0.89         5.11 o                         
   3  -4   9          0.21          4.13         4.16 o                         
  -6  -3   9         12.20         11.59         3.72 o                         
  -5  -3   9          3.32          6.62         3.25 o                         
  -4  -3   9          4.03          3.64         3.99 o                         
  -3  -3   9          1.02          4.52         3.90 o                         
  -2  -3   9          0.32          1.23         4.07 o                         
  -1  -3   9          3.23          0.92         4.19 o                         
   0  -3   9          0.01          1.44         4.35 o                         
   1  -3   9          2.19          3.19         5.02 o                         
   2  -3   9          1.95          4.73         5.19 o                         
   3  -3   9          6.03          9.74         5.37 o                         
   4  -3   9          2.93          3.96         4.54 o                         
  -6  -2   9          1.48          3.12         3.50 o                         
  -5  -2   9         22.92         25.03         3.43 o                         
  -4  -2   9          0.13          5.41         3.28 o                         
  -3  -2   9          0.01         -0.06         3.19 o                         
  -2  -2   9         19.46         16.63         3.81 o                         
  -1  -2   9         21.80         23.79         4.06 o                         
   0  -2   9         41.36         38.74         3.96 o                         
   1  -2   9          0.30          1.27         4.00 o                         
   2  -2   9          6.11         -3.71         5.97 o                         
   3  -2   9          8.51          8.94         6.15 o                         
   4  -2   9          0.30          4.09         5.77 o                         
   5  -2   9          0.93          3.29         4.27 o                         
  -6  -1   9          1.42          1.93         3.30 o                         
  -5  -1   9          3.59          3.98         3.25 o                         
  -4  -1   9          0.04          3.33         3.18 o                         
  -3  -1   9          2.30          4.40         3.07 o                         
  -2  -1   9          1.31          4.55         3.23 o                         
  -1  -1   9          1.21         -0.70         3.70 o                         
   0  -1   9         98.57         89.40         4.07 o                         
   1  -1   9         79.74         76.99        12.75 o                         
   2  -1   9          3.58          5.21         4.22 o                         
   3  -1   9         10.65         10.51         6.16 o                         
   4  -1   9         37.96         35.11         6.41 o                         
   5  -1   9          4.23          9.88         6.45 o                         
   6  -1   9          0.12          3.21         4.40 o                         
  -6   0   9          0.45          0.76         3.46 o                         
  -5   0   9          0.00          3.10         3.17 o                         
  -4   0   9          8.94          9.99         3.16 o                         
  -3   0   9          5.95         10.01         4.05 o                         
  -2   0   9          1.40          5.96         3.07 o                         
  -1   0   9          1.17          0.40         3.19 o                         
   0   0   9        125.69        121.79         3.92 o                         
   1   0   9         70.72         71.29        13.62 o                         
   2   0   9         12.70         14.70         4.23 o                         
   3   0   9          3.23          4.00         3.99 o                         
   4   0   9         23.73         16.76         6.18 o                         
   5   0   9          1.10         -1.63         6.33 o                         
   6   0   9          0.13          6.96         6.55 o                         
   7   0   9          1.74          2.16         4.43 o                         
  -6   1   9          1.56          6.15         3.41 o                         
  -5   1   9          0.06         -0.13         3.14 o                         
  -4   1   9          3.03          5.32         3.09 o                         
  -3   1   9          1.00          7.41         3.10 o                         
  -2   1   9          0.32          1.12         3.03 o                         
  -1   1   9          0.07          3.93         3.11 o                         
   0   1   9          0.11          0.86         3.43 o                         
   1   1   9         50.37         47.73         6.26 o                         
   2   1   9          3.04          1.71         4.16 o                         
   3   1   9          0.13          5.52         4.06 o                         
   4   1   9          6.60         16.07         5.91 o                         
   5   1   9         31.83         26.98         6.16 o                         
   6   1   9          9.49          8.41         6.31 o                         
   7   1   9          6.19          2.08         4.65 o                         
  -5   2   9          0.89          1.00         3.02 o                         
  -4   2   9          0.07          4.01         3.00 o                         
  -3   2   9          9.58          9.14         2.97 o                         
  -2   2   9         26.02         25.66         2.83 o                         
  -1   2   9          0.16          3.56         2.98 o                         
   0   2   9          8.30         11.64         2.97 o                         
   1   2   9         69.32         68.77        11.04 o                         
   2   2   9         90.86         85.37         8.59 o                         
   3   2   9          2.89          9.38         3.98 o                         
   4   2   9          0.67          4.58         3.57 o                         
   5   2   9         29.37         33.07         5.99 o                         
   6   2   9          9.11          8.67         4.97 o                         
   7   2   9          7.16          7.49         5.46 o                         
   8   2   9         11.23          5.46         4.82 o                         
  -5   3   9          0.02          0.36         3.32 o                         
  -4   3   9          0.34          1.33         3.23 o                         
  -3   3   9          8.63          9.94         2.97 o                         
  -2   3   9         17.91         14.82         3.00 o                         
  -1   3   9          1.15          4.26         3.36 o                         
   0   3   9          5.80          7.85         3.18 o                         
   1   3   9         23.46         24.37         3.14 o                         
   2   3   9         40.88         32.33         3.85 o                         
   3   3   9         41.92         41.01         4.01 o                         
   4   3   9          0.62          0.59         3.29 o                         
   5   3   9          0.46          3.90         4.16 o                         
   6   3   9         16.96         11.36         5.29 o                         
   7   3   9         13.58         10.15         5.29 o                         
   8   3   9         10.38         12.98         4.25 o                         
  -4   4   9          0.74         -1.94         3.70 o                         
  -3   4   9          0.09          2.91         3.71 o                         
  -2   4   9         48.64         46.65         3.88 o                         
  -1   4   9          1.99          4.58         3.50 o                         
   0   4   9          5.31          5.05         3.08 o                         
   1   4   9         15.67         19.62         3.16 o                         
   2   4   9         35.54         38.90         3.73 o                         
   3   4   9         80.06         71.20         5.95 o                         
   4   4   9         29.44         33.86         3.41 o                         
   5   4   9         10.40         11.96         3.39 o                         
   6   4   9          2.37          3.47         5.04 o                         
   7   4   9         11.05         10.60         5.31 o                         
   8   4   9          2.73          6.17         5.45 o                         
  -3   5   9          0.21          0.10         3.85 o                         
  -2   5   9          3.07          4.74         3.64 o                         
  -1   5   9         25.77         29.03         3.73 o                         
   0   5   9          4.18          6.37         3.05 o                         
   1   5   9          0.00          1.79         3.09 o                         
   2   5   9          0.59          3.59         3.50 o                         
   3   5   9         16.06         19.60         3.67 o                         
   4   5   9         15.33         14.93         5.58 o                         
   5   5   9         11.73         11.63         3.45 o                         
   6   5   9          1.45          4.76         4.34 o                         
   7   5   9          2.93         -0.77         5.17 o                         
   8   5   9          2.64          0.47         5.35 o                         
   9   5   9          3.64          5.29         4.38 o                         
  -2   6   9          0.07         -2.99         4.03 o                         
  -1   6   9          2.03          2.51         3.63 o                         
   0   6   9          1.09          3.99         3.22 o                         
   1   6   9          0.26          2.71         3.23 o                         
   2   6   9          0.23         -0.21         3.16 o                         
   3   6   9          1.75          1.27         3.57 o                         
   4   6   9          1.06          6.32         4.80 o                         
   5   6   9        116.63        106.28         6.15 o                         
   6   6   9          2.67          1.17         4.11 o                         
   7   6   9          2.12          4.73         4.02 o                         
   8   6   9          0.03          0.13         4.57 o                         
  -1   7   9          0.10          4.99         3.48 o                         
   0   7   9          0.09          4.14         3.42 o                         
   1   7   9          6.83          5.08         3.38 o                         
   2   7   9          2.94          4.56         3.39 o                         
   3   7   9          0.32          5.11         4.05 o                         
   4   7   9          1.82          3.97         4.99 o                         
   5   7   9          0.07          3.73         4.77 o                         
   6   7   9         37.96         32.42         4.28 o                         
   7   7   9          1.22          1.67         4.82 o                         
   8   7   9          0.33          1.59         4.36 o                         
   1   8   9          2.90          1.77         3.59 o                         
   2   8   9          0.06          0.31         3.59 o                         
   3   8   9          0.30          6.94         4.39 o                         
   4   8   9          0.00          5.73         4.87 o                         
   5   8   9          2.14          2.29         5.29 o                         
   6   8   9         16.84         18.34         7.72 o                         
   7   8   9          5.48          3.52         4.45 o                         
   3   9   9          0.24         -0.12         4.59 o                         
   4   9   9          0.14          5.41         4.39 o                         
   5   9   9          0.00          3.66         5.54 o                         
   6   9   9          1.03          2.71         8.84 o                         
  -4  -5  10          0.67          3.30         4.65 o                         
  -3  -5  10          5.76          5.07         4.93 o                         
  -2  -5  10          0.36          2.26         4.85 o                         
  -1  -5  10          1.67          6.41         6.26 o                         
   0  -5  10          2.96          6.05         6.38 o                         
   1  -5  10          0.00          5.17         5.80 o                         
  -5  -4  10          0.48          6.92         4.44 o                         
  -4  -4  10          0.25          2.93         4.12 o                         
  -3  -4  10          8.81          9.38         4.41 o                         
  -2  -4  10         36.96         30.14         4.69 o                         
  -1  -4  10          2.15          3.50         4.64 o                         
   0  -4  10          0.04         -2.10         7.34 o                         
   1  -4  10         19.40         17.74         5.72 o                         
   2  -4  10          7.17          9.93         5.69 o                         
  -6  -3  10          1.93          5.14         3.86 o                         
  -5  -3  10          0.61          1.82         3.62 o                         
  -4  -3  10          0.42          2.11         4.03 o                         
  -3  -3  10          2.12          0.61         3.92 o                         
  -2  -3  10         10.18         14.57         4.12 o                         
  -1  -3  10          0.41          0.60         4.36 o                         
   0  -3  10          0.71          1.15         4.41 o                         
   1  -3  10          1.47          4.72         5.56 o                         
   2  -3  10          0.60          0.72         6.54 o                         
   3  -3  10          0.59         -4.10         7.50 o                         
   4  -3  10          0.16         -0.26         6.53 o                         
  -6  -2  10          2.55          5.37         3.52 o                         
  -5  -2  10          0.81          1.05         3.44 o                         
  -4  -2  10          0.18         -1.76         3.59 o                         
  -3  -2  10          2.10          3.26         3.33 o                         
  -2  -2  10         19.32         20.35         4.00 o                         
  -1  -2  10         96.53        100.94         4.52 o                         
   0  -2  10         44.66         46.09         4.38 o                         
   1  -2  10          5.15          7.06         4.80 o                         
   2  -2  10         14.88         20.17         7.07 o                         
   3  -2  10         20.35         23.02         7.17 o                         
   4  -2  10          0.61          5.07         6.63 o                         
   5  -2  10          0.69         -0.73         7.15 o                         
  -6  -1  10          0.03          3.21         3.67 o                         
  -5  -1  10          0.13          3.23         3.41 o                         
  -4  -1  10          0.01          1.43         3.42 o                         
  -3  -1  10         13.99         15.60         3.51 o                         
  -2  -1  10          0.35          4.91         3.33 o                         
  -1  -1  10          3.89          6.48         3.95 o                         
   0  -1  10         17.96         18.07         4.15 o                         
   1  -1  10         16.91          9.47         6.04 o                         
   2  -1  10          0.52          0.88         4.39 o                         
   3  -1  10          0.03          6.08         6.16 o                         
   4  -1  10          0.53         -2.70         6.42 o                         
   5  -1  10          4.58          3.75         6.71 o                         
   6  -1  10          0.66         -1.27         4.52 o                         
  -5   0  10          2.63          2.01         3.42 o                         
  -4   0  10          2.26          2.63         3.47 o                         
  -3   0  10         21.72         22.81         3.25 o                         
  -2   0  10         21.09         18.99         3.34 o                         
  -1   0  10          5.86          4.78         3.43 o                         
   0   0  10        112.99        111.11         7.56 o                         
   1   0  10        372.77        358.29        49.66 o                         
   2   0  10          2.64          2.82         4.25 o                         
   3   0  10          7.15          4.97         4.64 o                         
   4   0  10         32.43         27.45         6.36 o                         
   5   0  10          9.17         21.42         6.43 o                         
   6   0  10          2.19          4.85         6.88 o                         
  -5   1  10          1.25         -1.99         3.32 o                         
  -4   1  10          1.17          5.11         3.11 o                         
  -3   1  10          1.43          3.99         3.24 o                         
  -2   1  10         20.64         22.37         3.02 o                         
  -1   1  10          0.25          5.21         3.27 o                         
   0   1  10          2.20          6.41         3.78 o                         
   1   1  10          2.11          9.87         4.22 o                         
   2   1  10         36.61         47.12        10.78 o                         
   3   1  10          0.89          2.29         4.14 o                         
   4   1  10          0.75         -4.05         5.22 o                         
   5   1  10          0.28          4.38         6.23 o                         
   6   1  10          0.08         -0.88         6.54 o                         
   7   1  10          4.77          1.82         5.95 o                         
  -5   2  10          0.49          4.68         3.54 o                         
  -4   2  10          2.94          6.52         3.18 o                         
  -3   2  10          0.40          3.26         3.09 o                         
  -2   2  10         11.06          6.33         3.00 o                         
  -1   2  10          0.19          1.09         3.09 o                         
   0   2  10          0.21          1.92         3.26 o                         
   1   2  10        109.29        109.19        10.44 o                         
   2   2  10        238.58        222.63        37.59 o                         
   3   2  10         38.49         44.11         4.16 o                         
   4   2  10         18.71         18.09         3.82 o                         
   5   2  10          8.65          5.10         6.12 o                         
   6   2  10         20.66          7.90         6.24 o                         
   7   2  10          0.16         -0.84         6.67 o                         
  -4   3  10          0.66          0.39         4.31 o                         
  -3   3  10          6.92          5.43         3.37 o                         
  -2   3  10          7.41          7.32         3.61 o                         
  -1   3  10          0.06          1.95         3.26 o                         
   0   3  10          0.01          2.94         3.19 o                         
   1   3  10          3.61          3.64         3.65 o                         
   2   3  10         13.57         14.14         3.85 o                         
   3   3  10          5.42          8.69         3.99 o                         
   4   3  10          1.78          2.62         4.19 o                         
   5   3  10          2.55         10.22         5.13 o                         
   6   3  10          1.40          4.56         6.39 o                         
   7   3  10          0.20          2.68         5.92 o                         
   8   3  10          4.60          5.30         5.44 o                         
  -3   4  10          0.34          1.09         3.82 o                         
  -2   4  10         29.03         31.66         3.90 o                         
  -1   4  10         12.02         10.18         3.78 o                         
   0   4  10          6.67          3.83         3.24 o                         
   1   4  10          5.32          1.34         3.26 o                         
   2   4  10         11.20         10.31         3.72 o                         
   3   4  10         63.40         56.26         4.01 o                         
   4   4  10         81.03         81.13         3.91 o                         
   5   4  10         14.02         11.69         3.63 o                         
   6   4  10          0.43          0.33         4.45 o                         
   7   4  10          5.09          4.92         5.65 o                         
   8   4  10          4.70          2.09         5.79 o                         
  -3   5  10          0.65          1.40         4.04 o                         
  -2   5  10          7.44          3.80         3.97 o                         
  -1   5  10          8.10          6.69         3.73 o                         
   0   5  10          0.10          2.84         3.32 o                         
   1   5  10          0.01          0.41         3.22 o                         
   2   5  10          0.00          0.67         3.69 o                         
   3   5  10          3.91          7.20         3.72 o                         
   4   5  10         11.87         16.03         3.89 o                         
   5   5  10          0.64          2.26         3.72 o                         
   6   5  10          0.68         -2.65         4.33 o                         
   7   5  10          0.51          3.01         4.43 o                         
   8   5  10          0.23          3.45         5.46 o                         
  -2   6  10          2.54          3.30         4.57 o                         
  -1   6  10          3.65          2.87         3.48 o                         
   0   6  10          2.67          4.46         3.43 o                         
   1   6  10          3.26          2.51         3.24 o                         
   2   6  10          3.87          9.14         4.34 o                         
   3   6  10          0.08          5.68         4.02 o                         
   4   6  10         44.18         39.02         3.98 o                         
   5   6  10          2.58          7.11         4.68 o                         
   6   6  10         11.53         12.28         4.47 o                         
   7   6  10          0.11          2.30         4.19 o                         
   8   6  10          1.76          1.65         4.61 o                         
   0   7  10          0.39         -0.03         3.64 o                         
   1   7  10          1.59          5.25         3.58 o                         
   2   7  10          2.45          7.53         3.48 o                         
   3   7  10          0.00          4.27         3.92 o                         
   4   7  10          3.10          4.07         4.09 o                         
   5   7  10         33.69         36.06         4.83 o                         
   6   7  10          1.23          3.49         5.09 o                         
   7   7  10          0.31         -0.45         4.67 o                         
   8   7  10          0.62          0.49         4.46 o                         
   2   8  10          0.26          3.88         3.72 o                         
   3   8  10          2.88          0.00         4.44 o                         
   4   8  10          1.30          0.79         4.02 o                         
   5   8  10          3.19          2.60         5.54 o                         
   6   8  10          0.00          7.00         5.85 o                         
   7   8  10          3.07          0.54         4.79 o                         
  -4  -4  11          0.47          4.25         4.46 o                         
  -3  -4  11         14.18         10.07         4.72 o                         
  -2  -4  11          0.53          3.08         4.70 o                         
  -1  -4  11          3.01          2.59         4.76 o                         
   0  -4  11          2.80          4.12         6.36 o                         
   1  -4  11          0.01          2.27         6.12 o                         
  -4  -3  11          0.04          4.17         4.21 o                         
  -3  -3  11          1.93          3.66         4.40 o                         
  -2  -3  11          0.74          4.50         4.24 o                         
  -1  -3  11         14.35         16.58         4.67 o                         
   0  -3  11          0.37          1.35         4.75 o                         
   1  -3  11          0.11         -0.66         7.38 o                         
   2  -3  11          3.48          5.20         7.70 o                         
   3  -3  11          5.95          0.76         6.95 o                         
  -5  -2  11          0.11          3.18         4.38 o                         
  -4  -2  11          3.08          3.40         3.71 o                         
  -3  -2  11          0.43          3.91         4.00 o                         
  -2  -2  11         10.42         16.89         4.02 o                         
  -1  -2  11         20.41         18.64         4.29 o                         
   0  -2  11         16.29         12.77         4.36 o                         
   1  -2  11          3.67          5.89         4.88 o                         
   2  -2  11          0.34          3.04         7.28 o                         
   3  -2  11          2.47          0.12         6.79 o                         
   4  -2  11          7.42         14.27         7.23 o                         
  -5  -1  11          1.56          0.25         3.76 o                         
  -4  -1  11          5.14          7.45         3.56 o                         
  -3  -1  11          3.22          3.39         3.45 o                         
  -2  -1  11          0.03          5.50         3.48 o                         
  -1  -1  11          5.58          6.97         4.13 o                         
   0  -1  11          9.80          8.25         4.15 o                         
   1  -1  11          0.91          3.99         4.61 o                         
   2  -1  11         20.57         20.46         4.73 o                         
   3  -1  11          3.91          3.67         6.32 o                         
   4  -1  11          5.60          1.90         3.05 o                         
   5  -1  11          0.91          1.22         7.12 o                         
  -5   0  11          0.48          7.94         3.63 o                         
  -4   0  11          1.82          3.42         3.51 o                         
  -3   0  11          1.88          5.93         3.55 o                         
  -2   0  11          6.99          7.70         3.45 o                         
  -1   0  11          0.89          1.24         3.58 o                         
   0   0  11         40.21         44.50         4.77 o                         
   1   0  11         34.11         35.31         8.16 o                         
   2   0  11          8.80         10.26         4.72 o                         
   3   0  11          0.03          5.08         4.47 o                         
   4   0  11          3.95          2.26         6.54 o                         
   5   0  11          8.65          5.46         6.83 o                         
   6   0  11          1.01          6.27         7.33 o                         
  -4   1  11          0.01          5.28         3.40 o                         
  -3   1  11          4.19          6.33         3.43 o                         
  -2   1  11         19.40         21.52         3.66 o                         
  -1   1  11          0.87          0.48         3.24 o                         
   0   1  11          0.22         -5.25         5.25 o                         
   1   1  11         11.45         12.17         4.34 o                         
   2   1  11          7.98          8.12         5.67 o                         
   3   1  11          5.92         10.80         4.36 o                         
   4   1  11          9.49         13.48         6.38 o                         
   5   1  11          2.99          2.84         5.64 o                         
   6   1  11          0.36          0.11         6.89 o                         
  -4   2  11          0.41         -1.14         3.49 o                         
  -3   2  11          0.93          5.69         3.32 o                         
  -2   2  11         12.51         10.53         3.28 o                         
  -1   2  11         21.12         17.31         3.43 o                         
   0   2  11          0.00          2.14         3.48 o                         
   1   2  11          1.56          2.32         3.86 o                         
   2   2  11         50.20         50.95         4.75 o                         
   3   2  11         14.22         16.76         4.28 o                         
   4   2  11         13.76         17.73         4.31 o                         
   5   2  11          0.02          1.31         5.26 o                         
   6   2  11          4.75          3.69         6.49 o                         
   7   2  11          0.10         15.02         6.89 o                         
  -3   3  11          0.23          4.64         3.22 o                         
  -2   3  11          4.17          6.23         3.76 o                         
  -1   3  11          1.95          3.91         3.82 o                         
   0   3  11          0.20          0.35         3.45 o                         
   1   3  11          3.41          6.45         3.75 o                         
   2   3  11         35.89         41.00         5.59 o                         
   3   3  11          9.05         15.76         4.28 o                         
   4   3  11          0.07          3.05         4.30 o                         
   5   3  11         13.98          8.62         5.08 o                         
   6   3  11          1.43          3.45         5.27 o                         
   7   3  11          0.00          3.31         5.78 o                         
  -3   4  11          1.49          5.12         4.13 o                         
  -2   4  11          3.30          6.02         4.00 o                         
  -1   4  11         19.01         19.27         3.50 o                         
   0   4  11         10.29         10.43         3.43 o                         
   1   4  11          0.55          2.60         3.39 o                         
   2   4  11         14.83         18.54         3.65 o                         
   3   4  11         16.45         16.84         4.02 o                         
   4   4  11         16.03         16.37         3.95 o                         
   5   4  11          3.82          6.28         4.18 o                         
   6   4  11          0.15          3.90         5.09 o                         
   7   4  11          0.69          3.87         4.73 o                         
  -2   5  11          0.75          4.46         4.02 o                         
  -1   5  11          0.00         -0.23         3.35 o                         
   0   5  11          0.07          4.40         3.43 o                         
   1   5  11          0.42          1.10         3.46 o                         
   2   5  11          0.08          2.91         3.86 o                         
   3   5  11          4.63          3.44         3.95 o                         
   4   5  11          2.75          4.06         4.09 o                         
   5   5  11          5.49          4.09         3.83 o                         
   6   5  11          1.58          4.14         4.65 o                         
   7   5  11          0.44          0.53         4.91 o                         
  -1   6  11          0.62          3.94         3.71 o                         
   0   6  11          0.94          3.36         3.44 o                         
   1   6  11          8.49          7.99         3.40 o                         
   2   6  11          0.70          7.72         3.87 o                         
   3   6  11          0.52          4.09         4.07 o                         
   4   6  11          2.30          3.45         3.99 o                         
   5   6  11          2.73          3.22         3.72 o                         
   6   6  11          3.97          6.81         6.43 o                         
   7   6  11          0.41          4.07         4.66 o                         
   1   7  11          1.83          1.13         3.71 o                         
   2   7  11          1.54          3.97         4.23 o                         
   3   7  11          0.59          9.47         4.09 o                         
   4   7  11          0.27          1.15         4.00 o                         
   5   7  11          7.40         11.22         4.20 o                         
   6   7  11          1.65          6.67         4.38 o                         
   7   7  11          0.12          0.85         4.70 o                         
   3   8  11          0.06          2.65         4.65 o                         
   4   8  11          0.13          5.11         4.27 o                         
   5   8  11          2.17          3.65         4.67 o                         
  -3  -3  12          0.14          2.41         4.72 o                         
  -2  -3  12          5.11          8.60         4.85 o                         
  -1  -3  12          3.49          2.55         4.95 o                         
   0  -3  12          6.21          3.59         5.51 o                         
   1  -3  12          0.39         -0.71         6.99 o                         
  -4  -2  12          0.02          5.35         3.86 o                         
  -3  -2  12          0.07         -1.33         4.44 o                         
  -2  -2  12          0.01         -2.30         4.26 o                         
  -1  -2  12          3.25          6.11         4.33 o                         
   0  -2  12          2.93          1.60         4.79 o                         
   1  -2  12          1.88          0.77         4.75 o                         
   2  -2  12          0.63          8.58         7.70 o                         
   3  -2  12          0.08          2.69         7.12 o                         
  -4  -1  12          0.67          4.05         3.77 o                         
  -3  -1  12          0.29          6.74         3.69 o                         
  -2  -1  12          2.28          3.08         4.05 o                         
  -1  -1  12          1.09          1.12         4.07 o                         
   0  -1  12          1.34         -0.64         4.48 o                         
   1  -1  12         40.60         33.19         4.73 o                         
   2  -1  12          1.72          2.20         4.64 o                         
   3  -1  12          0.16          5.79         6.66 o                         
   4  -1  12          1.08          1.65         7.79 o                         
  -4   0  12          0.14          0.84         3.68 o                         
  -3   0  12          2.19          6.65         4.27 o                         
  -2   0  12          1.12          0.49         3.60 o                         
  -1   0  12          3.22          4.07         3.74 o                         
   0   0  12          0.82          7.46         4.53 o                         
   1   0  12          1.12         -0.77         4.58 o                         
   2   0  12         15.82         13.72         4.62 o                         
   3   0  12          1.62          2.84         5.53 o                         
   4   0  12          0.09          9.17         6.73 o                         
   5   0  12          1.01         -0.04         7.17 o                         
  -3   1  12          0.42         -2.09         3.75 o                         
  -2   1  12          0.67          2.59         3.54 o                         
  -1   1  12          1.13          8.45         4.05 o                         
   0   1  12          0.18          5.74         4.09 o                         
   1   1  12          1.93          2.78         5.06 o                         
   2   1  12         14.08         11.85         4.52 o                         
   3   1  12          2.44          2.87         6.48 o                         
   4   1  12          0.45         -4.82         6.53 o                         
   5   1  12          0.75          6.63         7.00 o                         
  -3   2  12          0.26          2.00         3.57 o                         
  -2   2  12          0.01          2.50         3.48 o                         
  -1   2  12          0.07          1.98         3.55 o                         
   0   2  12          2.48          4.41         3.67 o                         
   1   2  12          0.01          0.16         4.05 o                         
   2   2  12          1.00          1.65         8.92 o                         
   3   2  12          1.90          5.31         4.32 o                         
   4   2  12          0.92          2.17         4.44 o                         
   5   2  12          0.00          8.87         6.54 o                         
   6   2  12          0.18          2.44         5.89 o                         
  -3   3  12          0.21          4.83         4.07 o                         
  -2   3  12         10.20          6.55         3.87 o                         
  -1   3  12          3.33          4.08         3.57 o                         
   0   3  12          0.61          5.32         3.33 o                         
   1   3  12          1.44         -1.25         3.92 o                         
   2   3  12          6.30          7.90         4.14 o                         
   3   3  12          0.33         -2.26         4.40 o                         
   4   3  12          0.13          1.53         4.43 o                         
   5   3  12          2.34          7.15         4.55 o                         
   6   3  12          1.64          2.18         5.62 o                         
  -2   4  12          1.96          0.84         4.24 o                         
  -1   4  12         12.35         11.88         3.47 o                         
   0   4  12          0.11          4.04         3.42 o                         
   1   4  12          0.48          2.17         3.90 o                         
   2   4  12          0.94         -0.06         4.03 o                         
   3   4  12          1.30          0.13         2.60 o                         
   4   4  12          0.28          7.38         4.46 o                         
   5   4  12          0.31          2.83         4.66 o                         
   6   4  12          1.51          5.67         6.63 o                         
   7   4  12          0.22         -0.03         5.88 o                         
  -1   5  12          5.96          4.56         3.73 o                         
   0   5  12          0.66          0.48         3.79 o                         
   1   5  12          1.44          5.13         3.65 o                         
   2   5  12          0.47          2.86         4.04 o                         
   3   5  12          3.51          2.95         4.15 o                         
   4   5  12          0.15          0.32         4.27 o                         
   5   5  12          1.81          2.64         4.13 o                         
   6   5  12          1.27          3.09         6.25 o                         
   0   6  12          1.33          6.78         3.74 o                         
   1   6  12          0.45          7.08         3.66 o                         
   2   6  12          0.01          6.31         4.10 o                         
   3   6  12          0.00          6.38         4.05 o                         
   4   6  12          1.40          3.28         4.33 o                         
   5   6  12          5.77          4.90         4.00 o                         
   6   6  12          3.10          1.79         4.16 o                         
   2   7  12          0.06          3.01         4.19 o                         
   3   7  12          0.37          4.21         4.56 o                         
   4   7  12          0.00          7.01         4.68 o                         
   5   7  12          0.01          2.69         4.39 o                         
  -1  -2  13          2.09         -2.46         4.85 o                         
   0  -2  13          0.48          4.62         5.56 o                         
   1  -2  13          1.77          5.04         5.06 o                         
  -2  -1  13          0.49          3.33         4.44 o                         
  -1  -1  13          0.19          2.76         4.87 o                         
   0  -1  13          0.00          2.53         5.04 o                         
   1  -1  13         15.74         20.06         8.57 o                         
   2  -1  13          0.64          5.61         5.13 o                         
  -2   0  13          2.86          2.84         3.95 o                         
  -1   0  13          0.33         -0.21         7.25 o                         
   0   0  13          0.76          3.12         4.78 o                         
   1   0  13          9.38         14.52         5.15 o                         
   2   0  13          9.28         11.52         4.88 o                         
   3   0  13          0.30          3.61         4.82 o                         
   4   0  13          0.76         13.35         7.00 o                         
  -2   1  13          0.13          1.72         3.61 o                         
  -1   1  13          2.90          4.00         4.30 o                         
   0   1  13          1.26          2.08         4.98 o                         
   1   1  13          3.59          2.70         4.80 o                         
   2   1  13         14.55         17.49         4.82 o                         
   3   1  13          0.59         -2.95         4.76 o                         
   4   1  13          1.63          3.63         6.89 o                         
  -2   2  13          0.02          1.33         3.84 o                         
  -1   2  13          0.05          2.69         3.94 o                         
   0   2  13          0.87          6.01         4.24 o                         
   1   2  13          0.65          2.55         4.02 o                         
   2   2  13          0.14         -3.45         4.57 o                         
   3   2  13          1.64          0.75         4.66 o                         
   4   2  13          0.07         -2.96         4.73 o                         
   5   2  13          0.38          6.90         7.01 o                         
  -1   3  13          0.01          2.27         3.77 o                         
   0   3  13          1.55          4.24         4.11 o                         
   1   3  13          1.42          2.28         4.22 o                         
   2   3  13          7.70          5.53         5.49 o                         
   3   3  13          1.52          1.98         4.65 o                         
   4   3  13          0.75          4.16         5.69 o                         
   5   3  13          5.04          7.04         4.84 o                         
  -1   4  13          2.94          8.67         3.86 o                         
   0   4  13          0.13          0.56         3.82 o                         
   1   4  13          1.40          6.57         4.16 o                         
   2   4  13          0.10          3.19         4.30 o                         
   3   4  13          0.46          4.34         4.55 o                         
   4   4  13          0.51          0.43         4.73 o                         
   5   4  13          0.31          2.70         4.83 o                         
   1   5  13          0.01         -0.71         5.32 o                         
   2   5  13          0.01         -4.33         4.33 o                         
   3   5  13          0.78          5.20         4.37 o                         
   4   5  13          4.40          3.96         4.37 o                         
   5   5  13          0.00         -3.52         5.00 o                         
   2   6  13          1.09         -0.66         4.29 o                         
   3   6  13          0.44          0.16         4.33 o                         
   4   6  13          2.00          1.54         4.52 o                         
   0   0  14          0.35          3.11         5.16 o                         
   1   0  14          0.07         10.97         5.02 o                         
   0   1  14          0.03          2.98         6.28 o                         
   1   1  14          0.13          7.75         4.99 o                         
   2   1  14          0.20          2.16         4.97 o                         
   0   2  14          0.06          3.28         4.51 o                         
   1   2  14          0.12          4.03         4.46 o                         
   2   2  14          2.65         -0.78         4.52 o                         
   3   2  14          0.05          1.88         4.97 o                         
   1   3  14          1.19          0.52         4.18 o                         
   2   3  14          5.80          5.13         6.17 o                         
   3   3  14          0.84          6.67         4.81 o                         
   2   4  14          0.03          5.34         4.57 o                         
   3   4  14          4.35          3.20         6.04 o                         
                                                                                
